# Supplementary material for: Insights Into the Effect of Rice Stripe Virus P2 on Rice Defense by Comparative Proteomic Analysis
Source: Front Microbiol. 2022 Jun 7;13:897589. doi: 10.3389/fmicb.2022.897589 (PMC9209781; doi:10.3389/fmicb.2022.897589)
Supplement: Supplementary file 1 [file Table_1.XLSX]

## Sheet: Sheet1
	Table S1 All primers used in this study
	Primer	Sequence (5'-3')	Descriptions	Product length（bp）
	RSV P2-F	ATGGGATGCTGTGAGGAGTT	Primers for qRT-PCR detection of RSV P2	210
	RSV P2-R	AGCAAACTGAAACCCGTTGA
	Q651E8-F	CATGATCGAGGACAAGTGCG	Primers of DEPs verified by qRT-PCR	222
	Q651E8-R	TGGTCGACCTTGACGAACTC
	Q6YS82-F	GAACCAAAGGGTGATGCGAC		272
	Q6YS82-R	AGCCAATCCCCATCTTGCTG
	Q10MU1-F	GGAGATGGACGCCTATGCC		76
	Q10MU1-R	ATCTTGCTGCTCCTTACGACA
	Q652Q6-F	CCTTTGTATGCCCCTGCTGT		163
	Q652Q6-R	CCGGAGGTCTGTACCCAATC
	Q6ZGP6-F	CCTATTCACACGCACGAGGT		143
	Q6ZGP6-R	CGAAGCGTGTGATGATTGCC
	A0A0P0YAL3-F	CCGAACAGGATCTCCGACTG		157
	A0A0P0YAL3-R	GTGGATGGATGTGCTTGTGC
	Q6K7P8-F	TGCCGATGTCACTGAAAGCA		197
	Q6K7P8-R	CCTCCACAGTTCCACTAGCC
	B7FA23-F	GGGAATGAATGAAGGCGCTG		161
	B7FA23-R	TCACGCCTTGGTTGGCTATC
	Q9SXV0-F	AGGCACTGTTTCACACGCTA		134
	Q9SXV0-R	TCATTCCAACGCTCAACCCA
	Q84QV5-F	TGATCCGAGCGAAAGCAACT		70
	Q84QV5-R	GGTTTCTGCGTCCTGTTCCT
	Q10NM5-F	GCTAACCCCCAGGACTCTCA		100
	Q10NM5-R	GGCACCATACCTGGAGTTGA
	AD-B7EPB8-F	GACGTACCAGATTACGCTCATATGGACCCGCGATTCCCGC	Primers used in Y2H	711
	AD-B7EPB8-R	GCAGCTCGAGCTCGATGGATCCTCAACTGATCAGATAGAGCAC
	AD-Q8LH59-F	GACGTACCAGATTACGCTCATATGACCTCCCAGGCGGCGAC		921
	AD-Q8LH59-R	GCAGCTCGAGCTCGATGGATCCTCATTGGTGCATCTTGGCC
	AD-Q0DP16-F	GACGTACCAGATTACGCTCATATGGAGCCCAAGTCGTCG		2745
	AD-Q0DP16-R	GCAGCTCGAGCTCGATGGATCCTCAGCTGCTAGGGCGGGGCAT
	BK-P2-F	ATCTCAGAGGAGGACCTGCATATGGCATTACTCCTCTTCAAT		600
	BK-P2-R	GCCGCTGCAGGTCGACGGATCCTCACATTAGAATAGGGCACTC
