# Supplementary material for: Insights Into the Effect of Rice Stripe Virus P2 on Rice Defense by Comparative Proteomic Analysis
Source: Front Microbiol. 2022 Jun 7;13:897589. doi: 10.3389/fmicb.2022.897589 (PMC9209781; doi:10.3389/fmicb.2022.897589)
Supplement: Supplementary file 2 [file Table_2.XLSX]

## Sheet: Sheet1
Table S2 The detail information of identified peptides pertinent to detected proteins
ID	Sequence	Protein accession	Protein description	Charge	m/z	mass error [ppm]	PEP	Score	Unique [yes/no]	NIP_1	NIP_2	NIP_3	OE2_1	OE2_2	OE2_3
0	AAAAAAAAAAAAAVAEPSSQPEALAEDPAPSSQPLGLSSEGAGER	Q9LJ04	UBP1-associated protein 2A(predicted) OS=Oryza sativa subsp. japonica OX=39947 GN=Os01g0265800 PE=2 SV=1	5	818.203	-1.649	0.0027024	21.054	yes	NA	NA	NA	NA	NA	NA
1	AAAAAAAAAADQPR	A0A0P0VQF4	GeBP transcription factor (Fragment)(predicted) OS=Oryza sativa subsp. japonica OX=39947 GN=Os02g0768700 PE=4 SV=1	2	613.318	-1.3939	1.8078e-07	122.46	yes	0.881	1.013	0.982	1.021	1.164	0.939
2	AAAAAAAAAAEDER	Q8LJ05	Golgin subfamily A member 2-like(predicted) OS=Oryza sativa subsp. japonica OX=39947 GN=Os01g0698000 PE=2 SV=1	2	629.805	-1.3006	2.5998e-08	131.08	yes	0.867	1.101	0.931	0.986	1.048	1.068
3	AAAAAAAAAAEDER	Q8LJ05	Golgin subfamily A member 2-like(predicted) OS=Oryza sativa subsp. japonica OX=39947 GN=Os01g0698000 PE=2 SV=1	3	420.206	0.10928	0.0015106	51.726	yes	NA	NA	NA	NA	NA	NA
4	AAAAAAAAR	Q6YPF2	MA3 domain-containing protein(predicted) OS=Oryza sativa subsp. japonica OX=39947 GN=Os08g0120500 PE=4 SV=1	2	372.212	-0.92303	0.034145	55.676	no	NA	NA	NA	NA	NA	NA
5	AAAAAAEASR	Q7FAI9	OSJNBb0038F03.15 protein(predicted) OS=Oryza sativa subsp. japonica OX=39947 GN=OSJNBb0038F03.15 PE=4 SV=1	2	444.73	-0.65737	0.013619	63.184	yes	0.904	1.006	1.243	0.806	1.033	1.008
6	AAAAAAEPAGEEK	Q5JN29	NAD(P)H-quinone oxidoreductase subunit O, chloroplastic(predicted) OS=Oryza sativa subsp. japonica OX=39947 GN=P0401G10.21-1 PE=2 SV=1	3	395.863	-0.5976	0.00020781	68.515	yes	NA	NA	NA	NA	NA	NA
7	AAAAAAHPELILASK	Q7XXS4	Thiamine thiazole synthase, chloroplastic OS=Oryza sativa subsp. japonica OX=39947 GN=THI1 PE=2 SV=1	3	478.609	-1.1022	8.788e-06	83.087	yes	0.883	1.132	0.928	1.203	0.874	0.981
8	AAAAAAHPELILASK	Q7XXS4	Thiamine thiazole synthase, chloroplastic OS=Oryza sativa subsp. japonica OX=39947 GN=THI1 PE=2 SV=1	4	359.208	-0.49444	0.010984	30.567	yes	0.898	1.201	0.899	1.114	0.879	1.008
9	AAAAAAHPELILASK	Q7XXS4	Thiamine thiazole synthase, chloroplastic OS=Oryza sativa subsp. japonica OX=39947 GN=THI1 PE=2 SV=1	3	478.609	-0.9502	1.5318e-05	78.814	yes	NA	NA	NA	NA	NA	NA
10	AAAAAAPAAAATEPIAAA	Q5Z402	Clathrin light chain 2 OS=Oryza sativa subsp. japonica OX=39947 GN=Os06g0731800 PE=2 SV=1	2	740.394	-1.5078	0.00042364	55.724	yes	NA	NA	NA	NA	NA	NA
11	AAAAAASPK	Q6L561	HABP4_PAI-RBP1 domain-containing protein(predicted) OS=Oryza sativa subsp. japonica OX=39947 GN=Os05g0589600 PE=4 SV=1	3	253.145	0.49582	0.0033695	65.246	no	NA	NA	NA	NA	NA	NA
12	AAAAAAVAEEDSSKPEAAEAK	Q7XQZ5	H0112G12.10 protein(predicted) OS=Oryza sativa subsp. japonica OX=39947 GN=Os04g0661300 PE=2 SV=2	3	662.992	-5.068	4.507e-10	80.585	yes	1.04	1.167	0.909	0.86	1.032	0.991
13	AAAAAAVAEEDSSKPEAAEAK	Q7XQZ5	H0112G12.10 protein(predicted) OS=Oryza sativa subsp. japonica OX=39947 GN=Os04g0661300 PE=2 SV=2	4	497.496	-4.212	4.9087e-22	120.4	yes	0.961	1.191	0.891	0.938	1.053	0.966
14	AAAAAAVEK	Q2QN85	Mitochondrial import receptor subunit TOM5-like protein(predicted) OS=Oryza sativa subsp. japonica OX=39947 GN=LOC_Os12g38650 PE=2 SV=1	3	267.82	1.1646	0.0011435	81.296	yes	0.896	0.907	1.075	0.931	0.916	1.275
15	AAAAAEAASSSSSNEPAVDAQAK	Q10RI7	DEAD-box ATP-dependent RNA helicase 38 OS=Oryza sativa subsp. japonica OX=39947 GN=Os03g0158200 PE=3 SV=1	3	701.998	-2.3207	0.00016579	41.615	yes	1.015	1.071	0.916	0.969	1.097	0.931
16	AAAAAEAASSSSSNEPAVDAQAK	Q10RI7	DEAD-box ATP-dependent RNA helicase 38 OS=Oryza sativa subsp. japonica OX=39947 GN=Os03g0158200 PE=3 SV=1	4	526.75	-0.70245	2.1558e-05	48.354	yes	1.003	1.082	0.976	0.866	1.099	0.973
17	AAAAAIPCER	A0A0P0WTX9	Putative PrMC3(predicted) OS=Oryza sativa subsp. japonica OX=39947 GN=Os06g0214850 PE=4 SV=1	2	515.261	-1.1517	0.040472	50.372	yes	0.908	0.969	0.963	0.901	1.324	0.936
18	AAAAAIPCER	A0A0P0WTX9	Putative PrMC3(predicted) OS=Oryza sativa subsp. japonica OX=39947 GN=Os06g0214850 PE=4 SV=1	3	343.843	-0.49128	0.005706	52.549	yes	NA	NA	NA	NA	NA	NA
19	AAAAAPPVVPDLGPGLGTAVQTR	Q7XCN0	Expressed protein OS=Oryza sativa subsp. japonica OX=39947 GN=OSJNBb0064P21.6 PE=2 SV=1	3	710.395	-0.54948	2.289e-10	69.765	yes	0.875	1.135	1.052	0.848	1.187	0.902
20	AAAAAPVENSADK	Q2QM23	Methyl-CpG binding domain containing protein, expressed OS=Oryza sativa subsp. japonica OX=39947 GN=LOC_Os12g42550 PE=2 SV=1	3	405.867	-0.16732	0.025119	40.475	yes	NA	NA	NA	NA	NA	NA
21	AAAAAPVENSADK	Q2QM23	Methyl-CpG binding domain containing protein, expressed OS=Oryza sativa subsp. japonica OX=39947 GN=LOC_Os12g42550 PE=2 SV=1	2	607.804	-2.7726	4.3435e-07	122.39	yes	0.836	0.834	0.989	0.805	0.912	1.624
22	AAAAAPVENSADKGPHQDSQPPSAAAPAK	Q2QM23	Methyl-CpG binding domain containing protein, expressed OS=Oryza sativa subsp. japonica OX=39947 GN=LOC_Os12g42550 PE=2 SV=1	5	551.675	-1.4505	1.4872e-14	68.657	yes	0.834	1.021	0.847	0.966	1.064	1.267
23	AAAAAPVENSADKGPHQDSQPPSAAAPAK	Q2QM23	Methyl-CpG binding domain containing protein, expressed OS=Oryza sativa subsp. japonica OX=39947 GN=LOC_Os12g42550 PE=2 SV=1	4	689.341	-1.7304	2.7695e-49	134.03	yes	0.819	1.048	0.829	1.031	1.016	1.257
24	AAAAAPVENSADKGPHQDSQPPSAAAPAK	Q2QM23	Methyl-CpG binding domain containing protein, expressed OS=Oryza sativa subsp. japonica OX=39947 GN=LOC_Os12g42550 PE=2 SV=1	5	551.871	-1.8102	1.2235e-27	102.97	yes	0.824	1.035	0.852	1.017	1.03	1.242
25	AAAAAPVENSADKGPHQDSQPPSAAAPAK	Q2QM23	Methyl-CpG binding domain containing protein, expressed OS=Oryza sativa subsp. japonica OX=39947 GN=LOC_Os12g42550 PE=2 SV=1	4	689.588	-2.0555	4.5311e-49	134.03	yes	0.82	1.04	0.897	0.968	1.085	1.19
26	AAAAASPSPATPPR	Q69NK8	Zinc finger CCCH domain-containing protein 59 OS=Oryza sativa subsp. japonica OX=39947 GN=Os09g0364000 PE=2 SV=1	2	632.836	-3.5338	0.019223	43.761	yes	0.77	0.973	0.859	1.047	0.918	1.434
27	AAAAAYNYEGDAR	B7E741	Putative RNA polymerase sigma factor(predicted) OS=Oryza sativa subsp. japonica OX=39947 GN=Os05g0589000 PE=2 SV=1	2	671.805	-2.0745	0.016259	50.354	yes	0.971	1.167	0.982	0.818	1.193	0.868
28	AAAADGDAFDGEFIGGLTHDAR	Q7G6D8	Expressed protein OS=Oryza sativa subsp. japonica OX=39947 GN=LOC_Os10g06690 PE=4 SV=1	3	726.335	-1.0325	1.6793e-07	64.522	yes	NA	NA	NA	NA	NA	NA
29	AAAADPDDLHR	A0A0P0VDW6	Helicase ATP-binding domain-containing protein(predicted) OS=Oryza sativa subsp. japonica OX=39947 GN=Os02g0106966 PE=4 SV=1	3	384.52	-0.18498	0.0024949	55.353	yes	NA	NA	NA	NA	NA	NA
30	AAAAEGAVELQAK	A0A0P0V1A9	Peptidyl-prolyl cis-trans isomerase OS=Oryza sativa subsp. japonica OX=39947 GN=Os01g0284700 PE=3 SV=1	3	410.551	0.19635	0.0013275	73.435	yes	NA	NA	NA	NA	NA	NA
31	AAAAEGAVELQAK	A0A0P0V1A9	Peptidyl-prolyl cis-trans isomerase OS=Oryza sativa subsp. japonica OX=39947 GN=Os01g0284700 PE=3 SV=1	3	410.223	-2.049	3.534e-06	97.163	yes	0.833	1.07	0.887	0.842	1.307	1.061
32	AAAAEGAVELQAK	A0A0P0V1A9	Peptidyl-prolyl cis-trans isomerase OS=Oryza sativa subsp. japonica OX=39947 GN=Os01g0284700 PE=3 SV=1	2	614.83	-3.4352	3.4485e-08	136.3	yes	0.813	0.963	0.82	0.838	1.424	1.142
33	AAAAELIK	Q6K4S7	Developmentally regulated plasma membrane polypeptide(predicted) OS=Oryza sativa subsp. japonica OX=39947 GN=Os02g0285300 PE=2 SV=1	3	262.829	0.45988	0.011347	57.281	yes	0.77	0.994	0.846	0.932	1.259	1.199
34	AAAAEMMYLLEPDK	Q5ZDJ3	Acetyltransferase 1-like OS=Oryza sativa subsp. japonica OX=39947 GN=P0686E09.27-1 PE=4 SV=1	3	518.251	-0.8057	0.020772	31.071	yes	NA	NA	NA	NA	NA	NA
35	AAAAGDVVGR	Q7G645	Uncharacterized ACR, COG1678 family protein(predicted) OS=Oryza sativa subsp. japonica OX=39947 GN=LOC_Os10g18370 PE=2 SV=1	2	443.741	-1.442	0.0015206	97.277	yes	NA	NA	NA	NA	NA	NA
36	AAAAGETLK	Q7X6M7	OSIGBa0157A06.4 protein(predicted) OS=Oryza sativa subsp. japonica OX=39947 GN=Os04g0507100 PE=2 SV=1	2	416.232	1.6112	0.0020691	103.55	yes	1.069	1.001	1.179	0.886	0.839	1.025
37	AAAAGETLK	Q7X6M7	OSIGBa0157A06.4 protein(predicted) OS=Oryza sativa subsp. japonica OX=39947 GN=Os04g0507100 PE=2 SV=1	3	277.824	3.0017	0.0020119	73.248	yes	1.154	1.067	1.076	0.832	0.827	1.045
38	AAAAGFEK	P0C367	Photosystem II CP43 reaction center protein OS=Oryza sativa subsp. japonica OX=39947 GN=psbC PE=3 SV=1	3	255.469	0.30241	0.0034853	81.297	yes	NA	NA	NA	NA	NA	NA
39	AAAAHGIALVAPDTSPR	Q5JLP6	S-formylglutathione hydrolase OS=Oryza sativa subsp. japonica OX=39947 GN=B1150F11.18-1 PE=2 SV=1	3	539.962	-0.57946	6.6238e-10	99.344	yes	NA	NA	NA	NA	NA	NA
40	AAAAHGIALVAPDTSPR	Q5JLP6	S-formylglutathione hydrolase OS=Oryza sativa subsp. japonica OX=39947 GN=B1150F11.18-1 PE=2 SV=1	4	405.223	-0.17946	2.5696e-06	73.834	yes	NA	NA	NA	NA	NA	NA
41	AAAALAASAGFADK	Q5ZDZ8	Protein ABCI7, chloroplastic(predicted) OS=Oryza sativa subsp. japonica OX=39947 GN=Os01g0127300 PE=2 SV=1	2	617.825	-2.1736	2.7382e-07	115.12	yes	0.917	1.029	0.917	0.942	1.043	1.152
42	AAAALAASAGFADK	Q5ZDZ8	Protein ABCI7, chloroplastic(predicted) OS=Oryza sativa subsp. japonica OX=39947 GN=Os01g0127300 PE=2 SV=1	3	412.219	0.47241	0.00057805	58.098	yes	NA	NA	NA	NA	NA	NA
43	AAAAPSFSFAEPR	A0A0P0X5N3	Gal_mutarotas_2 domain-containing protein(predicted) OS=Oryza sativa subsp. japonica OX=39947 GN=Os07g0420700 PE=3 SV=1	3	441.223	-0.2373	0.00080097	60.157	yes	NA	NA	NA	NA	NA	NA
44	AAAATAAGK	Q84P96	3-ketoacyl-CoA thiolase-like protein OS=Oryza sativa subsp. japonica OX=39947 GN=Os02g0817700 PE=2 SV=1	2	366.206	-0.90667	0.006159	83.783	yes	0.859	0.845	1.319	0.779	0.822	1.377
45	AAAAVAANADVER	Q9LD96	AA_permease_C domain-containing protein(predicted) OS=Oryza sativa subsp. japonica OX=39947 GN=Os01g0209800 PE=2 SV=1	2	614.818	-1.8044	0.00031973	86.262	yes	1.027	1.199	1.121	0.777	1.023	0.853
46	AAAAVAANADVER	Q9LD96	AA_permease_C domain-containing protein(predicted) OS=Oryza sativa subsp. japonica OX=39947 GN=Os01g0209800 PE=2 SV=1	3	410.214	-0.93789	0.043061	27.098	yes	NA	NA	NA	NA	NA	NA
47	AAAAVYTVK	Q7XVG7	Ferredoxin OS=Oryza sativa subsp. japonica OX=39947 GN=Os04g0412200 PE=2 SV=2	2	447.258	-3.5337	0.0018775	104.2	yes	NA	NA	NA	NA	NA	NA
48	AAADGHNMDVGLK	Q0ILB9	Glycerol kinase-like protein OS=Oryza sativa subsp. japonica OX=39947 GN=OGK1 PE=2 SV=1	3	438.875	0.35011	0.00013338	78.324	yes	0.969	1.162	1.071	0.973	1.065	0.759
49	AAADRDPALR	Q5ZDX8	Heterogeneous nuclear ribonucleoprotein A2/B1-like OS=Oryza sativa subsp. japonica OX=39947 GN=Os01g0614500 PE=4 SV=1	3	352.525	-0.15132	0.00074533	94.66	yes	0.708	0.968	0.804	0.934	1.193	1.393
50	AAAEAGTVR	Q6ERR3	Epimerase domain-containing protein(predicted) OS=Oryza sativa subsp. japonica OX=39947 GN=P0701F11.23-2 PE=4 SV=1	2	423.227	-0.40108	0.018632	65.404	yes	NA	NA	NA	NA	NA	NA
51	AAAEDQPAAAATEEK	Q84PB4	Chloroplast photosystem I reaction center subunit II-like protein OS=Oryza sativa subsp. japonica OX=39947 GN=Os08g0560900 PE=2 SV=1	3	491.567	-0.92929	8.1381e-05	66.215	yes	0.908	0.945	0.954	0.785	1.342	1.066
52	AAAEDQPAAAATEEK	Q84PB4	Chloroplast photosystem I reaction center subunit II-like protein OS=Oryza sativa subsp. japonica OX=39947 GN=Os08g0560900 PE=2 SV=1	2	736.847	-1.7983	0.0083586	47.037	yes	1.016	0.851	0.884	0.787	1.397	1.066
53	AAAEDQPAAAATEEK	Q84PB4	Chloroplast photosystem I reaction center subunit II-like protein OS=Oryza sativa subsp. japonica OX=39947 GN=Os08g0560900 PE=2 SV=1	3	491.567	-0.98879	6.3352e-06	85.837	yes	0.864	0.92	1.005	0.914	1.286	1.011
54	AAAEDQPAAAATEEK	Q84PB4	Chloroplast photosystem I reaction center subunit II-like protein OS=Oryza sativa subsp. japonica OX=39947 GN=Os08g0560900 PE=2 SV=1	3	491.567	-1.6237	0.011673	33.842	yes	0.787	0.863	0.995	0.875	1.221	1.258
55	AAAEEAPTSAAGDEVVK	Q0IZR7	C2 NT-type domain-containing protein(predicted) OS=Oryza sativa subsp. japonica OX=39947 GN=Os09g0553900 PE=2 SV=1	3	539.265	-1.2678	6.4738e-05	62.055	yes	0.962	1.058	1.085	0.839	1.105	0.952
56	AAAEEAPTSAAGDEVVK	Q0IZR7	C2 NT-type domain-containing protein(predicted) OS=Oryza sativa subsp. japonica OX=39947 GN=Os09g0553900 PE=2 SV=1	2	808.394	-1.7654	1.9097e-05	74.141	yes	1.02	0.977	1.046	0.881	1.053	1.023
57	AAAEEVDRDYLSYDEPTTVFPEEACDDLGGEFCK	Q03200	Light-regulated protein, chloroplastic OS=Oryza sativa subsp. japonica OX=39947 GN=LIR1 PE=1 SV=1	5	780.537	-0.71426	3.4411e-31	99.269	yes	0.837	1.021	0.921	1.154	0.778	1.288
58	AAAEEVDRDYLSYDEPTTVFPEEACDDLGGEFCK	Q03200	Light-regulated protein, chloroplastic OS=Oryza sativa subsp. japonica OX=39947 GN=LIR1 PE=1 SV=1	4	975.42	-0.66034	4.2498e-05	34.824	yes	0.819	1	0.881	1.111	0.79	1.4
59	AAAEEVDRDYLSYDEPTTVFPEEACDDLGGEFCK	Q03200	Light-regulated protein, chloroplastic OS=Oryza sativa subsp. japonica OX=39947 GN=LIR1 PE=1 SV=1	4	975.42	-0.32924	1.058e-08	53.522	yes	0.911	1.094	0.841	1.115	0.747	1.291
60	AAAEEVDRDYLSYDEPTTVFPEEACDDLGGEFCK	Q03200	Light-regulated protein, chloroplastic OS=Oryza sativa subsp. japonica OX=39947 GN=LIR1 PE=1 SV=1	5	780.537	-0.47344	2.4566e-49	126.45	yes	0.803	1.108	0.841	1.097	0.773	1.378
61	AAAEEVDRDYLSYDEPTTVFPEEACDDLGGEFCK	Q03200	Light-regulated protein, chloroplastic OS=Oryza sativa subsp. japonica OX=39947 GN=LIR1 PE=1 SV=1	4	975.42	-1.3097	6.238e-08	46.43	yes	0.875	1.085	0.88	1.039	0.745	1.375
62	AAAEEVDRDYLSYDEPTTVFPEEACDDLGGEFCK	Q03200	Light-regulated protein, chloroplastic OS=Oryza sativa subsp. japonica OX=39947 GN=LIR1 PE=1 SV=1	4	975.42	-0.68842	0.013953	20.606	yes	0.794	1.117	0.928	1.011	0.758	1.392
63	AAAEEVDRDYLSYDEPTTVFPEEACDDLGGEFCK	Q03200	Light-regulated protein, chloroplastic OS=Oryza sativa subsp. japonica OX=39947 GN=LIR1 PE=1 SV=1	4	975.42	-0.11773	0.052923	10.313	yes	0.908	1.104	0.887	1.082	0.776	1.242
64	AAAEEVDRDYLSYDEPTTVFPEEACDDLGGEFCK	Q03200	Light-regulated protein, chloroplastic OS=Oryza sativa subsp. japonica OX=39947 GN=LIR1 PE=1 SV=1	5	780.537	-0.67823	4.596e-05	34.064	yes	NA	NA	NA	NA	NA	NA
65	AAAEFASYPGAHGDDTVR	Q6I605	ARM repeat superfamily protein(predicted) OS=Oryza sativa subsp. japonica OX=39947 GN=Os05g0557200 PE=2 SV=1	3	612.283	-3.359	0.00054002	46.543	yes	NA	NA	NA	NA	NA	NA
66	AAAEPLSR	A0A0P0XA86	Oxidoreductase, short chain dehydrogenase/reductase family protein, expressed(predicted) OS=Oryza sativa subsp. japonica OX=39947 GN=Os07g0663700 PE=4 SV=1	2	407.725	-0.84233	0.008728	98.629	no	0.896	1.04	1.057	1.023	0.769	1.215
67	AAAEPMAR	A0A0P0XA14	Oxidoreductase, short chain dehydrogenase/reductase family protein, expressed(predicted) OS=Oryza sativa subsp. japonica OX=39947 GN=Os07g0664000 PE=4 SV=1	2	416.703	-0.58231	0.062357	53.351	yes	0.799	0.989	0.974	1.153	0.93	1.155
68	AAAFYAGVPENVPVR	Q84P96	3-ketoacyl-CoA thiolase-like protein OS=Oryza sativa subsp. japonica OX=39947 GN=Os02g0817700 PE=2 SV=1	3	520.944	0.39311	1.1829e-10	111.79	yes	0.927	1.183	1.17	0.831	0.82	1.068
69	AAAFYAGVPENVPVR	Q84P96	3-ketoacyl-CoA thiolase-like protein OS=Oryza sativa subsp. japonica OX=39947 GN=Os02g0817700 PE=2 SV=1	2	780.912	-0.6961	3.121e-11	122.97	yes	0.961	1.116	0.945	1.025	1.034	0.918
70	AAAGAGCRPAMEDVLR	Q10MF3	EF hand family protein, expressed OS=Oryza sativa subsp. japonica OX=39947 GN=LOC_Os03g19720 PE=2 SV=1	3	548.936	-3.1822	4.7113e-11	115.8	yes	NA	NA	NA	NA	NA	NA
71	AAAGEAPVETVEAPPSKPEAEPSPAASNGAAVK	B7EIQ8	Putative Lil3 protein(predicted) OS=Oryza sativa subsp. japonica OX=39947 GN=Os02g0125700 PE=2 SV=1	5	621.111	-1.274	6.8162e-08	45.558	yes	0.913	1.069	0.841	0.746	1.612	0.819
72	AAAGEAPVETVEAPPSKPEAEPSPAASNGAAVK	B7EIQ8	Putative Lil3 protein(predicted) OS=Oryza sativa subsp. japonica OX=39947 GN=Os02g0125700 PE=2 SV=1	4	776.137	-1.6363	2.0327e-11	61.538	yes	0.831	0.977	0.878	0.665	1.746	0.904
73	AAAGEAPVETVEAPPSKPEAEPSPAASNGAAVK	B7EIQ8	Putative Lil3 protein(predicted) OS=Oryza sativa subsp. japonica OX=39947 GN=Os02g0125700 PE=2 SV=1	5	621.111	-0.19216	7.1205e-08	45.137	yes	0.884	1.073	0.888	0.607	1.76	0.788
74	AAAGEAPVETVEAPPSKPEAEPSPAASNGAAVK	B7EIQ8	Putative Lil3 protein(predicted) OS=Oryza sativa subsp. japonica OX=39947 GN=Os02g0125700 PE=2 SV=1	4	776.137	-0.81659	3.7909e-11	56.366	yes	0.86	1.041	0.861	0.587	1.88	0.771
75	AAAGGVAPAR	B9FK94	Glycosyltransferase OS=Oryza sativa subsp. japonica OX=39947 GN=Os05g0500000 PE=3 SV=1	2	420.738	-0.35023	0.058544	45.74	yes	NA	NA	NA	NA	NA	NA
76	AAAGIPEELDGDVVTVPK	Q6ZFM7	Putative sugar transporter(predicted) OS=Oryza sativa subsp. japonica OX=39947 GN=Os07g0582400 PE=3 SV=1	3	594.316	-3.2061	0.0055534	34.928	yes	0.862	1.056	0.907	1.081	1.035	1.058
77	AAAGLGAAASLLSASLYTVDGGER	Q6MWE2	B1358B12.15 protein OS=Oryza sativa subsp. japonica OX=39947 GN=B1358B12.15 PE=4 SV=1	3	741.053	-1.0658	1.6765e-27	121.46	yes	0.825	1.178	0.975	0.867	1.12	1.036
78	AAAGLGAAASLLSASLYTVDGGER	Q6MWE2	B1358B12.15 protein OS=Oryza sativa subsp. japonica OX=39947 GN=B1358B12.15 PE=4 SV=1	3	741.053	-0.49335	4.9363e-42	162.44	yes	0.912	1.12	0.968	0.956	1.031	1.013
79	AAAGLGAAASLLSASLYTVDGGER	Q6MWE2	B1358B12.15 protein OS=Oryza sativa subsp. japonica OX=39947 GN=B1358B12.15 PE=4 SV=1	4	556.042	0.25587	1.4014e-07	56.882	yes	0.972	0.961	1.125	0.634	1.028	1.281
80	AAAGPLSGILDVCDVPLVSVDFR	Q9SNK3	Glyceraldehyde-3-phosphate dehydrogenase OS=Oryza sativa subsp. japonica OX=39947 GN=OJ1528D07.7 PE=3 SV=1	3	791.082	-0.45052	0.00073785	37.4	yes	0.804	1.03	1.009	0.787	1.2	1.169
81	AAAGPLSGILDVCDVPLVSVDFR	Q9SNK3	Glyceraldehyde-3-phosphate dehydrogenase OS=Oryza sativa subsp. japonica OX=39947 GN=OJ1528D07.7 PE=3 SV=1	4	593.564	0.16687	3.3714e-06	54.008	yes	1.029	0.859	0.931	0.878	1.286	1.017
82	AAAGPLSGILDVCDVPLVSVDFR	Q9SNK3	Glyceraldehyde-3-phosphate dehydrogenase OS=Oryza sativa subsp. japonica OX=39947 GN=OJ1528D07.7 PE=3 SV=1	3	791.082	-0.4842	0.00016579	41.615	yes	0.526	0.759	1.223	0.873	1.295	1.325
83	AAAGPLSGILDVCDVPLVSVDFR	Q9SNK3	Glyceraldehyde-3-phosphate dehydrogenase OS=Oryza sativa subsp. japonica OX=39947 GN=OJ1528D07.7 PE=3 SV=1	4	593.564	-0.021348	1.4129e-07	61.276	yes	1.039	1.261	1.087	0.848	0.951	0.814
84	AAAGVAAVDGVEAVLR	A0A0P0XV01	Flavodoxin-like domain-containing protein(predicted) OS=Oryza sativa subsp. japonica OX=39947 GN=Os10g0436800 PE=4 SV=1	3	490.275	0.61169	1.4795e-12	126.71	yes	0.953	1.101	0.918	1.042	1.129	0.856
85	AAAGVCEESIPGLR	Q941Z0	Probable NADPH:quinone oxidoreductase 1 OS=Oryza sativa subsp. japonica OX=39947 GN=Os01g0953600 PE=2 SV=1	2	715.359	-0.31599	2.7379e-07	112.42	yes	0.835	0.99	0.853	1.09	1.206	1.026
86	AAAGVCEESIPGLR	Q941Z0	Probable NADPH:quinone oxidoreductase 1 OS=Oryza sativa subsp. japonica OX=39947 GN=Os01g0953600 PE=2 SV=1	3	477.242	1.4146	1.0478e-06	100.02	yes	0.904	1.063	0.983	0.818	1.369	0.862
87	AAALEAGALGCTISGAGPTAVAVIDGEEK	Q6K969	Homoserine kinase(predicted) OS=Oryza sativa subsp. japonica OX=39947 GN=Os02g0831800 PE=2 SV=1	4	675.594	-0.35128	1.1764e-14	68.074	yes	NA	NA	NA	NA	NA	NA
88	AAALLDVSPVTDVTSISEPR	Q75LJ3	Electron transfer flavoprotein subunit alpha, mitochondrial OS=Oryza sativa subsp. japonica OX=39947 GN=ETFA PE=2 SV=1	3	681.032	-0.4336	3.5163e-22	126.84	yes	0.845	0.979	0.832	1.039	1.06	1.245
89	AAALNIVPTSTGAAK	Q7X8A1	Glyceraldehyde-3-phosphate dehydrogenase OS=Oryza sativa subsp. japonica OX=39947 GN=Os04g0459500 PE=2 SV=1	3	462.593	-0.84669	1.1271e-05	88.075	no	0.9	1.095	1.109	1.011	0.87	1.014
90	AAALNIVPTSTGAAK	Q7X8A1	Glyceraldehyde-3-phosphate dehydrogenase OS=Oryza sativa subsp. japonica OX=39947 GN=Os04g0459500 PE=2 SV=1	2	693.385	-1.7206	2.4944e-09	107.35	no	0.925	1.154	1.047	1.047	0.874	0.952
91	AAALNIVPTSTGAAK	Q7X8A1	Glyceraldehyde-3-phosphate dehydrogenase OS=Oryza sativa subsp. japonica OX=39947 GN=Os04g0459500 PE=2 SV=1	2	693.385		3.135e-05	55.724	no	NA	NA	NA	NA	NA	NA
92	AAALNIVPTSTGAAK	Q7X8A1	Glyceraldehyde-3-phosphate dehydrogenase OS=Oryza sativa subsp. japonica OX=39947 GN=Os04g0459500 PE=2 SV=1	3	462.593	-0.4576	1.1271e-05	88.075	no	0.938	1.129	0.975	1.07	0.944	0.943
93	AAALNIVPTSTGAAK	Q7X8A1	Glyceraldehyde-3-phosphate dehydrogenase OS=Oryza sativa subsp. japonica OX=39947 GN=Os04g0459500 PE=2 SV=1	2	693.385	-1.5251	9.6191e-15	151.8	no	0.976	1.112	0.952	1.041	0.937	0.981
94	AAALNIVPTSTGAAK	Q7X8A1	Glyceraldehyde-3-phosphate dehydrogenase OS=Oryza sativa subsp. japonica OX=39947 GN=Os04g0459500 PE=2 SV=1	4	347.196	0.1528	1.949e-05	78.814	no	0.975	1.11	0.988	1.078	0.943	0.906
95	AAALVHGLTDQDYFLR	Q0IMX5	Peroxidase OS=Oryza sativa subsp. japonica OX=39947 GN=LOC_Os12g34524 PE=2 SV=1	3	597.313	-0.83955	0.00060175	51.771	yes	NA	NA	NA	NA	NA	NA
96	AAAMPKPPAGFVLDDQGR	Q0J8Q7	BTB/POZ domain-containing protein TNFAIP1 isoform 2(predicted) OS=Oryza sativa subsp. japonica OX=39947 GN=Os04g0692200 PE=2 SV=1	3	614.317	-0.54966	6.9783e-10	100.39	yes	0.968	1.118	0.959	0.871	1.118	0.966
97	AAAPPVK	Q2QN86	Expressed protein OS=Oryza sativa subsp. japonica OX=39947 GN=LOC_Os12g38640 PE=2 SV=1	2	327.203	-4.6554	0.03884	79.454	yes	NA	NA	NA	NA	NA	NA
98	AAAQTEDGACVTFVGPGGAGNFVK	Q2R480	6-phosphogluconate dehydrogenase, decarboxylating 2, chloroplastic OS=Oryza sativa subsp. japonica OX=39947 GN=G6PGH2 PE=2 SV=1	3	775.371	-1.1872	1.2703e-37	143.4	yes	0.965	1.149	1.027	0.923	1.235	0.701
99	AAASSTADR	Q7XBA6	Non-specific lipid-transfer protein OS=Oryza sativa subsp. japonica OX=39947 GN=Os11g0115400 PE=2 SV=1	2	425.207	-0.42967	0.0015878	111.61	yes	0.821	0.929	1.183	0.971	0.652	1.445
100	AAASSTADRR	Q7XBA6	Non-specific lipid-transfer protein OS=Oryza sativa subsp. japonica OX=39947 GN=Os11g0115400 PE=2 SV=1	3	335.841	-0.055067	9.8787e-06	176.33	yes	1.05	0.843	1.184	1.166	0.545	1.211
101	AAASSTADRR	Q7XBA6	Non-specific lipid-transfer protein OS=Oryza sativa subsp. japonica OX=39947 GN=Os11g0115400 PE=2 SV=1	3	335.841	0.36831	0.002329	67.897	yes	1.133	0.949	1.323	0.99	0.505	1.099
102	AAASTFYDHSSDPWFK	Q6K8D9	SNW/SKI-interacting protein A OS=Oryza sativa subsp. japonica OX=39947 GN=SKIPA PE=1 SV=1	3	610.609	-1.0988	8.0944e-11	108.58	yes	NA	NA	NA	NA	NA	NA
103	AAASTTADR	Q0IQK9	Non-specific lipid-transfer protein 1 OS=Oryza sativa subsp. japonica OX=39947 GN=LTP PE=1 SV=1	2	432.215	-0.62232	0.0038112	148.94	yes	0.754	0.727	1.538	0.856	0.549	1.576
104	AAASTTADRR	Q0IQK9	Non-specific lipid-transfer protein 1 OS=Oryza sativa subsp. japonica OX=39947 GN=LTP PE=1 SV=1	3	340.512	0.91473	8.4801e-06	179.53	yes	0.896	0.912	1.075	1.375	0.567	1.175
105	AAASTTADRR	Q0IQK9	Non-specific lipid-transfer protein 1 OS=Oryza sativa subsp. japonica OX=39947 GN=LTP PE=1 SV=1	3	340.512	-0.11633	0.0001367	123.86	yes	0.971	0.974	1.16	1.129	0.628	1.138
106	AAATAAASGEPPKESAADDEEMDPTQYYENR	Q6F2U9	Lysine--tRNA ligase OS=Oryza sativa subsp. japonica OX=39947 GN=Os03g0586800 PE=2 SV=1	4	822.109	-1.5779	9.1641e-05	37.045	yes	1.117	1.334	0.781	0.914	1.027	0.827
107	AAATADIPVINAGDGPGQHPTQALLDVYSIER	Q9LD61	Aspartate carbamoyltransferase, chloroplastic OS=Oryza sativa subsp. japonica OX=39947 GN=PYRB PE=2 SV=1	4	815.919	-0.63183	0.049385	8.6138	yes	0.897	1.054	1.09	1.072	0.971	0.917
108	AAATDDAAWGK	Q6Z3Y9	Phosphoinositide phospholipase C OS=Oryza sativa subsp. japonica OX=39947 GN=Os07g0694000 PE=2 SV=1	2	538.754	-1.6134	1.7429e-05	136.96	yes	NA	NA	NA	NA	NA	NA
109	AAATDDAAWGK	Q6Z3Y9	Phosphoinositide phospholipase C OS=Oryza sativa subsp. japonica OX=39947 GN=Os07g0694000 PE=2 SV=1	3	359.505	0.24148	0.0004612	76.228	yes	NA	NA	NA	NA	NA	NA
110	AAAVAELWETLK	Q9FVZ7	Membrane steroid-binding protein 1 OS=Oryza sativa subsp. japonica OX=39947 GN=MSBP1 PE=1 SV=1	2	651.359	-0.48456	7.3693e-05	110.08	yes	0.961	1.103	1.033	0.908	1.008	0.988
111	AAAVAELWETLK	Q9FVZ7	Membrane steroid-binding protein 1 OS=Oryza sativa subsp. japonica OX=39947 GN=MSBP1 PE=1 SV=1	3	434.575	1.1888	4.1069e-05	94.363	yes	0.895	0.985	1.054	1.018	1.149	0.899
112	AAAVAQADAALETLEGALR	Q8L4V6	Glutathione S-transferase GSTU6, putative, expressed OS=Oryza sativa subsp. japonica OX=39947 GN=LOC_Os10g38780 PE=2 SV=1	3	614.33	-0.52871	5.125e-14	111.77	yes	0.968	1.108	1.212	1.052	0.901	0.76
113	AAAVEAGGAATAPAPAAEK	Q6YUA7	Aha1_N domain-containing protein(predicted) OS=Oryza sativa subsp. japonica OX=39947 GN=Os08g0464000 PE=2 SV=1	3	541.949	-1.8069	4.3651e-09	85.563	yes	0.829	1.097	0.907	0.881	1.257	1.029
114	AAAVEAGGAATAPAPAAEK	Q6YUA7	Aha1_N domain-containing protein(predicted) OS=Oryza sativa subsp. japonica OX=39947 GN=Os08g0464000 PE=2 SV=1	4	406.714	-0.59396	0.0018786	37.687	yes	0.979	1.08	1.032	0.806	1.125	0.977
115	AAAVEAWISCHGK	A3BN26	RNA pseudouridine synthase 6, chloroplastic OS=Oryza sativa subsp. japonica OX=39947 GN=Os07g0660400 PE=2 SV=1	3	467.231	-0.49178	0.00048616	64.121	yes	NA	NA	NA	NA	NA	NA
116	AAAVETLEGQAATGALLEK	Q0DEU8	TRANSKETOLASE_1 domain-containing protein(predicted) OS=Oryza sativa subsp. japonica OX=39947 GN=Os06g0133800 PE=4 SV=1	4	461.501	-0.41212	2.3363e-09	87.429	yes	0.988	1.122	0.899	0.953	1.352	0.686
117	AAAVETLEGQAATGALLEK	Q0DEU8	TRANSKETOLASE_1 domain-containing protein(predicted) OS=Oryza sativa subsp. japonica OX=39947 GN=Os06g0133800 PE=4 SV=1	3	614.998	-0.51423	3.1089e-09	87.676	yes	NA	NA	NA	NA	NA	NA
118	AAAVGANSQAAQSMLK	Q5VRG3	Proteasome subunit alpha type-4-2 OS=Oryza sativa subsp. japonica OX=39947 GN=Os06g0167600 PE=2 SV=1	3	511.928	-1.0301	1.4696e-06	89.624	yes	0.877	1.088	0.928	1.025	1.073	1.009
119	AAAVGANSQAAQSMLK	Q5VRG3	Proteasome subunit alpha type-4-2 OS=Oryza sativa subsp. japonica OX=39947 GN=Os06g0167600 PE=2 SV=1	3	512.256	-1.1384	0.0018372	47.037	yes	0.881	1.096	0.984	0.978	1.03	1.031
120	AAAVGANSQAAQSMLK	Q5VRG3	Proteasome subunit alpha type-4-2 OS=Oryza sativa subsp. japonica OX=39947 GN=Os06g0167600 PE=2 SV=1	3	506.596	-0.82739	2.7496e-07	92.265	yes	0.947	1.178	0.864	0.929	1.119	0.962
121	AAAVGANSQAAQSMLK	Q5VRG3	Proteasome subunit alpha type-4-2 OS=Oryza sativa subsp. japonica OX=39947 GN=Os06g0167600 PE=2 SV=1	4	380.199	-0.0058033	0.050873	18.391	yes	NA	NA	NA	NA	NA	NA
122	AAAVGANSQAAQSMLK	Q5VRG3	Proteasome subunit alpha type-4-2 OS=Oryza sativa subsp. japonica OX=39947 GN=Os06g0167600 PE=2 SV=1	3	506.924	-0.75771	0.00026096	63.185	yes	NA	NA	NA	NA	NA	NA
123	AAAVIEEVEQR	Q8LQ68	Hexokinase-6 OS=Oryza sativa subsp. japonica OX=39947 GN=HXK6 PE=1 SV=1	2	607.822	-4.0411	0.00011826	126.66	yes	NA	NA	NA	NA	NA	NA
124	AAAVIEEVEQR	Q8LQ68	Hexokinase-6 OS=Oryza sativa subsp. japonica OX=39947 GN=HXK6 PE=1 SV=1	3	405.551	-2.7279	5.6059e-05	113.93	yes	1.059	0.986	1.134	1.022	1.025	0.773
125	AAAVIEEVEQR	Q8LQ68	Hexokinase-6 OS=Oryza sativa subsp. japonica OX=39947 GN=HXK6 PE=1 SV=1	2	607.822	-1.4168	0.00028468	110.08	yes	1.118	1.203	1.106	0.86	1.033	0.679
126	AAAVIEEVEQR	Q8LQ68	Hexokinase-6 OS=Oryza sativa subsp. japonica OX=39947 GN=HXK6 PE=1 SV=1	3	405.551	-0.21262	1.5288e-06	148.32	yes	1.01	1.114	1.096	0.89	1.12	0.77
127	AAAVPYDGEDK	A0A0P0VH79	Rhodanese domain-containing protein(predicted) OS=Oryza sativa subsp. japonica OX=39947 GN=Os02g0257300 PE=4 SV=1	3	379.18	1.0527	5.1211e-05	110.38	yes	0.836	0.942	0.872	1.02	0.954	1.376
128	AAAVPYDGEDK	A0A0P0VH79	Rhodanese domain-containing protein(predicted) OS=Oryza sativa subsp. japonica OX=39947 GN=Os02g0257300 PE=4 SV=1	3	379.18	-0.66933	8.6929e-05	99.568	yes	0.869	1.008	0.95	0.911	1.062	1.201
129	AAAVTAVLPSPADPVDPAEGFTR	Q5Z6P5	Acylphosphatase OS=Oryza sativa subsp. japonica OX=39947 GN=Os06g0264700 PE=2 SV=1	4	563.794	0.064383	0.00088097	33.79	yes	NA	NA	NA	NA	NA	NA
130	AAAVVAGNGATNGVH	Q0IPL3	Carboxyvinyl-carboxyphosphonate phosphorylmutase, putative, expressed(predicted) OS=Oryza sativa subsp. japonica OX=39947 GN=Os12g0189300 PE=4 SV=1	3	437.221	-0.40773	0.0022237	51.463	yes	NA	NA	NA	NA	NA	NA
131	AAAVVAGNGATNGVH	Q0IPL3	Carboxyvinyl-carboxyphosphonate phosphorylmutase, putative, expressed(predicted) OS=Oryza sativa subsp. japonica OX=39947 GN=Os12g0189300 PE=4 SV=1	3	437.549	-0.088393	2.1309e-10	113.99	yes	0.79	1.106	0.948	0.831	1.262	1.063
132	AAAVVAGNGATNGVH	Q0IPL3	Carboxyvinyl-carboxyphosphonate phosphorylmutase, putative, expressed(predicted) OS=Oryza sativa subsp. japonica OX=39947 GN=Os12g0189300 PE=4 SV=1	2	655.82	-0.89291	2.8267e-21	185.95	yes	0.852	0.872	0.941	0.743	1.426	1.166
133	AAAVVAGNGATNGVH	Q0IPL3	Carboxyvinyl-carboxyphosphonate phosphorylmutase, putative, expressed(predicted) OS=Oryza sativa subsp. japonica OX=39947 GN=Os12g0189300 PE=4 SV=1	2	655.82	-1.3439	2.112e-11	129.77	yes	0.923	0.841	0.912	0.912	1.32	1.093
134	AAAVVAGNGATNGVH	Q0IPL3	Carboxyvinyl-carboxyphosphonate phosphorylmutase, putative, expressed(predicted) OS=Oryza sativa subsp. japonica OX=39947 GN=Os12g0189300 PE=4 SV=1	3	437.549	-1.5887	0.0028894	50.088	yes	0.81	0.896	1.026	0.771	1.201	1.296
135	AAAVVAGNGATNGVH	Q0IPL3	Carboxyvinyl-carboxyphosphonate phosphorylmutase, putative, expressed(predicted) OS=Oryza sativa subsp. japonica OX=39947 GN=Os12g0189300 PE=4 SV=1	2	655.82	-2.7841	5.0169e-11	126.71	yes	0.943	0.924	0.892	0.775	1.381	1.084
136	AAAYSASPGAAELK	Q7XAM2	GST N-terminal domain-containing protein(predicted) OS=Oryza sativa subsp. japonica OX=39947 GN=OJ1634_B10.107 PE=4 SV=1	3	436.226	-0.37941	2.2633e-06	93.766	yes	1.07	1.256	1.109	0.772	1.076	0.718
137	AAAYSASPGAAELK	Q7XAM2	GST N-terminal domain-containing protein(predicted) OS=Oryza sativa subsp. japonica OX=39947 GN=OJ1634_B10.107 PE=4 SV=1	2	653.836	-1.5941	0.00048759	73.927	yes	0.934	1.187	1.148	0.879	1.232	0.62
138	AACDELGITLIAYSPIAQGVLSGK	Q8H4J8	Aldo/keto reductase family-like protein OS=Oryza sativa subsp. japonica OX=39947 GN=OJ1351_C05.128 PE=4 SV=2	3	816.433	-1.0156	2.0947e-27	119.27	yes	0.841	1.174	0.748	1.159	0.962	1.116
139	AACDELGITLIAYSPIAQGVLSGK	Q8H4J8	Aldo/keto reductase family-like protein OS=Oryza sativa subsp. japonica OX=39947 GN=OJ1351_C05.128 PE=4 SV=2	4	612.577	-0.23035	0.00023179	39.659	yes	0.935	1.068	0.911	1.085	0.941	1.059
140	AACDELGITLIAYSPIAQGVLTGK	Q0D8N4	Aldo/keto reductase family-like protein(predicted) OS=Oryza sativa subsp. japonica OX=39947 GN=Os07g0143000 PE=2 SV=1	4	616.081	-0.11448	0.00056786	35.195	yes	0.883	1.025	1.058	0.931	0.973	1.13
141	AACDELGITLIAYSPIAQGVLTGK	Q0D8N4	Aldo/keto reductase family-like protein(predicted) OS=Oryza sativa subsp. japonica OX=39947 GN=Os07g0143000 PE=2 SV=1	3	821.105	-0.9873	9.6633e-18	94.384	yes	0.772	1.001	0.889	1.131	0.879	1.328
142	AACELAAR	Q0JA93	Methionine aminopeptidase OS=Oryza sativa subsp. japonica OX=39947 GN=Os04g0610500 PE=2 SV=1	2	431.216	-1.5362	0.019306	81.642	yes	0.871	0.908	1.04	0.999	1.159	1.023
143	AACTCLK	A0A0P0WNP9	Non-specific lipid-transfer protein (Fragment) OS=Oryza sativa subsp. japonica OX=39947 GN=Os05g0477900 PE=3 SV=1	2	412.194	-5.3017	0.024421	89.55	yes	0.968	1.031	1.047	1.011	0.963	0.979
144	AACYGSCPGR	Q53JF1	Expressed protein OS=Oryza sativa subsp. japonica OX=39947 GN=LOC_Os11g26190 PE=2 SV=1	2	549.726	-1.0818	0.0016138	96.342	yes	0.705	0.862	0.718	1.014	1.198	1.503
145	AACYGSCPGR	Q53JF1	Expressed protein OS=Oryza sativa subsp. japonica OX=39947 GN=LOC_Os11g26190 PE=2 SV=1	2	549.726	-0.95977	0.013619	63.184	yes	0.654	0.834	0.756	1.191	1.063	1.502
146	AADAAAAADAK	Q852G4	EF hand family protein, expressed OS=Oryza sativa subsp. japonica OX=39947 GN=LOC_Os03g29770 PE=2 SV=1	3	315.826	-0.044005	0.0085765	44.847	yes	0.79	0.892	0.929	1.027	0.909	1.453
147	AADAAAAADAK	Q852G4	EF hand family protein, expressed OS=Oryza sativa subsp. japonica OX=39947 GN=LOC_Os03g29770 PE=2 SV=1	2	473.235	-0.91342	0.002415	77.124	yes	NA	NA	NA	NA	NA	NA
148	AADAAAAADAK	Q852G4	EF hand family protein, expressed OS=Oryza sativa subsp. japonica OX=39947 GN=LOC_Os03g29770 PE=2 SV=1	3	315.826	-0.78982	0.0016383	61.344	yes	0.865	0.875	0.959	0.934	0.952	1.415
149	AADAAAAADAK	Q852G4	EF hand family protein, expressed OS=Oryza sativa subsp. japonica OX=39947 GN=LOC_Os03g29770 PE=2 SV=1	2	473.235	-2.3551	0.00014634	125.54	yes	0.814	0.841	0.938	0.961	0.895	1.552
150	AADAAGEVLR	Q6Z4I1	Bifunctional phosphatase IMPL2, chloroplastic(predicted) OS=Oryza sativa subsp. japonica OX=39947 GN=Os07g0191000 PE=4 SV=1	2	486.759	-0.67406	0.022414	55.084	yes	NA	NA	NA	NA	NA	NA
151	AADAAVIAAGGVEAADELNR	Q8S2Q8	Lachrymatory-factor synthase(predicted) OS=Oryza sativa subsp. japonica OX=39947 GN=B1046G12.28 PE=2 SV=1	3	628.653	0.27269	1.628e-07	71.376	yes	0.976	1.081	0.984	0.855	1.053	1.051
152	AADAAVIAAGGVEAADELNR	Q8S2Q8	Lachrymatory-factor synthase(predicted) OS=Oryza sativa subsp. japonica OX=39947 GN=B1046G12.28 PE=2 SV=1	3	628.653	-0.52829	1.9324e-07	69.747	yes	NA	NA	NA	NA	NA	NA
153	AADADPALR	Q9LJ04	UBP1-associated protein 2A(predicted) OS=Oryza sativa subsp. japonica OX=39947 GN=Os01g0265800 PE=2 SV=1	2	450.233	-0.38153	0.00595	85.862	yes	NA	NA	NA	NA	NA	NA
154	AADAELVVVAFR	Q7FAL5	Lipase_3 domain-containing protein(predicted) OS=Oryza sativa subsp. japonica OX=39947 GN=Os04g0657500 PE=2 SV=1	2	630.851	-0.22773	0.035876	45.28	yes	NA	NA	NA	NA	NA	NA
155	AADASSIDR	B9FXV5	Eukaryotic translation initiation factor 4G OS=Oryza sativa subsp. japonica OX=39947 GN=Os07g0555200 PE=2 SV=2	2	453.22	0.10646	0.0010163	128.52	yes	0.874	0.967	0.993	0.85	1.025	1.292
156	AADCIIPTFK	Q0JFH5	Eukaryotic translation initiation factor 3 subunit M OS=Oryza sativa subsp. japonica OX=39947 GN=Os04g0103200 PE=2 SV=1	3	379.199	0.21855	0.0030649	59.908	yes	1.126	1.167	1.092	0.758	1.164	0.694
157	AADCIIPTFK	Q0JFH5	Eukaryotic translation initiation factor 3 subunit M OS=Oryza sativa subsp. japonica OX=39947 GN=Os04g0103200 PE=2 SV=1	2	568.294	-1.0327	0.040545	50.353	yes	1.035	1.169	1.139	0.787	1.175	0.695
158	AADDAASAAAAVPPPSGEDLK	Q6PL11	SKP1-like protein 1 OS=Oryza sativa subsp. japonica OX=39947 GN=SKP1 PE=1 SV=1	3	641.981	-1.0982	7.6931e-18	115.57	yes	0.822	0.923	0.926	1.032	1.181	1.117
159	AADDCVGWLDEHPPR	Q6ZHS1	Glycosyltransferase OS=Oryza sativa subsp. japonica OX=39947 GN=Os02g0188000 PE=3 SV=1	3	579.926	0.016101	6.3352e-06	85.837	yes	1.013	1.086	1.039	0.971	0.995	0.894
160	AADEAVK	Q5QMK7	2,3-bisphosphoglycerate-independent phosphoglycerate mutase(predicted) OS=Oryza sativa subsp. japonica OX=39947 GN=Os01g0817700 PE=2 SV=1	2	352.185	-0.42702	0.046478	75.213	no	NA	NA	NA	NA	NA	NA
161	AADEAVK	Q5QMK7	2,3-bisphosphoglycerate-independent phosphoglycerate mutase(predicted) OS=Oryza sativa subsp. japonica OX=39947 GN=Os01g0817700 PE=2 SV=1	2	352.185	-0.38058	0.015823	98.997	no	0.856	0.842	1.314	0.773	0.751	1.464
162	AADEFFHHYYVNLK	Q9SDG8	Protein argonaute 4A OS=Oryza sativa subsp. japonica OX=39947 GN=AGO4A PE=2 SV=1	4	439.214	-0.16675	0.0071261	38.3	yes	NA	NA	NA	NA	NA	NA
163	AADELRK	Q0DEU8	TRANSKETOLASE_1 domain-containing protein(predicted) OS=Oryza sativa subsp. japonica OX=39947 GN=Os06g0133800 PE=4 SV=1	3	268.152	1.4977	0.0046659	96.51	no	1.217	1.161	1.201	0.975	0.79	0.656
164	AADELRK	Q0DEU8	TRANSKETOLASE_1 domain-containing protein(predicted) OS=Oryza sativa subsp. japonica OX=39947 GN=Os06g0133800 PE=4 SV=1	3	268.152	0.3657	0.015194	69.383	no	1.175	1.189	1.231	0.932	0.793	0.679
165	AADELRK	Q0DEU8	TRANSKETOLASE_1 domain-containing protein(predicted) OS=Oryza sativa subsp. japonica OX=39947 GN=Os06g0133800 PE=4 SV=1	2	401.725	-1.4441	0.012881	114.78	no	1.136	1.148	1.232	0.933	0.838	0.712
166	AADELRK	Q0DEU8	TRANSKETOLASE_1 domain-containing protein(predicted) OS=Oryza sativa subsp. japonica OX=39947 GN=Os06g0133800 PE=4 SV=1	3	268.152	0.25722	0.011514	77.046	no	1.171	1.176	1.184	0.932	0.84	0.698
167	AADELRK	Q0DEU8	TRANSKETOLASE_1 domain-containing protein(predicted) OS=Oryza sativa subsp. japonica OX=39947 GN=Os06g0133800 PE=4 SV=1	3	268.152	0.26304	0.038725	50.966	no	NA	NA	NA	NA	NA	NA
168	AADELRK	Q0DEU8	TRANSKETOLASE_1 domain-containing protein(predicted) OS=Oryza sativa subsp. japonica OX=39947 GN=Os06g0133800 PE=4 SV=1	3	268.152	0.77946	0.038725	50.966	no	NA	NA	NA	NA	NA	NA
169	AADELRKEGK	Q0DEU8	TRANSKETOLASE_1 domain-containing protein(predicted) OS=Oryza sativa subsp. japonica OX=39947 GN=Os06g0133800 PE=4 SV=1	4	279.906	-0.12483	0.0097557	66.19	yes	NA	NA	NA	NA	NA	NA
170	AADEMMLIGSGILVK	Q0E243	Putative branched-chain amino acid aminotransferase(predicted) OS=Oryza sativa subsp. japonica OX=39947 GN=Os02g0273100 PE=2 SV=1	3	516.611	-0.85331	1.0875e-05	80.746	yes	0.826	1.012	0.926	1.028	1.249	0.959
171	AADEMMLIGSGILVK	Q0E243	Putative branched-chain amino acid aminotransferase(predicted) OS=Oryza sativa subsp. japonica OX=39947 GN=Os02g0273100 PE=2 SV=1	3	516.611	-0.10993	0.0004791	54.09	yes	NA	NA	NA	NA	NA	NA
172	AADENIR	Q6L4H5	PALP domain-containing protein(predicted) OS=Oryza sativa subsp. japonica OX=39947 GN=P0560C03.1 PE=4 SV=1	2	394.698	-0.9196	0.032077	84.097	yes	0.928	0.976	0.906	0.814	1.174	1.202
173	AADFTTDDMILGK	Q2QSR7	Epimerase domain-containing protein(predicted) OS=Oryza sativa subsp. japonica OX=39947 GN=LOC_Os12g23180 PE=4 SV=2	3	471.89	-0.089397	7.0964e-07	103.91	yes	0.918	1.178	0.954	0.995	0.938	1.016
174	AADFTTDDMILGK	Q2QSR7	Epimerase domain-containing protein(predicted) OS=Oryza sativa subsp. japonica OX=39947 GN=LOC_Os12g23180 PE=4 SV=2	3	471.89	-0.054808	7.0964e-07	103.91	yes	0.979	1.14	0.991	0.981	0.963	0.946
175	AADFTTDDMILGK	Q2QSR7	Epimerase domain-containing protein(predicted) OS=Oryza sativa subsp. japonica OX=39947 GN=LOC_Os12g23180 PE=4 SV=2	2	707.332	-1.2671	1.888e-06	104.41	yes	0.957	1.186	0.978	0.984	0.939	0.956
176	AADFTTDDMILGK	Q2QSR7	Epimerase domain-containing protein(predicted) OS=Oryza sativa subsp. japonica OX=39947 GN=LOC_Os12g23180 PE=4 SV=2	3	466.559	-0.22554	6.5179e-07	103.91	yes	1.004	1.237	0.967	0.89	0.948	0.954
177	AADFTTDDMILGK	Q2QSR7	Epimerase domain-containing protein(predicted) OS=Oryza sativa subsp. japonica OX=39947 GN=LOC_Os12g23180 PE=4 SV=2	4	350.171	1.3169	0.0002266	66.267	yes	NA	NA	NA	NA	NA	NA
178	AADFTTDDMILGK	Q2QSR7	Epimerase domain-containing protein(predicted) OS=Oryza sativa subsp. japonica OX=39947 GN=LOC_Os12g23180 PE=4 SV=2	3	466.559	-0.031416	8.2056e-05	83.182	yes	0.984	1.186	0.956	0.926	1.013	0.935
179	AADGAWQCSDVLEDTHNR	Q6YVM7	Probable cytosolic iron-sulfur protein assembly protein CIAO1 homolog OS=Oryza sativa subsp. japonica OX=39947 GN=Os07g0252000 PE=2 SV=1	3	682.297	-0.87882	0.0076651	31.625	yes	NA	NA	NA	NA	NA	NA
180	AADGTGSETEVPEVVK	Q6ZL81	CAAD domain-containing protein(predicted) OS=Oryza sativa subsp. japonica OX=39947 GN=Os07g0469100 PE=2 SV=1	3	530.262	-1.4891	1.4285e-05	74.789	yes	0.931	0.999	0.884	0.741	1.35	1.095
181	AADGTGSETEVPEVVK	Q6ZL81	CAAD domain-containing protein(predicted) OS=Oryza sativa subsp. japonica OX=39947 GN=Os07g0469100 PE=2 SV=1	4	397.948	-0.10338	0.0035433	38.995	yes	0.917	0.956	0.915	0.752	1.284	1.177
182	AADGTGSETEVPEVVK	Q6ZL81	CAAD domain-containing protein(predicted) OS=Oryza sativa subsp. japonica OX=39947 GN=Os07g0469100 PE=2 SV=1	2	794.889	-1.4284	2.3466e-05	82.651	yes	0.889	0.995	1.015	0.695	1.29	1.115
183	AADGTGSETEVPEVVK	Q6ZL81	CAAD domain-containing protein(predicted) OS=Oryza sativa subsp. japonica OX=39947 GN=Os07g0469100 PE=2 SV=1	3	530.262	-1.1896	3.3237e-05	67.136	yes	0.93	1.075	1.006	0.735	1.258	0.995
184	AADHDVPVTPEEIINSGLMSK	Q6YXG8	SAICAR_synt domain-containing protein(predicted) OS=Oryza sativa subsp. japonica OX=39947 GN=Os09g0467100 PE=2 SV=1	3	741.704	-0.60166	7.7096e-08	71.842	yes	NA	NA	NA	NA	NA	NA
185	AADHVTTEK	Q94J17	50S ribosomal protein L13, chloroplastic(predicted) OS=Oryza sativa subsp. japonica OX=39947 GN=Os01g0749200 PE=2 SV=1	2	486.243	-1.7877	0.0041794	96.342	yes	1.052	0.963	1.206	0.894	1.113	0.772
186	AADHVTTEK	Q94J17	50S ribosomal protein L13, chloroplastic(predicted) OS=Oryza sativa subsp. japonica OX=39947 GN=Os01g0749200 PE=2 SV=1	2	486.243	-2.2736	0.029324	58.699	yes	1.055	0.906	1.299	0.794	1.308	0.638
187	AADILVNFFEK	P30298	Sucrose synthase 2 OS=Oryza sativa subsp. japonica OX=39947 GN=SUS2 PE=1 SV=2	3	422.896	0.86509	0.00032872	80.245	yes	NA	NA	NA	NA	NA	NA
188	AADILVNFFEK	P30298	Sucrose synthase 2 OS=Oryza sativa subsp. japonica OX=39947 GN=SUS2 PE=1 SV=2	3	422.896	0.61822	0.0092716	43.68	yes	1.079	1.068	1.162	0.806	1.151	0.734
189	AADLASSQSEIHQLR	Q6Z7R9	TPR_MLP1_2 domain-containing protein(predicted) OS=Oryza sativa subsp. japonica OX=39947 GN=Os02g0741500 PE=4 SV=1	3	542.613	-1.5155	8.9789e-13	132.31	yes	0.958	1.032	0.995	0.97	1.077	0.968
190	AADLDAELK	Q5KQD2	VIP1 protein(predicted) OS=Oryza sativa subsp. japonica OX=39947 GN=Os05g0548100 PE=2 SV=1	2	473.248	-1.1347	0.0018714	104.22	yes	NA	NA	NA	NA	NA	NA
191	AADLDRDGR	A0A0P0X1C3	Calcium-binding EF hand protein-like(predicted) OS=Oryza sativa subsp. japonica OX=39947 GN=Os06g0728600 PE=4 SV=1	3	330.165	-0.29457	0.0022855	90.709	yes	0.897	0.9	1.094	0.914	0.974	1.221
192	AADLGVESIVIGMPHR	A0A0P0W9W2	Transket_pyr domain-containing protein(predicted) OS=Oryza sativa subsp. japonica OX=39947 GN=Os04g0390000 PE=4 SV=1	4	416.975	1.014	0.038371	21.886	yes	0.891	1.024	1.384	0.656	1.156	0.889
193	AADLGVESIVIGMPHR	A0A0P0W9W2	Transket_pyr domain-containing protein(predicted) OS=Oryza sativa subsp. japonica OX=39947 GN=Os04g0390000 PE=4 SV=1	3	555.631	-0.6795	0.0043309	39.629	yes	0.959	1.145	0.881	0.989	1.101	0.925
194	AADLPAK	Q6ETY0	Vacuolar protein sorting-associated protein 29 OS=Oryza sativa subsp. japonica OX=39947 GN=Os02g0265400 PE=2 SV=1	2	343.198	1.2324	0.027549	87.323	yes	0.898	0.91	0.999	0.907	1.055	1.231
195	AADLQTAAPGSVDGR	Q2R176	GRF1-interacting factor 3(predicted) OS=Oryza sativa subsp. japonica OX=39947 GN=LOC_Os11g40100 PE=2 SV=1	3	476.907	-1.1132	7.4276e-05	66.509	yes	NA	NA	NA	NA	NA	NA
196	AADLQTAAPGSVDGR	Q2R176	GRF1-interacting factor 3(predicted) OS=Oryza sativa subsp. japonica OX=39947 GN=LOC_Os11g40100 PE=2 SV=1	2	714.858	-2.4896	0.0014484	58.885	yes	0.817	0.99	0.849	0.887	1.017	1.44
197	AADLTLVPSVAIGK	A0A0P0X1G8	Sulfoquinovosyl transferase SQD2-like(predicted) OS=Oryza sativa subsp. japonica OX=39947 GN=Os07g0100300 PE=4 SV=1	3	452.27	0.23689	2.2741e-07	104.24	yes	0.973	1.129	1.093	0.836	1.18	0.788
198	AADLVASAAIR	P0C482	30S ribosomal protein S2, chloroplastic OS=Oryza sativa subsp. japonica OX=39947 GN=rps2 PE=3 SV=1	2	529.304	1.008	0.00028468	110.08	yes	1.065	1.086	1.119	0.768	1.197	0.765
199	AADLVASAAIR	P0C482	30S ribosomal protein S2, chloroplastic OS=Oryza sativa subsp. japonica OX=39947 GN=rps2 PE=3 SV=1	3	353.205	2.0243	0.001745	60.598	yes	NA	NA	NA	NA	NA	NA
200	AADNIAANLYSVK	A0A0P0X1D1	PSII_BNR domain-containing protein(predicted) OS=Oryza sativa subsp. japonica OX=39947 GN=Os06g0729650 PE=4 SV=1	3	450.574	-0.0499	0.00041296	65.043	yes	NA	NA	NA	NA	NA	NA
201	AADNIAANLYSVK	A0A0P0X1D1	PSII_BNR domain-containing protein(predicted) OS=Oryza sativa subsp. japonica OX=39947 GN=Os06g0729650 PE=4 SV=1	3	450.574	0.17847	2.6803e-06	99.161	yes	NA	NA	NA	NA	NA	NA
202	AADNIAANLYSVK	A0A0P0X1D1	PSII_BNR domain-containing protein(predicted) OS=Oryza sativa subsp. japonica OX=39947 GN=Os06g0729650 PE=4 SV=1	2	675.357	-0.76442	2.4448e-16	194.23	yes	0.887	1.085	0.857	0.984	0.999	1.189
203	AADNIAANLYSVK	A0A0P0X1D1	PSII_BNR domain-containing protein(predicted) OS=Oryza sativa subsp. japonica OX=39947 GN=Os06g0729650 PE=4 SV=1	3	450.574	-0.50485	0.00019559	69.92	yes	NA	NA	NA	NA	NA	NA
204	AADNIAANLYSVK	A0A0P0X1D1	PSII_BNR domain-containing protein(predicted) OS=Oryza sativa subsp. japonica OX=39947 GN=Os06g0729650 PE=4 SV=1	2	675.357	-1.8748	0.00067773	78.505	yes	0.856	1.05	0.834	0.986	1.006	1.267
205	AADNIAANLYSVK	A0A0P0X1D1	PSII_BNR domain-containing protein(predicted) OS=Oryza sativa subsp. japonica OX=39947 GN=Os06g0729650 PE=4 SV=1	3	450.574	-0.26496	0.020491	35.037	yes	NA	NA	NA	NA	NA	NA
206	AADNIAANLYSVK	A0A0P0X1D1	PSII_BNR domain-containing protein(predicted) OS=Oryza sativa subsp. japonica OX=39947 GN=Os06g0729650 PE=4 SV=1	2	675.849	-0.70336	0.00022349	91.076	yes	0.951	0.991	0.939	0.95	0.981	1.188
207	AADNIAANLYSVK	A0A0P0X1D1	PSII_BNR domain-containing protein(predicted) OS=Oryza sativa subsp. japonica OX=39947 GN=Os06g0729650 PE=4 SV=1	3	450.902	0.51454	0.00040512	74.475	yes	NA	NA	NA	NA	NA	NA
208	AADNQLFVATCAPAR	Q10R10	Hydrolase, carbon-nitrogen family protein, expressed OS=Oryza sativa subsp. japonica OX=39947 GN=LOC_Os03g07910 PE=2 SV=1	2	802.896	-1.423	1.9096e-21	178.03	yes	0.873	1.049	0.911	1.069	1.075	1.023
209	AADNQLFVATCAPAR	Q10R10	Hydrolase, carbon-nitrogen family protein, expressed OS=Oryza sativa subsp. japonica OX=39947 GN=LOC_Os03g07910 PE=2 SV=1	3	535.6	-0.71529	0.0014197	47.537	yes	NA	NA	NA	NA	NA	NA
210	AADQMPSQAPLPSSFSTR	Q6Z3I3	Glutathione s-transferase (Fragment)(predicted) OS=Oryza sativa subsp. japonica OX=39947 GN=Os08g0550500 PE=4 SV=1	3	630.972	-0.67372	0.059616	19.58	yes	NA	NA	NA	NA	NA	NA
211	AADVFYCLK	Q69UU3	Aminotran_1_2 domain-containing protein(predicted) OS=Oryza sativa subsp. japonica OX=39947 GN=P0585H11.115 PE=2 SV=1	3	362.848	-0.13216	0.0055481	57.59	yes	1.084	1.205	0.999	1.026	0.848	0.839
212	AADVFYCLK	Q69UU3	Aminotran_1_2 domain-containing protein(predicted) OS=Oryza sativa subsp. japonica OX=39947 GN=P0585H11.115 PE=2 SV=1	2	543.768	-1.0223	0.0012595	123.86	yes	1.018	1.139	1.033	1.002	0.923	0.886
213	AADVFYCLK	Q69UU3	Aminotran_1_2 domain-containing protein(predicted) OS=Oryza sativa subsp. japonica OX=39947 GN=P0585H11.115 PE=2 SV=1	2	543.768	-0.17508	0.0015878	111.61	yes	0.98	1.134	1.037	1.012	0.956	0.882
214	AADVGADLVGK	Q67WN5	Inorganic diphosphatase, H+-translocating, vacuolar membrane OS=Oryza sativa subsp. japonica OX=39947 GN=P0017B12.8-1 PE=2 SV=1	2	508.275	-0.32899	0.00032491	115.33	no	0.888	0.953	0.831	0.978	1.342	1.008
215	AADVGADLVGK	Q67WN5	Inorganic diphosphatase, H+-translocating, vacuolar membrane OS=Oryza sativa subsp. japonica OX=39947 GN=P0017B12.8-1 PE=2 SV=1	3	339.185	0.8629	0.0067623	47.894	no	0.846	0.996	0.831	1.055	1.274	0.998
216	AADVGADLVGK	Q67WN5	Inorganic diphosphatase, H+-translocating, vacuolar membrane OS=Oryza sativa subsp. japonica OX=39947 GN=P0017B12.8-1 PE=2 SV=1	2	508.275	-1.5941	6.3242e-05	128.85	no	0.939	1.095	0.85	0.746	1.503	0.867
217	AADVGADLVGK	Q67WN5	Inorganic diphosphatase, H+-translocating, vacuolar membrane OS=Oryza sativa subsp. japonica OX=39947 GN=P0017B12.8-1 PE=2 SV=1	3	339.185	-0.17162	0.0023445	56.404	no	0.962	1.085	0.919	0.77	1.405	0.858
218	AADVLAAANTAAEVALR	Q5W6H1	Peptidase_M24 domain-containing protein(predicted) OS=Oryza sativa subsp. japonica OX=39947 GN=Os05g0350500 PE=2 SV=1	3	542.965	0.18214	4.7411e-06	71.781	yes	0.908	1.05	0.849	0.845	1.327	1.021
219	AADVLLWK	A0A0P0VHE6	Reticulon-like protein (Fragment) OS=Oryza sativa subsp. japonica OX=39947 GN=Os02g0265900 PE=4 SV=1	2	458.269	-0.48062	0.0062181	111.95	yes	NA	NA	NA	NA	NA	NA
220	AADWADSGFGASNDGPGITQR	Q5Z4U6	C2H2-type domain-containing protein(predicted) OS=Oryza sativa subsp. japonica OX=39947 GN=Os06g0698859 PE=4 SV=1	3	698.315	-1.4243	3.6086e-14	98.292	yes	0.969	1.251	0.98	0.799	1.095	0.906
221	AAEACEEFGGVLVTLR	Q0JDA2	Succinate dehydrogenase subunit 5, mitochondrial OS=Oryza sativa subsp. japonica OX=39947 GN=SDH5 PE=1 SV=1	3	574.622	-0.11178	0.00013316	61.265	yes	1.039	1.03	0.833	0.9	1.264	0.934
222	AAEADPASR	Q0J9Q1	OSJNBb0034I13.9 protein(predicted) OS=Oryza sativa subsp. japonica OX=39947 GN=Os04g0636900 PE=2 SV=1	2	444.215	-0.99771	0.0074022	78.816	yes	1.016	0.847	0.928	0.874	1.07	1.265
223	AAEAEIVR	Q6UUF7	DCL protein(predicted) OS=Oryza sativa subsp. japonica OX=39947 GN=B1052H09.115 PE=4 SV=1	2	429.738	-0.66658	0.013411	90.601	yes	0.957	1.019	1.04	0.875	1.211	0.898
224	AAEAEKEEK	Q9LWS2	60S ribosomal protein L13 OS=Oryza sativa subsp. japonica OX=39947 GN=Os06g0115500 PE=2 SV=1	3	335.501	0.22972	0.0050226	72.2	no	0.893	0.754	1.573	0.576	1.03	1.174
225	AAEAWAALNR	Q9FRA7	REF/SRPP-like protein Os05g0151300/LOC_Os05g05940 OS=Oryza sativa subsp. japonica OX=39947 GN=Os05g0151300 PE=2 SV=2	2	536.78	-0.90752	0.0025429	85.355	yes	0.899	1.015	0.844	1.075	0.918	1.25
226	AAEAWAALNR	Q9FRA7	REF/SRPP-like protein Os05g0151300/LOC_Os05g05940 OS=Oryza sativa subsp. japonica OX=39947 GN=Os05g0151300 PE=2 SV=2	3	358.189	-0.22613	0.00016077	115.71	yes	0.715	1.059	0.834	1.12	0.959	1.314
227	AAEAWEGPTAAELK	Q94HA2	TIP41-like protein(predicted) OS=Oryza sativa subsp. japonica OX=39947 GN=LOC_Os03g55270 PE=2 SV=1	3	481.909	-0.05641	0.011964	36.944	yes	NA	NA	NA	NA	NA	NA
228	AAEDDGLPK	A0A0P0VEP5	TOG domain-containing protein(predicted) OS=Oryza sativa subsp. japonica OX=39947 GN=Os02g0147300 PE=4 SV=1	2	458.225	-2.2264	0.0015878	111.61	yes	0.899	0.886	0.938	0.976	1.125	1.175
229	AAEDMEIGGYLIPK	Q9FW92	Transposon protein, putative, unclassified(predicted) OS=Oryza sativa subsp. japonica OX=39947 GN=LOC_Os10g37110 PE=2 SV=1	3	502.922	0.45012	0.020556	31.215	yes	NA	NA	NA	NA	NA	NA
230	AAEDPEFETFYTK	P0C437	Photosystem II D2 protein OS=Oryza sativa subsp. japonica OX=39947 GN=psbD PE=3 SV=1	3	516.568	0.28215	1.1675e-08	130.44	yes	0.922	1.118	0.904	0.862	1.265	0.929
231	AAEDPEFETFYTK	P0C437	Photosystem II D2 protein OS=Oryza sativa subsp. japonica OX=39947 GN=psbD PE=3 SV=1	2	774.349	-0.54288	6.4294e-07	117.93	yes	0.908	1.068	0.886	0.89	1.329	0.918
232	AAEDPEFETFYTK	P0C437	Photosystem II D2 protein OS=Oryza sativa subsp. japonica OX=39947 GN=psbD PE=3 SV=1	4	387.678	1.0279	0.051622	20.585	yes	0.874	0.962	1.052	0.909	1.175	1.029
233	AAEDPEFETFYTK	P0C437	Photosystem II D2 protein OS=Oryza sativa subsp. japonica OX=39947 GN=psbD PE=3 SV=1	3	516.568	-1.1876	0.04634	26.359	yes	NA	NA	NA	NA	NA	NA
234	AAEDPEFETFYTK	P0C437	Photosystem II D2 protein OS=Oryza sativa subsp. japonica OX=39947 GN=psbD PE=3 SV=1	2	774.349	-1.6008	0.00013091	90.412	yes	0.9	1.088	0.92	0.83	1.303	0.959
235	AAEDWQK	Q7XI43	Metal-transporting P-type ATPase-like protein OS=Oryza sativa subsp. japonica OX=39947 GN=P0524E08.111 PE=2 SV=1	2	424.201	-0.94179	0.014185	108.46	yes	0.879	0.978	0.882	0.925	0.842	1.495
236	AAEDWQK	Q7XI43	Metal-transporting P-type ATPase-like protein OS=Oryza sativa subsp. japonica OX=39947 GN=P0524E08.111 PE=2 SV=1	3	283.136	0.58377	0.0074782	77.748	yes	0.828	0.936	0.879	0.982	0.825	1.55
237	AAEEANVYDDLVK	Q2RBN7	Clathrin heavy chain 1 OS=Oryza sativa subsp. japonica OX=39947 GN=Os11g0104900 PE=3 SV=1	2	718.849	-2.0489	2.4824e-14	167.61	yes	1.073	1.102	1.084	0.778	1.266	0.696
238	AAEEANVYDDLVK	Q2RBN7	Clathrin heavy chain 1 OS=Oryza sativa subsp. japonica OX=39947 GN=Os11g0104900 PE=3 SV=1	3	479.568	-1.22	0.00072527	61.11	yes	1.069	1.137	1.085	0.808	1.206	0.694
239	AAEEANVYDDLVK	Q2RBN7	Clathrin heavy chain 1 OS=Oryza sativa subsp. japonica OX=39947 GN=Os11g0104900 PE=3 SV=1	3	479.568	-0.19088	0.00021231	67.997	yes	NA	NA	NA	NA	NA	NA
240	AAEEANVYDDLVK	Q2RBN7	Clathrin heavy chain 1 OS=Oryza sativa subsp. japonica OX=39947 GN=Os11g0104900 PE=3 SV=1	2	718.849	-1.3302	1.6915e-07	128.06	yes	NA	NA	NA	NA	NA	NA
241	AAEEIIFGEPEVTTGAAGDLQQITGLAK	Q655S1	ATP-dependent zinc metalloprotease FTSH 2, chloroplastic OS=Oryza sativa subsp. japonica OX=39947 GN=FTSH2 PE=3 SV=1	3	944.15	-0.35235	6.9121e-06	51.264	yes	0.861	1.152	0.879	1.01	1.024	1.074
242	AAEEIIFGEPEVTTGAAGDLQQITGLAK	Q655S1	ATP-dependent zinc metalloprotease FTSH 2, chloroplastic OS=Oryza sativa subsp. japonica OX=39947 GN=FTSH2 PE=3 SV=1	4	708.118	-0.72201	1.0934e-22	96.793	yes	0.925	1.107	0.928	0.997	0.959	1.083
243	AAEEIIFGEPEVTTGAAGDLQQITGLAK	Q655S1	ATP-dependent zinc metalloprotease FTSH 2, chloroplastic OS=Oryza sativa subsp. japonica OX=39947 GN=FTSH2 PE=3 SV=1	3	943.822	-0.57771	1.6113e-35	128.36	yes	0.925	1.135	0.954	0.966	0.984	1.036
244	AAEEIIFGEPEVTTGAAGDLQQITGLAK	Q655S1	ATP-dependent zinc metalloprotease FTSH 2, chloroplastic OS=Oryza sativa subsp. japonica OX=39947 GN=FTSH2 PE=3 SV=1	5	566.696	-0.2938	3.8861e-09	59.912	yes	0.896	1.142	0.932	0.938	1.005	1.087
245	AAEEIIFGEPEVTTGAAGDLQQITGLAK	Q655S1	ATP-dependent zinc metalloprotease FTSH 2, chloroplastic OS=Oryza sativa subsp. japonica OX=39947 GN=FTSH2 PE=3 SV=1	3	943.822	-1.81	3.4328e-13	77.445	yes	0.994	1.221	0.884	0.853	1.012	1.036
246	AAEEIIFGEPEVTTGAAGDLQQITGLAK	Q655S1	ATP-dependent zinc metalloprotease FTSH 2, chloroplastic OS=Oryza sativa subsp. japonica OX=39947 GN=FTSH2 PE=3 SV=1	4	708.118	-1.7419	3.6703e-13	76.161	yes	NA	NA	NA	NA	NA	NA
247	AAEEIIFGEPEVTTGAAGDLQQITGLAK	Q655S1	ATP-dependent zinc metalloprotease FTSH 2, chloroplastic OS=Oryza sativa subsp. japonica OX=39947 GN=FTSH2 PE=3 SV=1	4	708.118	0.09068	1.2643e-06	47.331	yes	NA	NA	NA	NA	NA	NA
248	AAEEIIFGEPEVTTGAAGDLQQITGLAK	Q655S1	ATP-dependent zinc metalloprotease FTSH 2, chloroplastic OS=Oryza sativa subsp. japonica OX=39947 GN=FTSH2 PE=3 SV=1	3	943.822	-0.13582	0.026283	18.864	yes	0.977	1.136	1.04	0.699	1.064	1.083
249	AAEFIAQVTDFVR	A0A0P0VVI4	Abhydrolase_3 domain-containing protein(predicted) OS=Oryza sativa subsp. japonica OX=39947 GN=Os03g0252100 PE=4 SV=1	2	733.886	0.020211	0.0083747	54.199	yes	NA	NA	NA	NA	NA	NA
250	AAEFIAQVTDFVR	A0A0P0VVI4	Abhydrolase_3 domain-containing protein(predicted) OS=Oryza sativa subsp. japonica OX=39947 GN=Os03g0252100 PE=4 SV=1	3	489.593	1.2426	1.1618e-07	106.79	yes	0.795	0.98	0.964	0.805	1.13	1.326
251	AAEFVISK	Q8W0E8	Oxidored_q6 domain-containing protein(predicted) OS=Oryza sativa subsp. japonica OX=39947 GN=Os01g0720300 PE=3 SV=1	3	288.832	1.1022	0.015228	52.716	yes	0.941	1.113	1.193	0.87	1.182	0.701
252	AAEFVISK	Q8W0E8	Oxidored_q6 domain-containing protein(predicted) OS=Oryza sativa subsp. japonica OX=39947 GN=Os01g0720300 PE=3 SV=1	2	432.745	-0.019352	0.027868	73.233	yes	0.957	1.061	1.054	1.063	1.182	0.683
253	AAEGDLLAAVHLVEAER	Q339E0	Expressed protein OS=Oryza sativa subsp. japonica OX=39947 GN=LOC_Os10g22100 PE=2 SV=1	3	588.648	-0.45344	8.9279e-05	59.728	yes	0.935	0.975	1.088	0.827	1.178	0.998
254	AAEGFCR	Q5VRH2	DALR_1 domain-containing protein(predicted) OS=Oryza sativa subsp. japonica OX=39947 GN=Os06g0103600 PE=3 SV=1	2	405.682	-0.067282	0.053532	71.296	yes	1.133	1.069	1.237	0.733	1.086	0.742
255	AAEGVTIIDDR	Q93Y73	Aspartate-semialdehyde dehydrogenase family protein, expressed OS=Oryza sativa subsp. japonica OX=39947 GN=LOC_Os03g55280 PE=3 SV=1	2	580.301	-1.3196	9.8147e-06	160.52	yes	0.878	1.024	0.854	0.982	1.057	1.205
256	AAEGVTIIDDR	Q93Y73	Aspartate-semialdehyde dehydrogenase family protein, expressed OS=Oryza sativa subsp. japonica OX=39947 GN=LOC_Os03g55280 PE=3 SV=1	3	387.203	-0.54158	0.00024078	86.014	yes	1.032	0.957	0.855	1.141	1.019	0.996
257	AAEGVTIIDDR	Q93Y73	Aspartate-semialdehyde dehydrogenase family protein, expressed OS=Oryza sativa subsp. japonica OX=39947 GN=LOC_Os03g55280 PE=3 SV=1	2	580.301	-0.47773	3.6165e-08	201.46	yes	0.886	1.104	0.885	0.881	1.13	1.115
258	AAEGVTIIDDR	Q93Y73	Aspartate-semialdehyde dehydrogenase family protein, expressed OS=Oryza sativa subsp. japonica OX=39947 GN=LOC_Os03g55280 PE=3 SV=1	3	387.203	0.84876	0.001794	60.255	yes	1.071	0.983	1.035	0.929	0.949	1.032
259	AAEIELK	Q5Z4M6	Trigger factor(predicted) OS=Oryza sativa subsp. japonica OX=39947 GN=Os06g0308000 PE=2 SV=1	3	258.485	2.435	0.0089916	73.039	yes	NA	NA	NA	NA	NA	NA
260	AAEILGHK	Q10LR5	Fumarate hydratase 1, mitochondrial, putative, expressed OS=Oryza sativa subsp. japonica OX=39947 GN=LOC_Os03g21950 PE=2 SV=1	3	280.164	-0.15698	0.04899	35.295	yes	NA	NA	NA	NA	NA	NA
261	AAEILGHK	Q10LR5	Fumarate hydratase 1, mitochondrial, putative, expressed OS=Oryza sativa subsp. japonica OX=39947 GN=LOC_Os03g21950 PE=2 SV=1	3	280.164	1.4716	0.0068366	66.073	yes	0.857	1.041	0.936	1.033	1.072	1.061
262	AAEKPEEEEEAPKPK	Q9ZRI7	Elongation factor 1-gamma 1 OS=Oryza sativa subsp. japonica OX=39947 GN=Os02g0220600 PE=2 SV=1	4	421.212	-1.5881	3.0345e-05	86.497	yes	1.047	1.04	1.213	0.77	1.219	0.711
263	AAEKPEEEEEAPKPK	Q9ZRI7	Elongation factor 1-gamma 1 OS=Oryza sativa subsp. japonica OX=39947 GN=Os02g0220600 PE=2 SV=1	4	421.212	-2.0781	5.811e-07	100.43	yes	1.057	1.022	1.141	0.841	1.262	0.676
264	AAEKPEEEEEAPKPK	Q9ZRI7	Elongation factor 1-gamma 1 OS=Oryza sativa subsp. japonica OX=39947 GN=Os02g0220600 PE=2 SV=1	4	421.212	-0.9594	7.4675e-06	91.355	yes	1.058	1.086	1.174	0.829	1.106	0.746
265	AAELAYFLR	P0C515	Photosystem I assembly protein Ycf4 OS=Oryza sativa subsp. japonica OX=39947 GN=ycf4 PE=3 SV=1	3	351.862	0.087914	0.00095418	91.853	yes	1.008	1.038	1.116	0.911	1.489	0.437
266	AAELLHK	Q6K683	MutT/nudix protein-like OS=Oryza sativa subsp. japonica OX=39947 GN=Os02g0793300 PE=4 SV=1	3	261.157	0.13223	0.014338	62.714	yes	1.01	1.087	1.196	0.763	1.238	0.706
267	AAELMFEK	Q6ZJW9	Actin-related protein 4 OS=Oryza sativa subsp. japonica OX=39947 GN=ARP4 PE=2 SV=1	2	469.736	-1.309	0.0059832	103.55	yes	1.023	1.105	1.03	0.992	1.089	0.76
268	AAELTCDR	Q5JMD7	Peptidase_M48 domain-containing protein(predicted) OS=Oryza sativa subsp. japonica OX=39947 GN=P0518C01.4-2 PE=3 SV=1	2	468.216	-0.080454	0.0049523	128.36	yes	1.003	1.006	1.133	0.88	0.898	1.081
269	AAELTTLLESR	P0C522	ATP synthase subunit alpha, mitochondrial OS=Oryza sativa subsp. japonica OX=39947 GN=ATPA PE=1 SV=1	2	602.333	-3.3627	8.6557e-06	152.67	yes	1	1.149	0.975	0.99	1.111	0.776
270	AAELTTLLESR	P0C522	ATP synthase subunit alpha, mitochondrial OS=Oryza sativa subsp. japonica OX=39947 GN=ATPA PE=1 SV=1	3	401.891	-2.0696	3.0028e-05	124.67	yes	0.906	1.213	0.928	0.993	1.137	0.822
271	AAENFQALGEAYQVLSDPTQR	Q7F1J8	DnaJ protein family-like OS=Oryza sativa subsp. japonica OX=39947 GN=OJ1081_B12.119 PE=2 SV=1	3	770.045	-0.89714	4.8412e-06	54.834	yes	0.978	1.07	1.002	0.955	1.069	0.926
272	AAENIYIK	Q6YZI4	F1F0-ATPase inhibitor protein(predicted) OS=Oryza sativa subsp. japonica OX=39947 GN=Os08g0559000 PE=2 SV=1	2	461.256	-1.7401	0.010474	95.502	yes	0.849	1.137	0.863	0.957	0.996	1.198
273	AAEPKPPR	Q84MH1	RAP domain-containing protein, chloroplastic OS=Oryza sativa subsp. japonica OX=39947 GN=AL1 PE=2 SV=1	3	289.168	-1.1907	0.060701	43.808	yes	NA	NA	NA	NA	NA	NA
274	AAEQASDDWYR	Q8S0J7	Probable membrane-associated 30 kDa protein, chloroplastic OS=Oryza sativa subsp. japonica OX=39947 GN=Os01g0895100 PE=1 SV=1	2	656.284	-1.2124	1.7145e-08	203.61	yes	0.862	1.031	0.815	0.992	0.959	1.34
275	AAEQASDDWYR	Q8S0J7	Probable membrane-associated 30 kDa protein, chloroplastic OS=Oryza sativa subsp. japonica OX=39947 GN=Os01g0895100 PE=1 SV=1	3	437.858	0.42854	0.00043298	77.062	yes	0.967	0.999	0.898	0.914	1.002	1.22
276	AAEQGSALAAAVEGVER	Q2RA11	CBS domain-containing protein, putative, expressed OS=Oryza sativa subsp. japonica OX=39947 GN=LOC_Os11g06930 PE=2 SV=1	2	814.916	-1.4305	1.2693e-12	114.55	yes	0.978	1.259	0.94	0.918	1.067	0.839
277	AAEQLHTAVMSALCDPETGECPVR	Q53NI2	Probable NAD kinase 2, chloroplastic OS=Oryza sativa subsp. japonica OX=39947 GN=Os11g0191400 PE=2 SV=1	4	661.306	-0.50453	0.021627	21.011	yes	NA	NA	NA	NA	NA	NA
278	AAESPADFTVK	Q9FW37	Nucleic acid-binding OB-fold-like protein(predicted) OS=Oryza sativa subsp. japonica OX=39947 GN=Os05g0100800 PE=2 SV=2	2	568.285	-2.0921	0.00075429	93.345	yes	0.896	1.025	0.836	0.976	1.175	1.092
279	AAESPADFTVK	Q9FW37	Nucleic acid-binding OB-fold-like protein(predicted) OS=Oryza sativa subsp. japonica OX=39947 GN=Os05g0100800 PE=2 SV=2	3	379.193	-0.077786	0.00014277	92.445	yes	0.817	1.031	0.907	0.954	1.197	1.094
280	AAESSPPAAAPAPPSSGAAAGK	Q6YZK5	APE1(predicted) OS=Oryza sativa subsp. japonica OX=39947 GN=Os08g0359000 PE=2 SV=1	3	621.646	-1.4447	9.4478e-16	101.17	yes	0.913	0.971	1.027	0.906	0.919	1.263
281	AAESSPPAAAPAPPSSGAAAGK	Q6YZK5	APE1(predicted) OS=Oryza sativa subsp. japonica OX=39947 GN=Os08g0359000 PE=2 SV=1	4	466.487	-0.75182	6.3632e-12	81.016	yes	0.808	0.984	0.944	1.045	0.948	1.27
282	AAEVAQGFWNCPCVPMR	Q6K471	Ferredoxin-thioredoxin reductase catalytic chain, chloroplastic OS=Oryza sativa subsp. japonica OX=39947 GN=Os09g0249900 PE=2 SV=1	3	670.299	-0.65619	6.2579e-08	80.488	yes	0.885	1.058	0.901	0.89	1.02	1.245
283	AAEVAQGFWNCPCVPMR	Q6K471	Ferredoxin-thioredoxin reductase catalytic chain, chloroplastic OS=Oryza sativa subsp. japonica OX=39947 GN=Os09g0249900 PE=2 SV=1	3	664.967	-1.0143	1.2377e-17	124.16	yes	0.915	1.109	0.991	0.967	0.875	1.143
284	AAEVAQGFWNCPCVPMR	Q6K471	Ferredoxin-thioredoxin reductase catalytic chain, chloroplastic OS=Oryza sativa subsp. japonica OX=39947 GN=Os09g0249900 PE=2 SV=1	2	996.947	-1.2417	1.0321e-16	120.63	yes	0.955	1.144	0.958	0.845	0.953	1.145
285	AAEVASQVNSWVEK	Q75H81	Serpin-ZXA OS=Oryza sativa subsp. japonica OX=39947 GN=Os03g0610650 PE=1 SV=1	3	506.591	0.90865	0.00024252	65.043	yes	0.849	1.063	0.966	1.013	1.202	0.908
286	AAEVSGAEPSAAAGEASGDGNWVPVVPLAALPR	Q53N80	Rieske domain-containing protein(predicted) OS=Oryza sativa subsp. japonica OX=39947 GN=LOC_Os11g13850 PE=2 SV=1	5	624.119	-0.26559	4.7104e-08	47.647	yes	0.858	1.113	0.925	0.901	1.254	0.949
287	AAEVSGAEPSAAAGEASGDGNWVPVVPLAALPR	Q53N80	Rieske domain-containing protein(predicted) OS=Oryza sativa subsp. japonica OX=39947 GN=LOC_Os11g13850 PE=2 SV=1	4	779.897	-0.95555	1.5202e-11	57.629	yes	1.004	1.001	0.984	0.983	1.085	0.943
288	AAEVSGAEPSAAAGEASGDGNWVPVVPLAALPR	Q53N80	Rieske domain-containing protein(predicted) OS=Oryza sativa subsp. japonica OX=39947 GN=LOC_Os11g13850 PE=2 SV=1	3	1039.53	-0.91601	1.0008e-07	43.903	yes	NA	NA	NA	NA	NA	NA
289	AAEVVSTIVQNNPK	Q852A6	Armadillo/beta-catenin-like repeat family protein, expressed OS=Oryza sativa subsp. japonica OX=39947 GN=OSJNBb0081B07.19 PE=4 SV=1	3	490.603	-1.0996	0.00047837	60.161	yes	0.897	1.008	0.837	0.931	1.18	1.147
290	AAEVVSTIVQNNPK	Q852A6	Armadillo/beta-catenin-like repeat family protein, expressed OS=Oryza sativa subsp. japonica OX=39947 GN=OSJNBb0081B07.19 PE=4 SV=1	4	368.204	-0.1254	0.062797	14.432	yes	NA	NA	NA	NA	NA	NA
291	AAFAEIYSR	O04882	Farnesyl diphosphate synthase OS=Oryza sativa subsp. japonica OX=39947 GN=FPPS1 PE=2 SV=1	2	514.264	-0.36979	0.016579	66.692	yes	1.061	1.131	1.151	0.94	0.899	0.819
292	AAFDLAQSLGDHVEEK	Q8LRH2	TPR_REGION domain-containing protein(predicted) OS=Oryza sativa subsp. japonica OX=39947 GN=Os01g0510600 PE=2 SV=1	3	577.285	-1.2513	9.5265e-16	145.69	yes	0.941	1.081	0.957	0.908	1.397	0.716
293	AAFDLAQSLGDHVEEK	Q8LRH2	TPR_REGION domain-containing protein(predicted) OS=Oryza sativa subsp. japonica OX=39947 GN=Os01g0510600 PE=2 SV=1	4	433.215	-0.001016	0.00037045	52.527	yes	0.938	1.068	0.903	0.928	1.338	0.824
294	AAFEGQPGLLDAR	A0A0P0X2H7	RNA-binding protein CP33, chloroplastic(predicted) OS=Oryza sativa subsp. japonica OX=39947 GN=Os07g0158300 PE=4 SV=1	2	672.849	-0.74084	0.028239	44.511	yes	0.682	0.864	0.803	0.612	1.469	1.57
295	AAFEGQPGLLDAR	A0A0P0X2H7	RNA-binding protein CP33, chloroplastic(predicted) OS=Oryza sativa subsp. japonica OX=39947 GN=Os07g0158300 PE=4 SV=1	3	448.902	-0.015692	0.013999	38.3	yes	NA	NA	NA	NA	NA	NA
296	AAFEPFGELVEVK	Q6YWP9	RRM domain-containing protein(predicted) OS=Oryza sativa subsp. japonica OX=39947 GN=ORRM1 PE=3 SV=1	3	479.254	-0.50759	0.0001059	80.245	yes	1.032	1.111	1.135	0.957	1.14	0.625
297	AAFLQNICEELQFDPELASK	A0A0P0XWA7	Chloroplast inner envelope protein, putative, expressed(predicted) OS=Oryza sativa subsp. japonica OX=39947 GN=Os10g0492000 PE=4 SV=1	3	775.047	-0.47766	3.8416e-10	80.585	yes	1.216	1.242	1.066	0.795	0.948	0.733
298	AAFLQNICEELQFDPELASK	A0A0P0XWA7	Chloroplast inner envelope protein, putative, expressed(predicted) OS=Oryza sativa subsp. japonica OX=39947 GN=Os10g0492000 PE=4 SV=1	4	581.537	-0.042932	2.4303e-10	82.01	yes	1.123	1.239	1.119	0.85	0.951	0.717
299	AAFQETTISPANLVLPLFIHEGEDDAPIGAMPGCYR	Q5Z8V9	Delta-aminolevulinic acid dehydratase, chloroplastic OS=Oryza sativa subsp. japonica OX=39947 GN=HEMB PE=2 SV=1	4	975.979	-0.31201	1.9313e-12	63.913	yes	0.761	1.306	NA	0.589	1.842	0.502
300	AAFQETTISPANLVLPLFIHEGEDDAPIGAMPGCYR	Q5Z8V9	Delta-aminolevulinic acid dehydratase, chloroplastic OS=Oryza sativa subsp. japonica OX=39947 GN=HEMB PE=2 SV=1	5	780.985	-0.73335	8.7306e-06	39.701	yes	0.542	1.003	0.519	1.089	1.609	1.238
301	AAFQETTISPANLVLPLFIHEGEDDAPIGAMPGCYR	Q5Z8V9	Delta-aminolevulinic acid dehydratase, chloroplastic OS=Oryza sativa subsp. japonica OX=39947 GN=HEMB PE=2 SV=1	5	784.184	-0.58225	2.391e-08	47.989	yes	0.897	1.072	0.984	0.79	1.148	1.109
302	AAFTEFLSNADSR	Q65XD0	Glycosyltransferase OS=Oryza sativa subsp. japonica OX=39947 GN=Os05g0527800 PE=2 SV=1	3	476.897		5.7628e-07	76.326	yes	NA	NA	NA	NA	NA	NA
303	AAFYGDK	Q6ZKK4	MGS domain-containing protein(predicted) OS=Oryza sativa subsp. japonica OX=39947 GN=OJ1119_C05.21-2 PE=3 SV=1	2	386.187	-1.4692	0.039448	79.116	yes	0.945	1.138	0.926	0.861	1.146	0.985
304	AAGAAPSALDHILEQIK	Q0JN48	BCNT-C domain-containing protein(predicted) OS=Oryza sativa subsp. japonica OX=39947 GN=Os01g0328500 PE=4 SV=1	3	568.981	0.016537	0.00029082	53.168	yes	NA	NA	NA	NA	NA	NA
305	AAGADGAVVPVADR	B9FS74	Kinesin-like protein KIN-14L OS=Oryza sativa subsp. japonica OX=39947 GN=KIN14L PE=2 SV=1	2	634.833	-1.248	5.906e-06	99.991	yes	0.997	1.026	1.064	0.809	1.135	0.97
306	AAGADIVGGDDLIDQIK	Q60E59	Ribosomal protein OS=Oryza sativa subsp. japonica OX=39947 GN=Os05g0388500 PE=2 SV=1	3	557.953	-1.1916	0.0028782	52.372	yes	NA	NA	NA	NA	NA	NA
307	AAGADIVGGDDLIDQIK	Q60E59	Ribosomal protein OS=Oryza sativa subsp. japonica OX=39947 GN=Os05g0388500 PE=2 SV=1	3	557.953	0.44402	2.361e-06	79.652	yes	0.788	1.042	0.857	0.857	1.318	1.137
308	AAGADIVGGDDLIDQIK	Q60E59	Ribosomal protein OS=Oryza sativa subsp. japonica OX=39947 GN=Os05g0388500 PE=2 SV=1	3	557.625	-0.64194	1.359e-18	134.14	yes	0.922	1.118	0.884	0.814	1.153	1.108
309	AAGADIVGGDDLIDQIK	Q60E59	Ribosomal protein OS=Oryza sativa subsp. japonica OX=39947 GN=Os05g0388500 PE=2 SV=1	2	835.933	-1.128	3.4863e-30	182.15	yes	0.865	1.098	0.869	0.83	1.189	1.148
310	AAGADIVGGDDLIDQIK	Q60E59	Ribosomal protein OS=Oryza sativa subsp. japonica OX=39947 GN=Os05g0388500 PE=2 SV=1	4	418.47	0.25516	0.00010951	54.812	yes	0.794	1.037	0.877	0.897	1.272	1.124
311	AAGAGECWHK	Q6K7P8	CBFD_NFYB_HMF domain-containing protein(predicted) OS=Oryza sativa subsp. japonica OX=39947 GN=Os02g0828200 PE=2 SV=1	3	362.831	0.47072	0.025104	38.303	yes	NA	NA	NA	NA	NA	NA
312	AAGDGDGDGGFSFGGLFSK	A0A0P0X4N7	Os07g0243150 protein (Fragment) OS=Oryza sativa subsp. japonica OX=39947 GN=Os07g0243150 PE=4 SV=1	3	587.929	-1.8845	2.1314e-07	77.795	yes	NA	NA	NA	NA	NA	NA
313	AAGDGDGDGGFSFGGLFSK	A0A0P0X4N7	Os07g0243150 protein (Fragment) OS=Oryza sativa subsp. japonica OX=39947 GN=Os07g0243150 PE=4 SV=1	3	587.929	-1.4451	1.6811e-19	133.9	yes	0.853	1.069	0.839	0.948	1.012	1.28
314	AAGDGDGDGGFSFGGLFSK	A0A0P0X4N7	Os07g0243150 protein (Fragment) OS=Oryza sativa subsp. japonica OX=39947 GN=Os07g0243150 PE=4 SV=1	2	881.389	-1.7056	1.1797e-31	190.23	yes	0.786	1.069	0.83	0.96	1.008	1.348
315	AAGDGDGDGGFSFGGLFSK	A0A0P0X4N7	Os07g0243150 protein (Fragment) OS=Oryza sativa subsp. japonica OX=39947 GN=Os07g0243150 PE=4 SV=1	4	441.198	-0.43632	9.3427e-11	95.662	yes	0.762	1.001	0.865	1.015	0.996	1.363
316	AAGDLHSEDNSK	Q656M9	Chromatin remodeling protein-like OS=Oryza sativa subsp. japonica OX=39947 GN=P0592E11.17-2 PE=4 SV=1	3	415.19	0.3748	0.00021458	79.23	yes	0.849	0.906	1.065	0.984	0.941	1.256
317	AAGEESVLK	Q6K6A4	Epimerase domain-containing protein(predicted) OS=Oryza sativa subsp. japonica OX=39947 GN=Os02g0816800 PE=4 SV=1	2	452.243	-4.1852	0.0063094	82.287	yes	NA	NA	NA	NA	NA	NA
318	AAGEESVLK	Q6K6A4	Epimerase domain-containing protein(predicted) OS=Oryza sativa subsp. japonica OX=39947 GN=Os02g0816800 PE=4 SV=1	3	301.831	-2.7039	0.016053	44.349	yes	NA	NA	NA	NA	NA	NA
319	AAGEEVDDEDGAANAAAAASR	Q7XDY9	Rubisco accumulation factor 1, chloroplastic OS=Oryza sativa subsp. japonica OX=39947 GN=RAF1 PE=2 SV=1	3	654.287	-1.3043	9.9948e-39	170.22	yes	0.839	0.841	0.849	0.947	1.134	1.39
320	AAGEEVDDEDGAANAAAAASR	Q7XDY9	Rubisco accumulation factor 1, chloroplastic OS=Oryza sativa subsp. japonica OX=39947 GN=RAF1 PE=2 SV=1	3	654.287	-1.2349	2.2291e-33	164.56	yes	0.849	0.969	0.829	0.875	1.121	1.359
321	AAGEEVDDEDGAANAAAAASR	Q7XDY9	Rubisco accumulation factor 1, chloroplastic OS=Oryza sativa subsp. japonica OX=39947 GN=RAF1 PE=2 SV=1	3	654.287	-2.9447	3.5659e-17	107.78	yes	0.944	0.889	1.189	0.845	0.864	1.269
322	AAGEEVDDEDGAANAAAAASR	Q7XDY9	Rubisco accumulation factor 1, chloroplastic OS=Oryza sativa subsp. japonica OX=39947 GN=RAF1 PE=2 SV=1	3	654.287	-1.9113	2.7906e-06	57.248	yes	0.907	1.002	0.898	1.055	0.978	1.159
323	AAGEEVDDEDGAANAAAAASR	Q7XDY9	Rubisco accumulation factor 1, chloroplastic OS=Oryza sativa subsp. japonica OX=39947 GN=RAF1 PE=2 SV=1	2	980.928	-2.0688	0.0054187	39.276	yes	1.028	0.929	0.803	0.775	1.271	1.195
324	AAGEEVDDEDGAANAAAAASR	Q7XDY9	Rubisco accumulation factor 1, chloroplastic OS=Oryza sativa subsp. japonica OX=39947 GN=RAF1 PE=2 SV=1	3	654.287	-0.8435	3.3269e-17	108.45	yes	1.019	0.942	0.793	1.004	1.15	1.092
325	AAGEEVDDEDGAANAAAAASR	Q7XDY9	Rubisco accumulation factor 1, chloroplastic OS=Oryza sativa subsp. japonica OX=39947 GN=RAF1 PE=2 SV=1	2	980.928		0.035789	37.4	yes	NA	NA	NA	NA	NA	NA
326	AAGEEVDDEDGAANAAAAASR	Q7XDY9	Rubisco accumulation factor 1, chloroplastic OS=Oryza sativa subsp. japonica OX=39947 GN=RAF1 PE=2 SV=1	3	654.287	-1.8395	3.8402e-17	107.02	yes	0.834	0.951	0.843	0.866	1.173	1.332
327	AAGEEVDDEDGAANAAAAASR	Q7XDY9	Rubisco accumulation factor 1, chloroplastic OS=Oryza sativa subsp. japonica OX=39947 GN=RAF1 PE=2 SV=1	2	980.928	-2.1971	0.054703	28.333	yes	0.7	0.921	0.758	0.704	1.381	1.536
328	AAGEEVDDEDGAANAAAAASR	Q7XDY9	Rubisco accumulation factor 1, chloroplastic OS=Oryza sativa subsp. japonica OX=39947 GN=RAF1 PE=2 SV=1	3	654.287	-1.2676	7.0151e-08	72.585	yes	0.782	0.981	0.694	1.054	1.239	1.251
329	AAGEEVDDEDGAANAAAAASR	Q7XDY9	Rubisco accumulation factor 1, chloroplastic OS=Oryza sativa subsp. japonica OX=39947 GN=RAF1 PE=2 SV=1	3	654.287	-1.4588	8.9391e-06	54.457	yes	NA	NA	NA	NA	NA	NA
330	AAGEEVDDEDGAANAAAAASR	Q7XDY9	Rubisco accumulation factor 1, chloroplastic OS=Oryza sativa subsp. japonica OX=39947 GN=RAF1 PE=2 SV=1	3	654.287	-1.2368	1.382e-05	54.008	yes	NA	NA	NA	NA	NA	NA
331	AAGEEVDDEDGAANAAAAASR	Q7XDY9	Rubisco accumulation factor 1, chloroplastic OS=Oryza sativa subsp. japonica OX=39947 GN=RAF1 PE=2 SV=1	3	654.287	-1.5074	7.9076e-23	128.72	yes	0.832	1.038	0.892	0.948	1.115	1.175
332	AAGEEVDDEDGAANAAAAASR	Q7XDY9	Rubisco accumulation factor 1, chloroplastic OS=Oryza sativa subsp. japonica OX=39947 GN=RAF1 PE=2 SV=1	3	654.287	-1.4814	1.6282e-14	102.07	yes	0.816	1.066	0.738	1.159	1.072	1.149
333	AAGEEVDDEDGAANAAAAASR	Q7XDY9	Rubisco accumulation factor 1, chloroplastic OS=Oryza sativa subsp. japonica OX=39947 GN=RAF1 PE=2 SV=1	3	654.287	-0.65244	5.5014e-07	65.855	yes	0.744	1.041	0.785	0.907	1.362	1.161
334	AAGEVLALQK	Q6YXI1	Glucose-6-phosphate isomerase OS=Oryza sativa subsp. japonica OX=39947 GN=Os09g0465600 PE=3 SV=1	3	333.866	-0.10556	0.0011316	72.928	yes	1.087	1.063	0.974	0.967	1.187	0.723
335	AAGEVLALQK	Q6YXI1	Glucose-6-phosphate isomerase OS=Oryza sativa subsp. japonica OX=39947 GN=Os09g0465600 PE=3 SV=1	2	500.295	-1.5271	0.0013208	99.283	yes	NA	NA	NA	NA	NA	NA
336	AAGFEVVGYLVEELRDEETYK	Q10M50	Magnesium-chelatase subunit ChlH, chloroplastic OS=Oryza sativa subsp. japonica OX=39947 GN=CHLH PE=1 SV=1	4	605.052	-0.32258	0.022008	25.186	yes	NA	NA	NA	NA	NA	NA
337	AAGFEVVGYLVEELRDEETYK	Q10M50	Magnesium-chelatase subunit ChlH, chloroplastic OS=Oryza sativa subsp. japonica OX=39947 GN=CHLH PE=1 SV=1	3	806.401	-1.0189	0.00023871	45.916	yes	1.217	1.076	1.202	0.617	1.37	0.518
338	AAGGASGGEELTVEER	Q2R2W2	14-3-3-like protein GF14-D OS=Oryza sativa subsp. japonica OX=39947 GN=GF14D PE=1 SV=1	3	511.578	-0.62622	4.4846e-20	157.23	yes	0.933	1.212	1.032	1.008	0.958	0.857
339	AAGGASGGEELTVEER	Q2R2W2	14-3-3-like protein GF14-D OS=Oryza sativa subsp. japonica OX=39947 GN=GF14D PE=1 SV=1	2	766.863	-1.9565	8.4973e-22	178.85	yes	0.993	1.115	1.028	1.073	1.075	0.716
340	AAGGASPYGVYSEHVAAMAGVVPR	A0A0P0X3W0	RRM domain-containing protein(predicted) OS=Oryza sativa subsp. japonica OX=39947 GN=Os07g0237100 PE=4 SV=1	3	773.051	-0.99166	1.815e-08	66.536	yes	0.736	1.107	0.791	0.94	1.187	1.239
341	AAGGAVLLTA	Q6EUQ7	Ribosomal_L18e/L15P domain-containing protein(predicted) OS=Oryza sativa subsp. japonica OX=39947 GN=Os02g0175600 PE=2 SV=1	2	422.25	0.70822	0.020704	56.659	yes	NA	NA	NA	NA	NA	NA
342	AAGGAVVLTA	Q8GSE9	Ribosomal_L18e/L15P domain-containing protein(predicted) OS=Oryza sativa subsp. japonica OX=39947 GN=P0616D06.101 PE=3 SV=1	2	415.243	0.46581	0.06397	44.349	yes	0.943	1.01	1.038	0.874	1.345	0.79
343	AAGGGGAFTGPEDSFFEMVTLQPGGVYTK	Q84Q83	Protein TOC75, chloroplastic OS=Oryza sativa subsp. japonica OX=39947 GN=TOC75 PE=2 SV=2	3	964.457	-0.86225	1.8006e-20	89.979	yes	1.002	1.18	1.014	0.888	1.209	0.707
344	AAGGGGAFTGPEDSFFEMVTLQPGGVYTK	Q84Q83	Protein TOC75, chloroplastic OS=Oryza sativa subsp. japonica OX=39947 GN=TOC75 PE=2 SV=2	5	579.077	-0.21482	0.053574	8.1739	yes	NA	NA	NA	NA	NA	NA
345	AAGGGSVDILHCIEGWAPDEQR	Q0DWG5	Haloacid dehalogenase-like hydrolase-like(predicted) OS=Oryza sativa subsp. japonica OX=39947 GN=Os02g0816100 PE=2 SV=1	3	780.034	-0.90959	5.177e-16	102.98	yes	0.89	1.04	0.891	1.021	1.098	1.059
346	AAGGGSVDILHCIEGWAPDEQR	Q0DWG5	Haloacid dehalogenase-like hydrolase-like(predicted) OS=Oryza sativa subsp. japonica OX=39947 GN=Os02g0816100 PE=2 SV=1	4	585.277	0.11282	2.7216e-07	60.621	yes	NA	NA	NA	NA	NA	NA
347	AAGGVSYQR	Q6YX88	RPOLD domain-containing protein(predicted) OS=Oryza sativa subsp. japonica OX=39947 GN=Os09g0110400 PE=2 SV=1	2	454.733	-0.42869	0.0010602	127.68	yes	0.931	0.942	1.038	0.989	1.03	1.07
348	AAGLDLDEVMAVSPVGLGR	Q5Z8V8	Delta-aminolevulinic acid dehydratase(predicted) OS=Oryza sativa subsp. japonica OX=39947 GN=Os06g0704700 PE=2 SV=1	3	623.996	-0.12532	8.5627e-06	63.46	yes	NA	NA	NA	NA	NA	NA
349	AAGLPGR	A0A0P0WNP9	Non-specific lipid-transfer protein (Fragment) OS=Oryza sativa subsp. japonica OX=39947 GN=Os05g0477900 PE=3 SV=1	2	321.19	-2.4591	0.045213	75.915	yes	0.861	0.954	0.948	1.255	0.976	1.007
350	AAGMHVIAVPSVPK	Q8H921	GS1-like protein OS=Oryza sativa subsp. japonica OX=39947 GN=GLN PE=2 SV=1	3	464.927	-0.2854	0.0020744	50.088	yes	0.923	1.109	0.966	0.857	1.15	0.994
351	AAGSSHEMPAAVQK	Q84PB3	Eukaryotic translation initiation factor isoform 4G-1 OS=Oryza sativa subsp. japonica OX=39947 GN=Os04g0499300 PE=2 SV=2	3	467.226	-0.80317	3.1673e-10	142.1	yes	1.049	0.999	1.134	0.829	1.242	0.746
352	AAGSSHEMPAAVQK	Q84PB3	Eukaryotic translation initiation factor isoform 4G-1 OS=Oryza sativa subsp. japonica OX=39947 GN=Os04g0499300 PE=2 SV=2	3	461.894	-1.6938	4.0784e-09	132.5	yes	1.094	1.085	1.144	0.809	1.18	0.689
353	AAGVAQFLFVSSAGIYTPSDEPPHVEGDAVK	Q8GTK8	Epimerase domain-containing protein(predicted) OS=Oryza sativa subsp. japonica OX=39947 GN=OJ1664_D08.107 PE=4 SV=2	5	632.718	0.2015	2.009e-20	83.879	yes	0.916	1.057	0.946	1.02	0.873	1.188
354	AAGVAQFLFVSSAGIYTPSDEPPHVEGDAVK	Q8GTK8	Epimerase domain-containing protein(predicted) OS=Oryza sativa subsp. japonica OX=39947 GN=OJ1664_D08.107 PE=4 SV=2	4	790.646	-0.87203	3.1409e-15	73.361	yes	0.922	1.095	0.945	0.983	0.816	1.24
355	AAGVAQFLFVSSAGIYTPSDEPPHVEGDAVK	Q8GTK8	Epimerase domain-containing protein(predicted) OS=Oryza sativa subsp. japonica OX=39947 GN=OJ1664_D08.107 PE=4 SV=2	3	1053.86	-0.22464	0.002555	28.686	yes	0.908	1.04	0.912	0.97	0.903	1.267
356	AAGVAQFLFVSSAGIYTPSDEPPHVEGDAVK	Q8GTK8	Epimerase domain-containing protein(predicted) OS=Oryza sativa subsp. japonica OX=39947 GN=OJ1664_D08.107 PE=4 SV=2	5	632.718	-0.26329	0.044442	10.095	yes	NA	NA	NA	NA	NA	NA
357	AAGVAQFLFVSSAGIYTPSDEPPHVEGDAVK	Q8GTK8	Epimerase domain-containing protein(predicted) OS=Oryza sativa subsp. japonica OX=39947 GN=OJ1664_D08.107 PE=4 SV=2	5	632.718	-0.39696	0.053567	7.624	yes	0.915	1.155	0.898	0.886	1.002	1.144
358	AAGVAQFLFVSSAGIYTPSDEPPHVEGDAVK	Q8GTK8	Epimerase domain-containing protein(predicted) OS=Oryza sativa subsp. japonica OX=39947 GN=OJ1664_D08.107 PE=4 SV=2	5	632.718	-0.27099	0.054531	7.363	yes	NA	NA	NA	NA	NA	NA
359	AAGVLENFDEGKR	Q6YU35	B12D protein(predicted) OS=Oryza sativa subsp. japonica OX=39947 GN=Os07g0274700 PE=2 SV=1	3	469.241	-0.35297	0.00024089	73.877	yes	NA	NA	NA	NA	NA	NA
360	AAGVLENHEEGR	Q654W0	G-box binding protein OS=Oryza sativa subsp. japonica OX=39947 GN=Os06g0246000 PE=2 SV=1	2	641.313	-1.5345	1.9862e-05	128.54	yes	0.991	1.002	1.021	0.936	1.084	0.966
361	AAGVLENHEEGRR	Q654W0	G-box binding protein OS=Oryza sativa subsp. japonica OX=39947 GN=Os06g0246000 PE=2 SV=1	3	479.911	-0.33332	8.8704e-09	136.53	yes	0.938	1.1	1.054	0.971	1.011	0.926
362	AAGVLENHEEGRR	Q654W0	G-box binding protein OS=Oryza sativa subsp. japonica OX=39947 GN=Os06g0246000 PE=2 SV=1	4	360.185	-0.43691	3.1527e-05	89.301	yes	NA	NA	NA	NA	NA	NA
363	AAGVLENHEEGRR	Q654W0	G-box binding protein OS=Oryza sativa subsp. japonica OX=39947 GN=Os06g0246000 PE=2 SV=1	3	479.911	-0.79881	1.7358e-07	105.65	yes	0.97	1.052	1.016	1.027	1.018	0.917
364	AAGVLENHEEGRR	Q654W0	G-box binding protein OS=Oryza sativa subsp. japonica OX=39947 GN=Os06g0246000 PE=2 SV=1	3	479.911	-0.39887	0.045589	30.004	yes	0.807	1.152	0.974	0.91	1.068	1.088
365	AAGVLENHEEGRR	Q654W0	G-box binding protein OS=Oryza sativa subsp. japonica OX=39947 GN=Os06g0246000 PE=2 SV=1	4	360.185	0.081596	0.0010854	56.205	yes	NA	NA	NA	NA	NA	NA
366	AAGVYTDAEGAAADK	Q84T92	Chalcone--flavonone isomerase OS=Oryza sativa subsp. japonica OX=39947 GN=CHI PE=2 SV=1	2	705.331	-1.7185	1.9991e-32	228.19	yes	0.853	0.957	0.786	0.849	1.487	1.068
367	AAGVYTDAEGAAADKFK	Q84T92	Chalcone--flavonone isomerase OS=Oryza sativa subsp. japonica OX=39947 GN=CHI PE=2 SV=1	3	562.277	-0.66511	0.0081024	39.629	yes	NA	NA	NA	NA	NA	NA
368	AAGYDLNR	A0A0P0WNT5	Protein kinase domain-containing protein(predicted) OS=Oryza sativa subsp. japonica OX=39947 GN=Os05g0480000 PE=4 SV=1	2	440.22	0.51155	0.0090744	98.009	yes	1.065	1.132	1.129	0.888	1.008	0.778
369	AAGYDLNR	A0A0P0WNT5	Protein kinase domain-containing protein(predicted) OS=Oryza sativa subsp. japonica OX=39947 GN=Os05g0480000 PE=4 SV=1	2	440.22	0.024779	0.010246	95.909	yes	1.058	1.075	1.132	0.965	0.994	0.776
370	AAGYDLNR	A0A0P0WNT5	Protein kinase domain-containing protein(predicted) OS=Oryza sativa subsp. japonica OX=39947 GN=Os05g0480000 PE=4 SV=1	2	440.22	0.035134	0.018206	83.313	yes	NA	NA	NA	NA	NA	NA
371	AAHEALMSAMSQK	Q0J9P0	OSJNBb0003B01.9 protein(predicted) OS=Oryza sativa subsp. japonica OX=39947 GN=Os04g0639300 PE=4 SV=1	3	464.22	-2.0581	8.9736e-05	83.137	yes	0.859	1.026	0.862	0.935	1.192	1.126
372	AAHEALMSAMSQK	Q0J9P0	OSJNBb0003B01.9 protein(predicted) OS=Oryza sativa subsp. japonica OX=39947 GN=Os04g0639300 PE=4 SV=1	3	458.888	-0.71518	5.2748e-08	125.36	yes	0.878	0.922	0.926	0.996	1.29	0.988
373	AAHEALMSAMSQK	Q0J9P0	OSJNBb0003B01.9 protein(predicted) OS=Oryza sativa subsp. japonica OX=39947 GN=Os04g0639300 PE=4 SV=1	4	344.418	0.40937	0.0006294	59.198	yes	NA	NA	NA	NA	NA	NA
374	AAHFEESMK	Q10RP0	Cell division cycle protein 48, putative, expressed OS=Oryza sativa subsp. japonica OX=39947 GN=LOC_Os03g05730 PE=2 SV=1	3	350.496	0.23673	0.000999	89.355	no	1.047	1.134	1.05	0.724	1.142	0.903
375	AAHFEESMK	Q10RP0	Cell division cycle protein 48, putative, expressed OS=Oryza sativa subsp. japonica OX=39947 GN=LOC_Os03g05730 PE=2 SV=1	2	525.24	-1.4283	0.0015283	118.71	no	1.086	1.14	1.018	0.782	1.125	0.85
376	AAHFEESMK	Q10RP0	Cell division cycle protein 48, putative, expressed OS=Oryza sativa subsp. japonica OX=39947 GN=LOC_Os03g05730 PE=2 SV=1	2	525.24	-1.7368	0.0036808	98.044	no	NA	NA	NA	NA	NA	NA
377	AAHFEESMK	Q10RP0	Cell division cycle protein 48, putative, expressed OS=Oryza sativa subsp. japonica OX=39947 GN=LOC_Os03g05730 PE=2 SV=1	3	350.496	-0.069086	0.0024369	69.825	no	1.05	1.146	0.998	0.84	1.166	0.8
378	AAHLVDSTNQVGHFQK	Q8L6I1	Plasma membrane ATPase OS=Oryza sativa subsp. japonica OX=39947 GN=a3 PE=3 SV=1	4	438.726	-0.081812	0.00013215	58.268	no	0.935	1.055	1.002	1.151	1.044	0.813
379	AAHLVDSTNQVGHFQK	Q8L6I1	Plasma membrane ATPase OS=Oryza sativa subsp. japonica OX=39947 GN=a3 PE=3 SV=1	3	584.632	-0.94102	5.5326e-08	99.941	no	0.867	0.963	1.007	1.236	1.112	0.815
380	AAHLVDSTNQVGHFQK	Q8L6I1	Plasma membrane ATPase OS=Oryza sativa subsp. japonica OX=39947 GN=a3 PE=3 SV=1	4	438.726	-0.18417	4.9412e-05	65.043	no	1.012	1.005	1.044	1.277	1.029	0.634
381	AAHLVDSTNQVGHFQK	Q8L6I1	Plasma membrane ATPase OS=Oryza sativa subsp. japonica OX=39947 GN=a3 PE=3 SV=1	5	351.182	0.1929	0.00010584	60.345	no	0.832	1.216	1.015	1.194	1.013	0.73
382	AAHSELAEEGAVEIVIIK	Q6H6D2	Porphobilinogen deaminase, chloroplastic OS=Oryza sativa subsp. japonica OX=39947 GN=HEMC PE=2 SV=1	4	470.51	0.24815	5.2509e-10	93.424	yes	1.12	0.954	1.023	0.705	1.312	0.886
383	AAIAAHPLYER	Q94LW4	Homeobox protein knotted-1-like 11 OS=Oryza sativa subsp. japonica OX=39947 GN=HOS59 PE=2 SV=2	3	404.556	-0.98636	0.0023445	56.404	yes	1.018	1.214	0.959	0.927	1.062	0.82
384	AAIAISITEVTQSK	Q6K8R4	LUC7 related protein(predicted) OS=Oryza sativa subsp. japonica OX=39947 GN=Os02g0605600 PE=2 SV=1	3	477.94	-0.93294	0.0077858	39.73	yes	NA	NA	NA	NA	NA	NA
385	AAIDDGTGGSATAPS	Q0DF86	Glycerolphosphate mutase(predicted) OS=Oryza sativa subsp. japonica OX=39947 GN=Os06g0109000 PE=4 SV=1	2	645.794	-1.4398	7.6579e-10	110.8	yes	0.829	0.96	1.267	0.948	1.005	0.991
386	AAIDIVELCYK	Q851Y6	PCI domain-containing protein(predicted) OS=Oryza sativa subsp. japonica OX=39947 GN=LOC_Os03g63430 PE=2 SV=1	3	432.229	-1.1531	0.00074936	67.704	yes	1.061	1.224	1.245	0.758	1.129	0.583
387	AAIDQHEGGLDAFSR	A0A0P0W9U3	Starch branching enzyme 4 (Fragment)(predicted) OS=Oryza sativa subsp. japonica OX=39947 GN=Os04g0409200 PE=4 SV=1	3	529.59	-1.0239	1.4152e-07	99.069	yes	1.071	1.113	1.091	0.82	1.105	0.8
388	AAIDVVCNPLGK	Q6H8E4	ADP,ATP carrier protein OS=Oryza sativa subsp. japonica OX=39947 GN=Os02g0208100 PE=2 SV=1	3	419.56	-0.13909	3.1547e-05	97.734	no	0.89	1.034	0.872	0.822	1.557	0.825
389	AAIDVVCNPLGK	Q6H8E4	ADP,ATP carrier protein OS=Oryza sativa subsp. japonica OX=39947 GN=Os02g0208100 PE=2 SV=1	2	628.837	-1.5235	6.0056e-05	105.46	no	0.824	1.027	0.865	0.871	1.585	0.827
390	AAIEAVLGR	Q0IT03	Expressed protein(predicted) OS=Oryza sativa subsp. japonica OX=39947 GN=Os11g0433600 PE=4 SV=2	2	450.269	0.25456	0.0059618	85.744	yes	NA	NA	NA	NA	NA	NA
391	AAIEEFSTDVQPDEDSILNK	Q5JMX9	Number of grains 1(predicted) OS=Oryza sativa subsp. japonica OX=39947 GN=Os01g0752200 PE=2 SV=1	3	741.022	-0.63376	2.1608e-07	68.525	yes	NA	NA	NA	NA	NA	NA
392	AAIGLSEHGFNTACITK	Q6ZDY8	Succinate dehydrogenase [ubiquinone] flavoprotein subunit, mitochondrial OS=Oryza sativa subsp. japonica OX=39947 GN=SDH1 PE=1 SV=1	4	448.228	1.1005	5.9449e-13	106.14	yes	0.948	1.135	1.026	1.025	1.064	0.802
393	AAIGLSEHGFNTACITK	Q6ZDY8	Succinate dehydrogenase [ubiquinone] flavoprotein subunit, mitochondrial OS=Oryza sativa subsp. japonica OX=39947 GN=SDH1 PE=1 SV=1	3	597.302	0.30148	2.0043e-25	160.81	yes	0.98	1.11	1.02	1.098	1.089	0.701
394	AAIIMGSDSDLPVMK	Q5QN02	ATP-grasp domain-containing protein(predicted) OS=Oryza sativa subsp. japonica OX=39947 GN=B1046G12.39 PE=2 SV=1	3	521.93	-1.381	0.0018985	45.28	yes	0.95	1.034	1.014	1.016	1.047	0.939
395	AAIKEEAEGK	Q6K5G8	Glyceraldehyde-3-phosphate dehydrogenase 3, cytosolic OS=Oryza sativa subsp. japonica OX=39947 GN=GAPC3 PE=2 SV=1	3	349.189	-2.4791	0.00038605	117.09	yes	1.037	1.097	1.113	1.002	0.85	0.901
396	AAIKEESEGK	Q7FAH2	Glyceraldehyde-3-phosphate dehydrogenase 2, cytosolic OS=Oryza sativa subsp. japonica OX=39947 GN=GAPC2 PE=1 SV=1	3	354.521	-1.6905	0.00070537	95.618	yes	0.993	1.018	1.053	0.809	1.058	1.069
397	AAIKEESEGK	Q7FAH2	Glyceraldehyde-3-phosphate dehydrogenase 2, cytosolic OS=Oryza sativa subsp. japonica OX=39947 GN=GAPC2 PE=1 SV=1	4	266.142	-0.57961	0.0004599	83.862	yes	NA	NA	NA	NA	NA	NA
398	AAIKEESEGK	Q7FAH2	Glyceraldehyde-3-phosphate dehydrogenase 2, cytosolic OS=Oryza sativa subsp. japonica OX=39947 GN=GAPC2 PE=1 SV=1	3	354.521	-0.59728	0.014664	51.762	yes	NA	NA	NA	NA	NA	NA
399	AAILADSTPAVPAALR	Q6H5V7	Os02g0637900 protein OS=Oryza sativa subsp. japonica OX=39947 GN=Os02g0637900 PE=2 SV=1	3	512.963	0.12949	2.0973e-05	70.889	yes	0.842	1.042	1.063	0.929	0.981	1.143
400	AAIPTIQYLIK	A0A0P0WP33	Phosphoglycerate kinase OS=Oryza sativa subsp. japonica OX=39947 GN=Os05g0496200 PE=3 SV=1	3	411.248	1.0556	0.00041259	104.22	yes	0.985	1.164	1.001	1.047	0.948	0.855
401	AAIPTIQYLIK	A0A0P0WP33	Phosphoglycerate kinase OS=Oryza sativa subsp. japonica OX=39947 GN=Os05g0496200 PE=3 SV=1	2	616.368	-1.1118	0.0011136	121.02	yes	NA	NA	NA	NA	NA	NA
402	AAISTVDVLTPK	Q67WN5	Inorganic diphosphatase, H+-translocating, vacuolar membrane OS=Oryza sativa subsp. japonica OX=39947 GN=P0017B12.8-1 PE=2 SV=1	3	405.571	-0.00179	4.438e-06	127.83	no	0.862	1.088	0.85	0.915	1.39	0.896
403	AAISTVDVLTPK	Q67WN5	Inorganic diphosphatase, H+-translocating, vacuolar membrane OS=Oryza sativa subsp. japonica OX=39947 GN=P0017B12.8-1 PE=2 SV=1	2	607.853	-1.6969	7.5468e-06	130.56	no	0.829	1.08	0.893	0.874	1.388	0.936
404	AAKPAAVAPAVGGGGGGETVYR	Q6ER21	Zinc-finger homeodomain protein 9 OS=Oryza sativa subsp. japonica OX=39947 GN=ZHD9 PE=3 SV=2	3	652.681		2.0963e-05	46.971	yes	NA	NA	NA	NA	NA	NA
405	AALAVIAEMVDAGFTPSK	Q7XAM2	GST N-terminal domain-containing protein(predicted) OS=Oryza sativa subsp. japonica OX=39947 GN=OJ1634_B10.107 PE=4 SV=1	3	597.65	-0.16965	3.754e-06	68.481	yes	NA	NA	NA	NA	NA	NA
406	AALDAEGFHDVSIMSYTAK	Q5Z8V9	Delta-aminolevulinic acid dehydratase, chloroplastic OS=Oryza sativa subsp. japonica OX=39947 GN=HEMB PE=2 SV=1	3	681.323	-1.6067	2.3933e-05	56.121	yes	0.832	1.056	0.876	0.931	1.376	0.929
407	AALDAEGFHDVSIMSYTAK	Q5Z8V9	Delta-aminolevulinic acid dehydratase, chloroplastic OS=Oryza sativa subsp. japonica OX=39947 GN=HEMB PE=2 SV=1	3	675.991	-1.14	9.5074e-11	98.227	yes	0.886	1.045	0.899	0.898	1.411	0.861
408	AALDAEGFHDVSIMSYTAK	Q5Z8V9	Delta-aminolevulinic acid dehydratase, chloroplastic OS=Oryza sativa subsp. japonica OX=39947 GN=HEMB PE=2 SV=1	4	507.245	-0.34113	2.6231e-14	113.47	yes	0.84	1.065	0.909	0.922	1.356	0.908
409	AALDAEGFHDVSIMSYTAK	Q5Z8V9	Delta-aminolevulinic acid dehydratase, chloroplastic OS=Oryza sativa subsp. japonica OX=39947 GN=HEMB PE=2 SV=1	3	675.991	-1.0524	1.933e-18	122.01	yes	0.886	1.05	0.887	0.83	1.566	0.781
410	AALDAEGFHDVSIMSYTAK	Q5Z8V9	Delta-aminolevulinic acid dehydratase, chloroplastic OS=Oryza sativa subsp. japonica OX=39947 GN=HEMB PE=2 SV=1	4	507.245	-0.025144	8.5123e-32	171.46	yes	0.918	1.081	0.916	0.786	1.476	0.823
411	AALDLTDVPTLAPEHRPER	Q8GU64	MRP-like ABC transporter OS=Oryza sativa subsp. japonica OX=39947 GN=mrp8 PE=2 SV=1	4	526.031	0.53208	9.5654e-14	106.28	yes	0.926	1.062	1.1	0.951	0.968	0.993
412	AALEADQAR	Q9FWC4	UBX domain-containing protein(predicted) OS=Oryza sativa subsp. japonica OX=39947 GN=LOC_Os10g37630 PE=2 SV=1	2	472.743		0.0144	94.409	yes	NA	NA	NA	NA	NA	NA
413	AALEAEDDVSQVELSFEDNR	Q6YSF1	Glyceraldehyde-3-phosphate dehydrogenase A(predicted) OS=Oryza sativa subsp. japonica OX=39947 GN=OSJNBa0072I06.32 PE=4 SV=1	3	746.345	-1.0008	1.6133e-32	155.79	yes	0.895	1.053	0.897	0.907	1.01	1.238
414	AALEAEDDVSQVELSFEDNR	Q6YSF1	Glyceraldehyde-3-phosphate dehydrogenase A(predicted) OS=Oryza sativa subsp. japonica OX=39947 GN=OSJNBa0072I06.32 PE=4 SV=1	2	1119.01	-1.2245	2.8141e-13	100.39	yes	0.871	1.051	0.829	0.907	0.967	1.376
415	AALEAEDDVSQVELSFEDNR	Q6YSF1	Glyceraldehyde-3-phosphate dehydrogenase A(predicted) OS=Oryza sativa subsp. japonica OX=39947 GN=OSJNBa0072I06.32 PE=4 SV=1	4	560.011	-0.56498	2.694e-10	80.859	yes	NA	NA	NA	NA	NA	NA
416	AALEAEGFK	Q5Z7F8	Acid phosphatase 1(predicted) OS=Oryza sativa subsp. japonica OX=39947 GN=Os06g0559500 PE=2 SV=1	3	312.499	-0.68544	0.0024369	69.825	yes	NA	NA	NA	NA	NA	NA
417	AALEAEGFK	Q5Z7F8	Acid phosphatase 1(predicted) OS=Oryza sativa subsp. japonica OX=39947 GN=Os06g0559500 PE=2 SV=1	2	468.245	-2.2619	0.0014777	119.68	yes	0.905	0.998	0.86	1.038	1.192	1.006
418	AALELLYQSQK	Q84VC7	Starch synthase, chloroplastic/amyloplastic OS=Oryza sativa subsp. japonica OX=39947 GN=Os05g0533600 PE=2 SV=1	3	421.903	-0.099644	0.00027359	83.862	yes	1.014	1.074	1.189	0.845	1.122	0.756
419	AALESDTK	Q6Z0I4	Enoyl-[acyl-carrier-protein] reductase [NADH] 1, chloroplastic OS=Oryza sativa subsp. japonica OX=39947 GN=Os08g0327400 PE=2 SV=1	2	417.714	-1.8404	0.031622	69.825	yes	0.934	0.969	1.059	0.788	1.133	1.116
420	AALFYDNSLSGEDIYDPFLR	Q84ZC0	Probable V-type proton ATPase subunit H OS=Oryza sativa subsp. japonica OX=39947 GN=Os07g0549700 PE=2 SV=1	3	769.371	0.12221	0.0019041	37.687	yes	1.068	1.17	1.078	0.922	1.067	0.695
421	AALGSTLLLLQDA	A0A0P0WEK4	OSIGBa0152L12.11 protein(predicted) OS=Oryza sativa subsp. japonica OX=39947 GN=Os04g0611267 PE=4 SV=1	2	643.372	-0.7091	0.00027778	87.184	yes	0.843	1.086	1.158	0.634	1.353	0.927
422	AALGVHDAAYEDTLQK	Q43011	Asparagine synthetase [glutamine-hydrolyzing] 2 OS=Oryza sativa subsp. japonica OX=39947 GN=Os06g0265000 PE=2 SV=3	3	567.953	-3.8818	2.948e-12	121.45	yes	0.912	1.008	0.997	0.724	1.596	0.763
423	AALLDIGPER	Q5ZA96	UPF0061 protein azo1574(predicted) OS=Oryza sativa subsp. japonica OX=39947 GN=Os06g0320700 PE=3 SV=1	2	527.798	1.1404	0.004153	77.533	yes	NA	NA	NA	NA	NA	NA
424	AALLQGVNDLADAVK	Q5TKQ5	Chaperonin CPN60-like 2, mitochondrial(predicted) OS=Oryza sativa subsp. japonica OX=39947 GN=Os05g0540300 PE=3 SV=1	3	499.947	0.10951	0.002268	42.317	yes	NA	NA	NA	NA	NA	NA
425	AALLTPAEVADK	Q6ZD89	Flavone 3'-O-methyltransferase 1 OS=Oryza sativa subsp. japonica OX=39947 GN=COMT PE=1 SV=1	3	400.227	-0.19023	9.9312e-05	88.338	yes	1.08	1.182	1.036	0.452	1.591	0.659
426	AALLVVQDPK	Q5JMD7	Peptidase_M48 domain-containing protein(predicted) OS=Oryza sativa subsp. japonica OX=39947 GN=P0518C01.4-2 PE=3 SV=1	3	351.882	0.91867	0.00086564	76.064	yes	0.926	1.102	1.071	1.079	0.883	0.939
427	AALLVVQDPK	Q5JMD7	Peptidase_M48 domain-containing protein(predicted) OS=Oryza sativa subsp. japonica OX=39947 GN=P0518C01.4-2 PE=3 SV=1	2	527.319	-0.65592	0.00099778	102.52	yes	0.949	1.057	1.023	0.986	1.004	0.983
428	AALNGVNVAIK	Q7XVH6	Protein kinase domain-containing protein(predicted) OS=Oryza sativa subsp. japonica OX=39947 GN=Os04g0368000 PE=4 SV=2	2	536.306	-1.6973	0.033003	57.785	yes	0.323	0.282	0.338	0.382	0.434	4.241
429	AALQAGVEK	Q2QU06	60 kDa chaperonin alpha subunit OS=Oryza sativa subsp. japonica OX=39947 GN=LOC_Os12g17910 PE=2 SV=1	2	443.753	-1.5188	0.001585	113.93	yes	0.867	1.011	0.993	0.745	1.291	1.094
430	AALQAGVEK	Q2QU06	60 kDa chaperonin alpha subunit OS=Oryza sativa subsp. japonica OX=39947 GN=LOC_Os12g17910 PE=2 SV=1	3	296.171	-0.20052	0.00078964	95.502	yes	0.887	1.033	0.979	0.754	1.322	1.025
431	AALQETTK	Q7XCY0	Putative serine protease EDA2(predicted) OS=Oryza sativa subsp. japonica OX=39947 GN=LOC_Os10g36760 PE=2 SV=2	2	431.237	-0.76902	0.017789	83.948	yes	NA	NA	NA	NA	NA	NA
432	AALQETTK	Q7XCY0	Putative serine protease EDA2(predicted) OS=Oryza sativa subsp. japonica OX=39947 GN=LOC_Os10g36760 PE=2 SV=2	3	287.827	0.66721	0.024364	45.081	yes	NA	NA	NA	NA	NA	NA
433	AALQNLEQFQEK	Q6H547	Ribonuclease OS=Oryza sativa subsp. japonica OX=39947 GN=Os02g0523500 PE=2 SV=1	3	473.581	0.8466	2.2373e-09	145.41	yes	0.943	1.153	1.049	0.817	1.282	0.755
434	AALQNLEQFQEK	Q6H547	Ribonuclease OS=Oryza sativa subsp. japonica OX=39947 GN=Os02g0523500 PE=2 SV=1	2	709.867	-0.29001	1.9179e-09	184.21	yes	1.045	1.145	1.073	0.788	1.248	0.702
435	AALQSTVLSNLENGMFHVR	Q6Z0T9	MHD domain-containing protein(predicted) OS=Oryza sativa subsp. japonica OX=39947 GN=Os08g0243900 PE=2 SV=1	3	696.69	-0.5349	5.915e-05	55.688	yes	NA	NA	NA	NA	NA	NA
436	AALSGLEFR	B7FA99	Aminotran_1_2 domain-containing protein(predicted) OS=Oryza sativa subsp. japonica OX=39947 GN=Os02g0302200 PE=2 SV=1	2	482.267	-0.74658	0.060657	50.04	yes	0.828	1.053	0.9	1.026	1.277	0.915
437	AALSGLEFR	B7FA99	Aminotran_1_2 domain-containing protein(predicted) OS=Oryza sativa subsp. japonica OX=39947 GN=Os02g0302200 PE=2 SV=1	2	482.267	-0.50624	0.0064122	81.263	yes	0.851	0.951	0.857	0.962	1.335	1.044
438	AALTPEAVSTQSGAYLHR	B9FWT3	Protein CDI-like(predicted) OS=Oryza sativa subsp. japonica OX=39947 GN=Os07g0413800 PE=4 SV=1	3	624.659	-1.3421	7.1972e-18	123.72	yes	0.894	1.044	0.936	0.819	1.389	0.919
439	AALVEFYAPWCGHCK	Q75M08	Protein disulfide isomerase-like 2-1 OS=Oryza sativa subsp. japonica OX=39947 GN=PDIL2-1 PE=2 SV=2	3	603.613	-1.9134	1.1778e-06	91.62	yes	NA	NA	NA	NA	NA	NA
440	AALVEFYAPWCGHCK	Q75M08	Protein disulfide isomerase-like 2-1 OS=Oryza sativa subsp. japonica OX=39947 GN=PDIL2-1 PE=2 SV=2	4	452.962	-0.99031	5.4883e-06	84.365	yes	0.964	1.207	0.946	0.905	1.085	0.893
441	AALVYESVTGDHVDDHTR	A0A0N7KLK6	Putative UPF0481 protein(predicted) OS=Oryza sativa subsp. japonica OX=39947 GN=Os06g0160600 PE=4 SV=1	4	496.989	-0.18367	0.00047181	44.391	yes	NA	NA	NA	NA	NA	NA
442	AALWCLTSPEK	A0A0P0WLR9	Annexin OS=Oryza sativa subsp. japonica OX=39947 GN=Os05g0382900 PE=3 SV=1	3	425.885	-1.8813	0.00096461	66.056	yes	0.857	1.04	0.892	1.079	1.317	0.815
443	AALWTDGR	Q6ZIY1	Metallopeptidase M24 family protein(predicted) OS=Oryza sativa subsp. japonica OX=39947 GN=Os07g0205700 PE=2 SV=1	2	445.23	-0.14651	0.00596	110.41	yes	1.032	1.166	0.991	0.892	1.088	0.831
444	AALYLASDEAK	A0A0P0XA86	Oxidoreductase, short chain dehydrogenase/reductase family protein, expressed(predicted) OS=Oryza sativa subsp. japonica OX=39947 GN=Os07g0663700 PE=4 SV=1	2	576.301	-1.9959	0.000765	93.096	yes	0.942	1.189	0.912	1.131	0.74	1.086
445	AALYLASDEAK	A0A0P0XA86	Oxidoreductase, short chain dehydrogenase/reductase family protein, expressed(predicted) OS=Oryza sativa subsp. japonica OX=39947 GN=Os07g0663700 PE=4 SV=1	3	384.536	-0.64244	0.0020164	58.699	yes	NA	NA	NA	NA	NA	NA
446	AAMADEALR	Q5VMI0	UDP-glucose:2-hydroxyflavanone C-glucosyltransferase OS=Oryza sativa subsp. japonica OX=39947 GN=CGT PE=3 SV=1	2	482.232	-0.94981	0.035451	52.867	yes	0.798	0.925	0.839	0.703	1.796	0.938
447	AAMADEALR	Q5VMI0	UDP-glucose:2-hydroxyflavanone C-glucosyltransferase OS=Oryza sativa subsp. japonica OX=39947 GN=CGT PE=3 SV=1	2	474.234	-1.0423	0.0061946	83.429	yes	NA	NA	NA	NA	NA	NA
448	AAMDTAIAHSQSTAIAAAEAASSAK	Q6YPG4	Uncharacterized conserved protein UCP022280(predicted) OS=Oryza sativa subsp. japonica OX=39947 GN=OJA1212_C06.19 PE=2 SV=1	4	587.04	-0.37303	0.026534	18	yes	NA	NA	NA	NA	NA	NA
449	AAMEVVDEK	Q0JBS2	Os04g0513000 protein (Fragment) OS=Oryza sativa subsp. japonica OX=39947 GN=Os04g0513000 PE=4 SV=1	2	504.239	-3.1436	0.0049756	80.688	yes	0.768	0.925	0.767	1.017	1.053	1.471
450	AAMEVVDEK	Q0JBS2	Os04g0513000 protein (Fragment) OS=Oryza sativa subsp. japonica OX=39947 GN=Os04g0513000 PE=4 SV=1	2	504.239	-1.5427	0.021069	59.908	yes	NA	NA	NA	NA	NA	NA
451	AAMEVVDEK	Q0JBS2	Os04g0513000 protein (Fragment) OS=Oryza sativa subsp. japonica OX=39947 GN=Os04g0513000 PE=4 SV=1	3	336.495	0.10041	0.006453	56.258	yes	0.882	1.057	0.841	0.892	1.023	1.306
452	AAMGGDIDVSLDCAGFSK	Q6ZBH2	PKS_ER domain-containing protein(predicted) OS=Oryza sativa subsp. japonica OX=39947 GN=Os08g0545200 PE=2 SV=1	3	605.275	-0.79248	1.2707e-10	103.13	yes	0.971	1.104	0.993	1.091	1.037	0.805
453	AAMGHPEPFPVK	Q2QY88	Alpha-L-arabinofuranosidase C-terminus family protein, expressed OS=Oryza sativa subsp. japonica OX=39947 GN=LOC_Os12g03470 PE=4 SV=2	3	432.885	-0.17252	0.0010876	61.815	no	0.895	1.177	0.919	0.949	1.21	0.851
454	AAMGHPEPFPVK	Q2QY88	Alpha-L-arabinofuranosidase C-terminus family protein, expressed OS=Oryza sativa subsp. japonica OX=39947 GN=LOC_Os12g03470 PE=4 SV=2	3	427.553	-1.895	0.00019056	81.017	no	NA	NA	NA	NA	NA	NA
455	AAMGHPEPFPVK	Q2QY88	Alpha-L-arabinofuranosidase C-terminus family protein, expressed OS=Oryza sativa subsp. japonica OX=39947 GN=LOC_Os12g03470 PE=4 SV=2	3	427.553	-0.38753	0.0016946	55.353	no	NA	NA	NA	NA	NA	NA
456	AAMNNAAVAESSQR	A0A0N7KNQ0	Protein TIME FOR COFFEE(predicted) OS=Oryza sativa subsp. japonica OX=39947 GN=Os07g0571100 PE=4 SV=1	3	479.225	-1.0529	0.0037529	43.69	yes	NA	NA	NA	NA	NA	NA
457	AAMSGSAAPR	Q8L460	DNA-damage-repair/toleration protein DRT111, chloroplastic(predicted) OS=Oryza sativa subsp. japonica OX=39947 GN=Os01g0526100 PE=2 SV=1	2	467.724	0.019552	0.033824	49.472	yes	0.822	1.045	0.957	0.897	1.023	1.256
458	AAMSLDPRPPQFVPLDSGAYK	Q5VP52	WHIRLY-type transcription factor (Fragment)(predicted) OS=Oryza sativa subsp. japonica OX=39947 GN=Os06g0145800 PE=4 SV=1	3	754.053	-0.64464	0.0054147	34.174	yes	0.961	1.085	1.009	0.952	1.279	0.714
459	AAMVEHFNAGNR	Q852M1	Probable aldehyde oxidase 2 OS=Oryza sativa subsp. japonica OX=39947 GN=Os03g0790900 PE=2 SV=1	3	439.544	0.52611	0.00024811	76.927	yes	NA	NA	NA	NA	NA	NA
460	AAMVEHFNAGNR	Q852M1	Probable aldehyde oxidase 2 OS=Oryza sativa subsp. japonica OX=39947 GN=Os03g0790900 PE=2 SV=1	3	444.875	-1.4798	0.0019868	54.784	yes	0.962	1.099	1.23	0.856	0.91	0.943
461	AANGDIVTAIMELTN	Q8RUI4	NAC transcription factor OS=Oryza sativa subsp. japonica OX=39947 GN=Os01g0938900 PE=2 SV=1	3	511.92	1.1941	0.0038737	47.037	yes	1.081	0.938	0.952	0.829	1	1.2
462	AANGDIVTAIMELTN	Q8RUI4	NAC transcription factor OS=Oryza sativa subsp. japonica OX=39947 GN=Os01g0938900 PE=2 SV=1	2	767.377	-0.84963	2.2785e-06	97.273	yes	0.848	0.9	0.806	0.949	1.47	1.026
463	AANGDIVTAIMELTN	Q8RUI4	NAC transcription factor OS=Oryza sativa subsp. japonica OX=39947 GN=Os01g0938900 PE=2 SV=1	3	511.92	0.40508	0.00094326	54.898	yes	0.68	0.845	1.308	0.966	0.872	1.331
464	AANGDIVTAIMELTN	Q8RUI4	NAC transcription factor OS=Oryza sativa subsp. japonica OX=39947 GN=Os01g0938900 PE=2 SV=1	2	766.885	-0.59308	0.033369	38.995	yes	1.045	1.092	1.041	0.786	1.087	0.95
465	AANGDIVTAIMELTN	Q8RUI4	NAC transcription factor OS=Oryza sativa subsp. japonica OX=39947 GN=Os01g0938900 PE=2 SV=1	3	511.592	0.41417	0.0014914	47.037	yes	0.786	1.158	1.164	0.87	1.235	0.788
466	AANGDIVTAIMELTT	Q7XXR8	Nascent polypeptide associated complex alpha chain OS=Oryza sativa subsp. japonica OX=39947 GN=Os05g0373700 PE=2 SV=1	2	760.879	-0.5557	0.013285	49.988	yes	0.847	0.957	0.913	1.031	1.194	1.058
467	AANGDIVTAIMELTT	Q7XXR8	Nascent polypeptide associated complex alpha chain OS=Oryza sativa subsp. japonica OX=39947 GN=Os05g0373700 PE=2 SV=1	3	507.589	0.82359	0.00070996	58.268	yes	0.846	1.001	0.812	0.889	1.124	1.329
468	AANGDIVTAIMELTT	Q7XXR8	Nascent polypeptide associated complex alpha chain OS=Oryza sativa subsp. japonica OX=39947 GN=Os05g0373700 PE=2 SV=1	3	507.261	0.87143	0.0013858	47.774	yes	NA	NA	NA	NA	NA	NA
469	AANGFYYIEYTLQNPGEQR	Q6Z8N7	PsbP domain-containing protein(predicted) OS=Oryza sativa subsp. japonica OX=39947 GN=Os08g0512500 PE=2 SV=1	3	745.683	-0.37791	8.0747e-09	87.676	yes	0.822	1.041	1.075	1.122	0.906	1.034
470	AANGFYYIEYTLQNPGEQR	Q6Z8N7	PsbP domain-containing protein(predicted) OS=Oryza sativa subsp. japonica OX=39947 GN=Os08g0512500 PE=2 SV=1	3	745.683	-0.85465	0.00091149	42.716	yes	NA	NA	NA	NA	NA	NA
471	AANGVVIATEK	Q6H852	Proteasome subunit alpha type OS=Oryza sativa subsp. japonica OX=39947 GN=Os02g0634900 PE=2 SV=1	3	358.533	-0.44634	0.00089659	79.659	no	NA	NA	NA	NA	NA	NA
472	AANMLGQPVVSDFFAK	B9FLB9	Aldedh domain-containing protein(predicted) OS=Oryza sativa subsp. japonica OX=39947 GN=Os05g0536400 PE=4 SV=1	3	570.956	-0.35136	0.00017381	59.709	yes	NA	NA	NA	NA	NA	NA
473	AANMLGQPVVSDFFAK	B9FLB9	Aldedh domain-containing protein(predicted) OS=Oryza sativa subsp. japonica OX=39947 GN=Os05g0536400 PE=4 SV=1	3	565.624	0.62291	5.9492e-06	79.652	yes	0.927	1.106	0.943	0.969	1.25	0.806
474	AANSPTQVIEDVK	A0A0P0XWA7	Chloroplast inner envelope protein, putative, expressed(predicted) OS=Oryza sativa subsp. japonica OX=39947 GN=Os10g0492000 PE=4 SV=1	2	686.359	-1.5787	3.258e-14	159.18	yes	1.065	1.205	1.121	0.812	1.096	0.702
475	AANSPTQVIEDVK	A0A0P0XWA7	Chloroplast inner envelope protein, putative, expressed(predicted) OS=Oryza sativa subsp. japonica OX=39947 GN=Os10g0492000 PE=4 SV=1	3	457.909	-0.65735	0.00041296	65.043	yes	NA	NA	NA	NA	NA	NA
476	AAPAAAAHSAVTR	Q7XTJ3	Pyruvate dehydrogenase E1 component subunit alpha-3, chloroplastic OS=Oryza sativa subsp. japonica OX=39947 GN=Os04g0119400 PE=2 SV=2	3	398.551	-0.30989	5.085e-05	87.026	yes	0.897	1.081	1.056	0.779	1.435	0.752
477	AAPAAAAHSAVTR	Q7XTJ3	Pyruvate dehydrogenase E1 component subunit alpha-3, chloroplastic OS=Oryza sativa subsp. japonica OX=39947 GN=Os04g0119400 PE=2 SV=2	3	398.551	-0.6886	0.0035544	48.568	yes	NA	NA	NA	NA	NA	NA
478	AAPAPPPPR	A0A0P0W0Z6	Ferredoxin (Fragment) OS=Oryza sativa subsp. japonica OX=39947 GN=Os03g0659200 PE=3 SV=1	2	437.251	0.31131	0.0013474	122.18	yes	0.805	0.832	0.853	0.865	1.067	1.577
479	AAPAPPPPR	A0A0P0W0Z6	Ferredoxin (Fragment) OS=Oryza sativa subsp. japonica OX=39947 GN=Os03g0659200 PE=3 SV=1	2	437.251	-0.25217	0.0013474	122.18	yes	0.801	0.756	0.898	0.912	1.012	1.621
480	AAPAYSISR	A3C6G9	Glycine cleavage system H protein, mitochondrial OS=Oryza sativa subsp. japonica OX=39947 GN=GDCSH PE=1 SV=1	2	468.251	-0.0081437	0.006977	79.427	yes	NA	NA	NA	NA	NA	NA
481	AAPEDLIDKK	Q0JMV6	Ferredoxin--nitrite reductase, chloroplastic(predicted) OS=Oryza sativa subsp. japonica OX=39947 GN=Os01g0357100 PE=4 SV=1	3	367.205	-0.021286	0.00043334	96.229	yes	1.119	1.352	1.12	0.691	0.943	0.774
482	AAPEDLIDKK	Q0JMV6	Ferredoxin--nitrite reductase, chloroplastic(predicted) OS=Oryza sativa subsp. japonica OX=39947 GN=Os01g0357100 PE=4 SV=1	4	275.655	0.88499	0.055391	28.204	yes	NA	NA	NA	NA	NA	NA
483	AAPEEPPSVDFAFVAPR	Q7XHS1	2Fe-2S iron-sulfur cluster protein-like OS=Oryza sativa subsp. japonica OX=39947 GN=Os07g0489800 PE=2 SV=1	3	600.637	-0.018358	0.018012	28.549	yes	0.851	0.906	0.897	1.119	1.006	1.222
484	AAPEEPPSVDFAFVAPR	Q7XHS1	2Fe-2S iron-sulfur cluster protein-like OS=Oryza sativa subsp. japonica OX=39947 GN=Os07g0489800 PE=2 SV=1	2	900.452	-0.65794	6.12e-08	90.561	yes	0.782	0.956	0.892	0.98	0.933	1.457
485	AAPESCAEFLGSFVADK	A0A0P0WNT5	Protein kinase domain-containing protein(predicted) OS=Oryza sativa subsp. japonica OX=39947 GN=Os05g0480000 PE=4 SV=1	3	600.282	-0.59155	1.6479e-08	89.358	yes	0.995	1.13	1.214	0.909	1.166	0.587
486	AAPEVTHTEQLIMQEK	Q0E3X4	DEAD-box ATP-dependent RNA helicase 35A OS=Oryza sativa subsp. japonica OX=39947 GN=Os02g0150100 PE=2 SV=2	3	608.977	-0.66584	1.0155e-07	95.57	yes	NA	NA	NA	NA	NA	NA
487	AAPFHGAAK	Q67V39	Plant UBX domain-containing protein 4(predicted) OS=Oryza sativa subsp. japonica OX=39947 GN=Os06g0634600 PE=4 SV=1	3	290.492	-0.22427	0.01483	45.68	yes	NA	NA	NA	NA	NA	NA
488	AAPGFATPVRDDGSVEWK	A0A0P0X2H6	Abhydrolase_3 domain-containing protein(predicted) OS=Oryza sativa subsp. japonica OX=39947 GN=Os07g0162900 PE=4 SV=1	3	634.983	-2.3741	3.4794e-06	75.548	yes	0.851	1.005	0.832	1.026	1.267	1.019
489	AAPHPAAK	Q8LR61	WD_REPEATS_REGION domain-containing protein(predicted) OS=Oryza sativa subsp. japonica OX=39947 GN=Os01g0934000 PE=2 SV=1	3	254.813	-0.55129	0.01634	51.787	yes	NA	NA	NA	NA	NA	NA
490	AAPMMEEVELLVDAASR	Q6I5X7	G domain-containing protein(predicted) OS=Oryza sativa subsp. japonica OX=39947 GN=Os05g0390100 PE=2 SV=1	3	611.302	-0.070787	0.06383	19.443	yes	0.789	0.838	1.178	0.872	1.264	1.059
491	AAPPPPPPPPPHAPPGPPPTK	Q69N33	Dihydrolipoamide acetyltransferase component of pyruvate dehydrogenase complex OS=Oryza sativa subsp. japonica OX=39947 GN=Os09g0408600 PE=2 SV=1	4	504.278	-0.76195	5.202e-07	65.184	yes	0.905	1.071	0.976	0.947	1.115	0.986
492	AAPPPPPPPPPHAPPGPPPTK	Q69N33	Dihydrolipoamide acetyltransferase component of pyruvate dehydrogenase complex OS=Oryza sativa subsp. japonica OX=39947 GN=Os09g0408600 PE=2 SV=1	5	403.624	-0.21676	0.00058493	39.825	yes	NA	NA	NA	NA	NA	NA
493	AAPPPPPPPPPHAPPGPPPTK	Q69N33	Dihydrolipoamide acetyltransferase component of pyruvate dehydrogenase complex OS=Oryza sativa subsp. japonica OX=39947 GN=Os09g0408600 PE=2 SV=1	4	504.278	-2.4603	1.4193e-10	80.236	yes	NA	NA	NA	NA	NA	NA
494	AAPPVYPIGPVLSLGGNDK	Q6Z481	Glycosyltransferase OS=Oryza sativa subsp. japonica OX=39947 GN=Os07g0503300 PE=2 SV=1	3	622.344	-0.85997	0.0028709	37.157	yes	NA	NA	NA	NA	NA	NA
495	AAPSPAAAAPAEGAASESEAAAAPAPAEE	A0A0P0X830	WPP domain-containing protein(predicted) OS=Oryza sativa subsp. japonica OX=39947 GN=Os07g0593332 PE=4 SV=1	3	845.061	-0.92401	2.6182e-10	58.812	yes	0.846	1.132	0.812	1.013	0.949	1.248
496	AAPSVALAQT	Q6ZG03	Photosynthetic NDH subunit of subcomplex B 1 chloroplastic(predicted) OS=Oryza sativa subsp. japonica OX=39947 GN=Os08g0276100 PE=2 SV=1	2	464.759	-0.92766	0.002651	83.948	yes	1.045	1.119	0.978	0.835	1.019	1.005
497	AAPTGHVETHPPLSQPASYEQR	A0A0P0VFI5	Calmodulin-binding protein 60 B(predicted) OS=Oryza sativa subsp. japonica OX=39947 GN=Os02g0177800 PE=4 SV=1	4	594.045	-1.2247	7.8375e-28	133.24	yes	1.043	1.01	1.219	0.793	1.044	0.89
498	AAPTSIGPDPQGLR	Q5JK35	Beta-glucosidase 5 OS=Oryza sativa subsp. japonica OX=39947 GN=BGLU5 PE=2 SV=1	2	690.368	-1.2875	0.011745	49.298	yes	0.975	1.195	1.072	0.978	1.104	0.677
499	AAPTVQDLLR	Q6ATX4	POTRA domain-containing protein(predicted) OS=Oryza sativa subsp. japonica OX=39947 GN=Os05g0470800 PE=4 SV=1	2	542.311	-0.64104	0.020113	57.204	yes	NA	NA	NA	NA	NA	NA
500	AAPVAAARPDVPLGSTVPFTTMQGAVSK	Q2QWU7	Dihydrolipoamide acetyltransferase component of pyruvate dehydrogenase complex OS=Oryza sativa subsp. japonica OX=39947 GN=LOC_Os12g08170 PE=3 SV=2	4	689.617	-1.3949	1.6527e-06	47.616	yes	0.754	1.139	0.937	0.887	1.336	0.947
501	AAPVDSVVILGEGHTK	Q9FTN6	NmrA domain-containing protein(predicted) OS=Oryza sativa subsp. japonica OX=39947 GN=Os01g0106300 PE=2 SV=1	3	531.626	-0.10747	1.4285e-05	74.789	yes	0.895	0.927	0.765	0.662	1.841	0.909
502	AAPYPPAGPK	A0A0P0X3W0	RRM domain-containing protein(predicted) OS=Oryza sativa subsp. japonica OX=39947 GN=Os07g0237100 PE=4 SV=1	3	323.512	-1.887	0.0037719	56.258	yes	0.787	1.058	0.849	0.86	1.153	1.293
503	AAQAASAAAK	Q8W0D1	HABP4_PAI-RBP1 domain-containing protein(predicted) OS=Oryza sativa subsp. japonica OX=39947 GN=P0690B02.26-1 PE=4 SV=1	2	430.235	-2.3264	0.064094	44.318	yes	NA	NA	NA	NA	NA	NA
504	AAQASELVSK	Q0JLH6	Hydrogen-transporting ATP synthase, rotational mechanism(predicted) OS=Oryza sativa subsp. japonica OX=39947 GN=Os01g0600000 PE=2 SV=1	2	502.275	-2.1859	7.2743e-05	131.17	yes	1.075	1.018	1.143	0.847	1.11	0.807
505	AAQASELVSK	Q0JLH6	Hydrogen-transporting ATP synthase, rotational mechanism(predicted) OS=Oryza sativa subsp. japonica OX=39947 GN=Os01g0600000 PE=2 SV=1	3	335.185	-1.1195	0.00047419	83.862	yes	1.034	1.047	1.167	0.893	1.072	0.787
506	AAQASELVSK	Q0JLH6	Hydrogen-transporting ATP synthase, rotational mechanism(predicted) OS=Oryza sativa subsp. japonica OX=39947 GN=Os01g0600000 PE=2 SV=1	3	335.185	-0.90702	0.0066718	51.162	yes	NA	NA	NA	NA	NA	NA
507	AAQDALLLR	Q40677	Fructose-bisphosphate aldolase, chloroplastic OS=Oryza sativa subsp. japonica OX=39947 GN=ALDP PE=1 SV=2	2	485.788	-1.7184	0.0015813	117.02	yes	0.87	1.054	0.929	1.048	0.98	1.119
508	AAQDALLLR	Q40677	Fructose-bisphosphate aldolase, chloroplastic OS=Oryza sativa subsp. japonica OX=39947 GN=ALDP PE=1 SV=2	3	324.194	0.51935	0.00016717	130.31	yes	0.944	0.937	0.866	1.07	1.07	1.112
509	AAQDALLLR	Q40677	Fructose-bisphosphate aldolase, chloroplastic OS=Oryza sativa subsp. japonica OX=39947 GN=ALDP PE=1 SV=2	2	485.788	-0.74825	0.059044	50.353	yes	0.897	1.126	0.875	0.99	1.001	1.111
510	AAQDALLLR	Q40677	Fructose-bisphosphate aldolase, chloroplastic OS=Oryza sativa subsp. japonica OX=39947 GN=ALDP PE=1 SV=2	2	485.788	0.58038	0.0061489	83.883	yes	NA	NA	NA	NA	NA	NA
511	AAQDAWAK	Q6ZL81	CAAD domain-containing protein(predicted) OS=Oryza sativa subsp. japonica OX=39947 GN=Os07g0469100 PE=2 SV=1	2	430.717	-4.1898	0.013707	90.15	yes	1.024	1.109	1.094	0.866	0.789	1.119
512	AAQDAWAK	Q6ZL81	CAAD domain-containing protein(predicted) OS=Oryza sativa subsp. japonica OX=39947 GN=Os07g0469100 PE=2 SV=1	3	287.48	-2.6371	0.0081232	63.565	yes	0.973	1.12	1.099	0.868	0.805	1.135
513	AAQDIALADLAPTHPIR	Q6ZKC0	14-3-3-like protein GF14-C OS=Oryza sativa subsp. japonica OX=39947 GN=GF14C PE=1 SV=1	3	591.66	-0.49701	3.7709e-06	73.498	no	1.149	0.922	1.04	1.051	1.074	0.763
514	AAQDIALADLAPTHPIR	Q6ZKC0	14-3-3-like protein GF14-C OS=Oryza sativa subsp. japonica OX=39947 GN=GF14C PE=1 SV=1	4	443.997	0.40738	4.716e-05	61.962	no	1.084	1.242	1.012	1.076	0.934	0.653
515	AAQDIALADLAPTHPIR	Q6ZKC0	14-3-3-like protein GF14-C OS=Oryza sativa subsp. japonica OX=39947 GN=GF14C PE=1 SV=1	2	886.986	-1.2615	0.0027312	50.831	no	1.13	1.158	1.093	0.991	0.989	0.639
516	AAQDIALAELPPTHPIR	Q6EUP4	14-3-3-like protein GF14-E OS=Oryza sativa subsp. japonica OX=39947 GN=GF14E PE=2 SV=1	3	605.004	-1.4827	5.7844e-06	69.935	no	0.899	1.098	1.062	0.891	1.179	0.871
517	AAQDIALAELPPTHPIR	Q6EUP4	14-3-3-like protein GF14-E OS=Oryza sativa subsp. japonica OX=39947 GN=GF14E PE=2 SV=1	4	454.005	-0.43044	0.014309	28.166	no	0.792	1.129	0.93	1.032	1.21	0.907
518	AAQDIALAELPPTHPIR	Q6EUP4	14-3-3-like protein GF14-E OS=Oryza sativa subsp. japonica OX=39947 GN=GF14E PE=2 SV=1	3	605.004	-0.47516	1.5059e-06	77.506	no	0.918	1.142	0.9	0.949	1.076	1.016
519	AAQDIALAELPPTHPIR	Q6EUP4	14-3-3-like protein GF14-E OS=Oryza sativa subsp. japonica OX=39947 GN=GF14E PE=2 SV=1	4	454.005	0.59428	0.014309	28.166	no	1.031	1.022	1.09	0.754	1.288	0.814
520	AAQDSSEPSSGSVVK	Q94DS3	CAAD domain-containing protein(predicted) OS=Oryza sativa subsp. japonica OX=39947 GN=P0460E08.25 PE=4 SV=1	3	483.567	-1.4647	0.0059539	38.995	yes	0.88	0.887	1.021	0.874	0.786	1.552
521	AAQDSSEPSSGSVVK	Q94DS3	CAAD domain-containing protein(predicted) OS=Oryza sativa subsp. japonica OX=39947 GN=P0460E08.25 PE=4 SV=1	2	724.847	-2.777	1.2713e-07	104.2	yes	0.961	0.896	1.048	0.907	0.783	1.405
522	AAQDSSEPSSGSVVK	Q94DS3	CAAD domain-containing protein(predicted) OS=Oryza sativa subsp. japonica OX=39947 GN=P0460E08.25 PE=4 SV=1	3	483.567	-1.1695	0.0015947	46.318	yes	0.912	0.968	1.024	0.76	0.936	1.399
523	AAQEAVQR	Q8W0W3	Transcription initiation factor IIB OS=Oryza sativa subsp. japonica OX=39947 GN=TFIIB PE=1 SV=1	2	436.733	-1.2912	0.016607	85.744	yes	0.843	0.802	1.021	0.958	1.201	1.175
524	AAQELLEEFCSVGR	Q10DD6	Homeodomain protein JUBEL1, putative, expressed OS=Oryza sativa subsp. japonica OX=39947 GN=LOC_Os03g52239 PE=4 SV=1	3	536.928	-0.30677	1.8576e-06	95.854	yes	0.79	0.895	0.849	1.046	1.149	1.271
525	AAQELLEEFCSVGR	Q10DD6	Homeodomain protein JUBEL1, putative, expressed OS=Oryza sativa subsp. japonica OX=39947 GN=LOC_Os03g52239 PE=4 SV=1	3	536.928	-0.6184	0.019508	31.914	yes	NA	NA	NA	NA	NA	NA
526	AAQGLNLK	A0A0P0XWA7	Chloroplast inner envelope protein, putative, expressed(predicted) OS=Oryza sativa subsp. japonica OX=39947 GN=Os10g0492000 PE=4 SV=1	3	272.164	-1.7904	0.0025163	89.55	yes	1.086	1.093	1.295	0.843	0.906	0.777
527	AAQGLNLK	A0A0P0XWA7	Chloroplast inner envelope protein, putative, expressed(predicted) OS=Oryza sativa subsp. japonica OX=39947 GN=Os10g0492000 PE=4 SV=1	2	407.743	-4.0536	0.010458	95.531	yes	1.147	1.156	1.298	0.813	0.924	0.662
528	AAQLDIVVTNK	B7E905	Ribosomal L32(predicted) OS=Oryza sativa subsp. japonica OX=39947 GN=Os09g0501100 PE=2 SV=1	3	391.228	0.06866	0.00075464	67.548	no	NA	NA	NA	NA	NA	NA
529	AAQLDIVVTNK	B7E905	Ribosomal L32(predicted) OS=Oryza sativa subsp. japonica OX=39947 GN=Os09g0501100 PE=2 SV=1	2	586.338	-1.359	0.0033307	72.29	no	0.999	1.126	1.034	0.875	1.368	0.598
530	AAQLGLK	Q9ASP4	Dihydrolipoyl dehydrogenase OS=Oryza sativa subsp. japonica OX=39947 GN=Os01g0328700 PE=3 SV=1	2	351.213	-1.9183	0.050739	105.39	yes	NA	NA	NA	NA	NA	NA
531	AAQPFFLLAGPNVIESEEHVLK	Q0IPE5	2-dehydro-3-deoxyphosphooctonate aldolase, putative, expressed (Fragment) OS=Oryza sativa subsp. japonica OX=39947 GN=LOC_Os12g10784 PE=3 SV=1	4	603.076	-0.68994	0.00015761	41.615	yes	NA	NA	NA	NA	NA	NA
532	AAQVFSDPK	P14655	Glutamine synthetase, chloroplastic OS=Oryza sativa subsp. japonica OX=39947 GN=GLN2 PE=1 SV=1	2	481.751	-0.68527	0.007171	79.148	yes	NA	NA	NA	NA	NA	NA
533	AAQVFSDPK	P14655	Glutamine synthetase, chloroplastic OS=Oryza sativa subsp. japonica OX=39947 GN=GLN2 PE=1 SV=1	2	481.751	-3.9214	0.0015804	117.7	yes	0.922	1.073	0.906	0.971	0.997	1.131
534	AAQVFSDPK	P14655	Glutamine synthetase, chloroplastic OS=Oryza sativa subsp. japonica OX=39947 GN=GLN2 PE=1 SV=1	3	321.503	-2.6874	0.042885	34.387	yes	0.933	1.121	0.883	0.951	0.967	1.146
535	AAQVFSDPK	P14655	Glutamine synthetase, chloroplastic OS=Oryza sativa subsp. japonica OX=39947 GN=GLN2 PE=1 SV=1	2	482.243	-3.7069	0.025038	86.898	yes	0.819	1.015	0.861	1.059	1.145	1.101
536	AAQVIEHDNL	Q10RI6	Expressed protein OS=Oryza sativa subsp. japonica OX=39947 GN=LOC_Os03g06230 PE=2 SV=1	2	555.283	-1.728	0.052451	47.302	yes	0.968	0.945	0.914	1.08	0.948	1.144
537	AASAAGTIMTLSSWATSSVEEVASTGPGIR	Q10CE4	Peroxisomal (S)-2-hydroxy-acid oxidase GLO1 OS=Oryza sativa subsp. japonica OX=39947 GN=GLO1 PE=1 SV=1	4	731.863	-0.37954	1.0011e-41	123.19	no	1.524	1.134	1.479	0.684	0.696	0.483
538	AASAAGTIMTLSSWATSSVEEVASTGPGIR	Q10CE4	Peroxisomal (S)-2-hydroxy-acid oxidase GLO1 OS=Oryza sativa subsp. japonica OX=39947 GN=GLO1 PE=1 SV=1	3	975.482	-0.72107	8.3645e-21	91.079	no	1.729	0.773	1.738	0.887	0.697	0.177
539	AASAAGTIMTLSSWATSSVEEVASTGPGIR	Q10CE4	Peroxisomal (S)-2-hydroxy-acid oxidase GLO1 OS=Oryza sativa subsp. japonica OX=39947 GN=GLO1 PE=1 SV=1	4	727.864	-0.4179	2.2657e-27	98.98	no	1.672	0.9	1.429	0.668	0.833	0.498
540	AASAAGTIMTLSSWATSSVEEVASTGPGIR	Q10CE4	Peroxisomal (S)-2-hydroxy-acid oxidase GLO1 OS=Oryza sativa subsp. japonica OX=39947 GN=GLO1 PE=1 SV=1	3	970.15	-0.66467	4.0451e-20	84.529	no	2.071	0.865	1.685	0.392	0.623	0.364
541	AASAAVCEDEQHGTR	Q6ZC59	Putative VAMP-like protein(predicted) OS=Oryza sativa subsp. japonica OX=39947 GN=Os08g0110300 PE=2 SV=1	3	534.571	-1.284	0.00081202	51.771	yes	NA	NA	NA	NA	NA	NA
542	AASAAVEEFIATQNRPK	Q10L71	Villin-2 OS=Oryza sativa subsp. japonica OX=39947 GN=VLN2 PE=2 SV=1	3	601.651	-0.67619	3.2863e-18	133.87	yes	1.008	1.201	1.078	0.812	1.316	0.585
543	AASAEVAAPDAAAAAPGYTSDSLILYFK	A0A0P0WL76	HMA domain-containing protein(predicted) OS=Oryza sativa subsp. japonica OX=39947 GN=Os05g0337400 PE=4 SV=1	4	686.097	-0.95274	2.6262e-10	67.01	yes	0.745	0.989	0.831	0.794	1.507	1.133
544	AASAEVAAPDAAAAAPGYTSDSLILYFK	A0A0P0WL76	HMA domain-containing protein(predicted) OS=Oryza sativa subsp. japonica OX=39947 GN=Os05g0337400 PE=4 SV=1	3	914.46	-1.5051	5.8353e-07	52.465	yes	0.727	0.954	0.729	0.785	1.555	1.251
545	AASAEVAAPDAAAAAPGYTSDSLILYFK	A0A0P0WL76	HMA domain-containing protein(predicted) OS=Oryza sativa subsp. japonica OX=39947 GN=Os05g0337400 PE=4 SV=1	5	549.079	-0.53694	0.00011701	38.279	yes	0.779	0.892	0.785	0.771	1.438	1.335
546	AASASYNLK	Q5VQG6	DUF1421 domain-containing protein(predicted) OS=Oryza sativa subsp. japonica OX=39947 GN=Os01g0169900 PE=2 SV=1	2	462.743	-3.2672	0.0015837	114.97	yes	NA	NA	NA	NA	NA	NA
547	AASDALSTVLK	Q2QLW3	Deoxyhypusine hydroxylase-B OS=Oryza sativa subsp. japonica OX=39947 GN=Os12g0626100 PE=2 SV=1	2	538.303	-1.6797	1.5141e-05	138.45	yes	NA	NA	NA	NA	NA	NA
548	AASDALSTVLK	Q2QLW3	Deoxyhypusine hydroxylase-B OS=Oryza sativa subsp. japonica OX=39947 GN=Os12g0626100 PE=2 SV=1	3	359.205	0.14967	0.00063691	71.03	yes	NA	NA	NA	NA	NA	NA
549	AASDAVDECLR	B9FBM2	Expressed protein(predicted) OS=Oryza sativa subsp. japonica OX=39947 GN=Os03g0176600 PE=4 SV=1	3	402.852	0.1831	0.00065859	70.389	yes	NA	NA	NA	NA	NA	NA
550	AASDDTSTSASGDELVADLK	Q5Z6P4	CAAD domain-containing protein(predicted) OS=Oryza sativa subsp. japonica OX=39947 GN=Os06g0264800 PE=2 SV=1	3	651.636	-0.7301	3.7123e-29	153.36	yes	0.894	1.074	0.943	0.717	1.387	0.985
551	AASDDTSTSASGDELVADLK	Q5Z6P4	CAAD domain-containing protein(predicted) OS=Oryza sativa subsp. japonica OX=39947 GN=Os06g0264800 PE=2 SV=1	4	488.979	-0.10627	2.0993e-06	61.87	yes	0.872	1.041	0.938	0.832	1.337	0.979
552	AASDDTSTSASGDELVADLK	Q5Z6P4	CAAD domain-containing protein(predicted) OS=Oryza sativa subsp. japonica OX=39947 GN=Os06g0264800 PE=2 SV=1	3	651.636	-1.1243	8.0585e-33	161.86	yes	0.953	1.086	0.965	0.667	1.405	0.924
553	AASEGALK	Q6H703	Glyceraldehyde-3-phosphate dehydrogenase OS=Oryza sativa subsp. japonica OX=39947 GN=Os02g0171100 PE=2 SV=1	2	373.706	-5.5432	0.043515	64.265	yes	NA	NA	NA	NA	NA	NA
554	AASELSSHQR	P52428	Proteasome subunit alpha type-1 OS=Oryza sativa subsp. japonica OX=39947 GN=PAF1 PE=2 SV=1	3	362.516	-0.25227	0.00014922	111.61	yes	0.997	1.137	0.797	0.875	1.043	1.151
555	AASELSSHQR	P52428	Proteasome subunit alpha type-1 OS=Oryza sativa subsp. japonica OX=39947 GN=PAF1 PE=2 SV=1	3	362.516	-0.1442	0.0032276	59.067	yes	NA	NA	NA	NA	NA	NA
556	AASELSSHQR	P52428	Proteasome subunit alpha type-1 OS=Oryza sativa subsp. japonica OX=39947 GN=PAF1 PE=2 SV=1	3	362.844	-0.54665	0.011596	69.275	yes	NA	NA	NA	NA	NA	NA
557	AASEQAALEAK	Q75LJ4	Acyl-CoA-binding domain-containing protein 6 OS=Oryza sativa subsp. japonica OX=39947 GN=ACBP6 PE=2 SV=1	2	544.783	-2.5239	0.00060838	96.745	yes	1.014	1.041	0.986	0.888	1.129	0.942
558	AASFIEGIQK	Q6Z2X6	Cycloartenol synthase OS=Oryza sativa subsp. japonica OX=39947 GN=Os02g0139700 PE=1 SV=1	3	355.198	-0.056371	6.4569e-05	126.07	yes	NA	NA	NA	NA	NA	NA
559	AASFIEGIQK	Q6Z2X6	Cycloartenol synthase OS=Oryza sativa subsp. japonica OX=39947 GN=Os02g0139700 PE=1 SV=1	2	532.293	-1.3338	0.00076547	107.11	yes	NA	NA	NA	NA	NA	NA
560	AASFNIIPSSTGAAK	Q7FAH2	Glyceraldehyde-3-phosphate dehydrogenase 2, cytosolic OS=Oryza sativa subsp. japonica OX=39947 GN=GAPC2 PE=1 SV=1	3	479.252	-0.45352	0.0051581	43.592	no	0.85	1.224	0.967	0.923	1.148	0.889
561	AASFNIIPSSTGAAK	Q7FAH2	Glyceraldehyde-3-phosphate dehydrogenase 2, cytosolic OS=Oryza sativa subsp. japonica OX=39947 GN=GAPC2 PE=1 SV=1	3	479.252	-1.0455	0.00051075	61.444	no	NA	NA	NA	NA	NA	NA
562	AASFNIIPSSTGAAK	Q7FAH2	Glyceraldehyde-3-phosphate dehydrogenase 2, cytosolic OS=Oryza sativa subsp. japonica OX=39947 GN=GAPC2 PE=1 SV=1	3	479.252	0.53054	0.00077145	57.288	no	NA	NA	NA	NA	NA	NA
563	AASFNIIPSSTGAAK	Q7FAH2	Glyceraldehyde-3-phosphate dehydrogenase 2, cytosolic OS=Oryza sativa subsp. japonica OX=39947 GN=GAPC2 PE=1 SV=1	2	718.375	-0.044986	3.0819e-06	94.487	no	0.917	1.129	0.841	0.929	1.345	0.839
564	AASFNIIPSSTGAAK	Q7FAH2	Glyceraldehyde-3-phosphate dehydrogenase 2, cytosolic OS=Oryza sativa subsp. japonica OX=39947 GN=GAPC2 PE=1 SV=1	2	718.375	-1.2789	3.0819e-06	94.487	no	0.844	0.969	0.793	1.141	1.168	1.084
565	AASFNIIPSSTGAAK	Q7FAH2	Glyceraldehyde-3-phosphate dehydrogenase 2, cytosolic OS=Oryza sativa subsp. japonica OX=39947 GN=GAPC2 PE=1 SV=1	3	479.252	-0.87632	0.0029204	49.595	no	0.828	1.074	0.996	1.003	1.143	0.956
566	AASGDDGAGGEVEPAAPAAPAK	A0A0P0WWT3	Immunophilin-like(predicted) OS=Oryza sativa subsp. japonica OX=39947 GN=Os06g0484500 PE=4 SV=1	3	636.969	-1.3115	2.6864e-23	118.52	yes	0.982	1.049	1.02	0.737	1.379	0.833
567	AASGDDGAGGEVEPAAPAAPAK	A0A0P0WWT3	Immunophilin-like(predicted) OS=Oryza sativa subsp. japonica OX=39947 GN=Os06g0484500 PE=4 SV=1	4	477.979	-0.72965	5.2142e-06	53.958	yes	NA	NA	NA	NA	NA	NA
568	AASGPTLTITNLESWGQMAAGHDYFEK	Q9AUN8	Dehydration stress-induced protein OS=Oryza sativa subsp. japonica OX=39947 GN=OSJNBa0058E19.13 PE=2 SV=1	4	724.596	-0.73501	0.00012237	39.067	yes	NA	NA	NA	NA	NA	NA
569	AASGSADFSAK	Q0DB62	WD_REPEATS_REGION domain-containing protein(predicted) OS=Oryza sativa subsp. japonica OX=39947 GN=Os06g0598900 PE=4 SV=1	3	337.83	-0.12904	0.0026596	54.784	no	NA	NA	NA	NA	NA	NA
570	AASHAFEK	Q53Q78	ATP-dependent (S)-NAD(P)H-hydrate dehydratase OS=Oryza sativa subsp. japonica OX=39947 GN=LOC_Os11g17610 PE=3 SV=1	3	287.48	-1.3628	0.02524	44.349	yes	NA	NA	NA	NA	NA	NA
571	AASHITLECALQTHPNVALIGEEVAAK	Q654U8	Pyrophosphate--fructose 6-phosphate 1-phosphotransferase subunit beta OS=Oryza sativa subsp. japonica OX=39947 GN=PFP-BETA PE=3 SV=1	5	569.5	-1.5247	2.7425e-22	95.926	yes	NA	NA	NA	NA	NA	NA
572	AASHITLECALQTHPNVALIGEEVAAK	Q654U8	Pyrophosphate--fructose 6-phosphate 1-phosphotransferase subunit beta OS=Oryza sativa subsp. japonica OX=39947 GN=PFP-BETA PE=3 SV=1	4	711.623	-2.5456	3.5993e-41	136.34	yes	0.9	1.072	1.019	1.085	1.221	0.704
573	AASLANK	B9FSH5	Alanine--tRNA ligase, chloroplastic/mitochondrial OS=Oryza sativa subsp. japonica OX=39947 GN=Os06g0245800 PE=3 SV=2	2	337.695	-1.7997	0.028291	86.794	yes	0.885	0.931	1.321	0.884	0.914	1.066
574	AASMALVSYTTADDAMK	B9FSH5	Alanine--tRNA ligase, chloroplastic/mitochondrial OS=Oryza sativa subsp. japonica OX=39947 GN=Os06g0245800 PE=3 SV=2	3	587.939	1.0467	0.00021478	54.281	yes	NA	NA	NA	NA	NA	NA
575	AASMALVSYTTADDAMK	B9FSH5	Alanine--tRNA ligase, chloroplastic/mitochondrial OS=Oryza sativa subsp. japonica OX=39947 GN=Os06g0245800 PE=3 SV=2	3	587.939	-0.74344	0.00072301	48.729	yes	1.019	1.123	1.056	0.916	1.099	0.787
576	AASMALVSYTTADDAMK	B9FSH5	Alanine--tRNA ligase, chloroplastic/mitochondrial OS=Oryza sativa subsp. japonica OX=39947 GN=Os06g0245800 PE=3 SV=2	3	582.608	-0.66642	0.00081851	46.892	yes	NA	NA	NA	NA	NA	NA
577	AASPDAATGAR	Q60EM2	Uracil phosphoribosyltransferase(predicted) OS=Oryza sativa subsp. japonica OX=39947 GN=Os05g0455700 PE=2 SV=1	2	494.246	-0.75244	0.025107	51.727	yes	0.762	0.871	0.899	0.726	1.407	1.335
578	AASSAAVEDGSSSNTDTVPTPK	Q0J709	ACT domain-containing protein DS12, chloroplastic OS=Oryza sativa subsp. japonica OX=39947 GN=Os08g0242700 PE=4 SV=2	4	523.993	-0.57528	7.5162e-07	56.719	yes	0.863	0.959	0.906	0.983	1.143	1.145
579	AASSAAVEDGSSSNTDTVPTPK	Q0J709	ACT domain-containing protein DS12, chloroplastic OS=Oryza sativa subsp. japonica OX=39947 GN=Os08g0242700 PE=4 SV=2	3	698.322	-1.5836	0.00010923	48.616	yes	0.73	0.984	0.917	0.99	0.974	1.406
580	AASSAAVEDGSSSNTDTVPTPK	Q0J709	ACT domain-containing protein DS12, chloroplastic OS=Oryza sativa subsp. japonica OX=39947 GN=Os08g0242700 PE=4 SV=2	4	523.747	-1.8445	8.7213e-09	67.396	yes	0.85	1.058	0.919	1.025	0.928	1.22
581	AASSAAVEDGSSSNTDTVPTPK	Q0J709	ACT domain-containing protein DS12, chloroplastic OS=Oryza sativa subsp. japonica OX=39947 GN=Os08g0242700 PE=4 SV=2	3	697.994	-2.1996	1.5584e-06	54.834	yes	0.909	0.957	0.918	0.95	0.974	1.292
582	AASSAAVEDGSSSNTDTVPTPK	Q0J709	ACT domain-containing protein DS12, chloroplastic OS=Oryza sativa subsp. japonica OX=39947 GN=Os08g0242700 PE=4 SV=2	5	419.199	-0.92664	0.0012801	32.353	yes	0.886	0.938	0.91	1.085	0.983	1.198
583	AASSAAVEDGSSSNTDTVPTPK	Q0J709	ACT domain-containing protein DS12, chloroplastic OS=Oryza sativa subsp. japonica OX=39947 GN=Os08g0242700 PE=4 SV=2	2	1046.49	-2.0832	1.6657e-33	157.88	yes	0.86	1.03	0.769	0.956	1.038	1.346
584	AASSAAVEDGSSSNTDTVPTPK	Q0J709	ACT domain-containing protein DS12, chloroplastic OS=Oryza sativa subsp. japonica OX=39947 GN=Os08g0242700 PE=4 SV=2	3	697.994	-0.82304	3.7928e-07	60.621	yes	0.904	0.963	0.963	0.87	1.083	1.217
585	AASSAAVEDGSSSNTDTVPTPK	Q0J709	ACT domain-containing protein DS12, chloroplastic OS=Oryza sativa subsp. japonica OX=39947 GN=Os08g0242700 PE=4 SV=2	4	523.747	-0.016694	1.898e-07	62.739	yes	0.891	1.017	0.984	0.806	1.099	1.203
586	AASSAAVEDGSSSNTDTVPTPK	Q0J709	ACT domain-containing protein DS12, chloroplastic OS=Oryza sativa subsp. japonica OX=39947 GN=Os08g0242700 PE=4 SV=2	5	419.199	0.51727	0.0019565	29.729	yes	0.873	1.003	0.925	0.923	1.081	1.195
587	AASSAAVEDGSSSNTDTVPTPK	Q0J709	ACT domain-containing protein DS12, chloroplastic OS=Oryza sativa subsp. japonica OX=39947 GN=Os08g0242700 PE=4 SV=2	2	1046.49	-0.57854	1.7247e-06	61.942	yes	0.953	0.83	0.872	0.902	1.152	1.29
588	AASSEPETVLHYEFMQDYK	Q7XTG7	7-hydroxymethyl chlorophyll a reductase, chloroplastic OS=Oryza sativa subsp. japonica OX=39947 GN=HCAR PE=3 SV=2	3	754.34	-1.4319	8.8622e-06	63.691	yes	0.906	1.149	1.057	1.073	1.008	0.808
589	AASSEPETVLHYEFMQDYK	Q7XTG7	7-hydroxymethyl chlorophyll a reductase, chloroplastic OS=Oryza sativa subsp. japonica OX=39947 GN=HCAR PE=3 SV=2	3	749.009	-0.86731	0.00016898	49.537	yes	1.127	1.113	1.05	0.908	0.977	0.825
590	AASTGQAVDAAEAAR	Q10S35	DnaJ domain containing protein, expressed OS=Oryza sativa subsp. japonica OX=39947 GN=LOC_Os03g04400 PE=4 SV=1	3	463.564	-1.3474	4.4589e-05	69.261	yes	NA	NA	NA	NA	NA	NA
591	AASTPDDVILSSPETTTAAHLEK	Q0D4G9	Putative oxidoreductase, FAD-binding(predicted) OS=Oryza sativa subsp. japonica OX=39947 GN=Os07g0626800 PE=4 SV=1	3	785.396	-1.4027	4.4161e-28	129.02	yes	0.847	1.097	0.888	1.032	1.001	1.135
592	AASVAALEQFK	P0C587	Glutamyl-tRNA reductase, chloroplastic OS=Oryza sativa subsp. japonica OX=39947 GN=Os10g0502400 PE=2 SV=1	3	378.877	0.19745	5.4455e-05	119.22	yes	1.039	1.139	1.095	0.626	1.559	0.542
593	AASVAALEQFK	P0C587	Glutamyl-tRNA reductase, chloroplastic OS=Oryza sativa subsp. japonica OX=39947 GN=Os10g0502400 PE=2 SV=1	2	567.811	-1.4904	0.00030084	103.91	yes	NA	NA	NA	NA	NA	NA
594	AASVTDQSTAEPAKPR	Q10F62	ThiC-associated domain-containing protein(predicted) OS=Oryza sativa subsp. japonica OX=39947 GN=LOC_Os03g47610 PE=2 SV=1	4	407.961	1.0339	1.0579e-05	76.759	yes	1.009	0.932	0.922	0.965	0.975	1.197
595	AASWDHAVK	A0A0N7KGD8	Oligopeptidase A-like(predicted) OS=Oryza sativa subsp. japonica OX=39947 GN=Os02g0830100 PE=3 SV=1	3	328.835	-0.19623	0.024277	40.352	yes	1.233	1.381	1.23	0.834	0.772	0.55
596	AASWDHAVK	A0A0N7KGD8	Oligopeptidase A-like(predicted) OS=Oryza sativa subsp. japonica OX=39947 GN=Os02g0830100 PE=3 SV=1	2	492.749	-1.6762	0.0013265	132.01	yes	1.224	1.344	1.265	0.814	0.76	0.593
597	AASYANDISEAESPR	Q654U5	Dynamin-2A(predicted) OS=Oryza sativa subsp. japonica OX=39947 GN=Os06g0247800 PE=2 SV=1	2	790.863	-2.5507	3.5184e-11	121.82	yes	1.05	1.062	1.128	0.893	1.115	0.751
598	AASYDAIK	Q0J8A4	Glyceraldehyde-3-phosphate dehydrogenase 1, cytosolic OS=Oryza sativa subsp. japonica OX=39947 GN=GAPC1 PE=1 SV=1	2	419.719	-3.8596	0.0066728	120.15	yes	0.937	1.005	0.951	1.169	0.875	1.062
599	AASYDAIK	Q0J8A4	Glyceraldehyde-3-phosphate dehydrogenase 1, cytosolic OS=Oryza sativa subsp. japonica OX=39947 GN=GAPC1 PE=1 SV=1	3	280.148	-2.7028	0.0021734	92.47	yes	NA	NA	NA	NA	NA	NA
600	AASYDAIK	Q0J8A4	Glyceraldehyde-3-phosphate dehydrogenase 1, cytosolic OS=Oryza sativa subsp. japonica OX=39947 GN=GAPC1 PE=1 SV=1	2	419.719	-2.4357	0.015359	87.639	yes	1.055	1.141	1.011	0.941	0.957	0.894
601	AASYDAIK	Q0J8A4	Glyceraldehyde-3-phosphate dehydrogenase 1, cytosolic OS=Oryza sativa subsp. japonica OX=39947 GN=GAPC1 PE=1 SV=1	3	280.148	-0.8378	0.0011056	111.82	yes	1.041	1.107	1.002	0.955	0.932	0.962
602	AATAAANSLNR	Q84SZ1	Vesicle-associated membrane protein 722(predicted) OS=Oryza sativa subsp. japonica OX=39947 GN=LOC_Os03g58840 PE=3 SV=1	2	530.281	-0.95909	0.012543	57.149	yes	1.123	1.143	1.11	0.738	1.208	0.678
603	AATAAANSLNR	Q84SZ1	Vesicle-associated membrane protein 722(predicted) OS=Oryza sativa subsp. japonica OX=39947 GN=LOC_Os03g58840 PE=3 SV=1	2	530.281	-1.9799	0.0023107	77.674	yes	1.048	1.157	1.117	0.792	1.095	0.79
604	AATAGVSSAPVASGQAPPSYVVR	Q6F4N5	Aspartyl protease 25 OS=Oryza sativa subsp. japonica OX=39947 GN=AP25 PE=2 SV=1	3	715.043	-1.1585	3.4555e-13	83.436	yes	NA	NA	NA	NA	NA	NA
605	AATALELLR	Q94D81	Hydrolase_4 domain-containing protein(predicted) OS=Oryza sativa subsp. japonica OX=39947 GN=Os01g0317800 PE=2 SV=1	2	479.29	-0.43694	0.014916	68.016	yes	0.981	1.034	1.084	0.904	1.231	0.766
606	AATDGEDVEMESLFSR	Q0DWE8	Cytochrome P450 13(predicted) OS=Oryza sativa subsp. japonica OX=39947 GN=Os02g0817900 PE=3 SV=1	3	586.261	-0.76927	1.4618e-08	103.79	yes	NA	NA	NA	NA	NA	NA
607	AATDKLDQISENEK	Q93X08	UTP--glucose-1-phosphate uridylyltransferase OS=Oryza sativa subsp. japonica OX=39947 GN=UGP PE=2 SV=1	3	521.59	-0.48931	4.4798e-05	96.673	yes	0.988	1.156	0.963	1.083	1.056	0.755
608	AATDKLDQISENEK	Q93X08	UTP--glucose-1-phosphate uridylyltransferase OS=Oryza sativa subsp. japonica OX=39947 GN=UGP PE=2 SV=1	3	521.262	-3.5527	5.4512e-15	160.81	yes	0.993	1.287	1.029	1.008	0.939	0.744
609	AATDPVFPPGIVDVYGIMR	Q6ZI86	Dehydrogenase-like protein OS=Oryza sativa subsp. japonica OX=39947 GN=Os02g0556100 PE=2 SV=1	3	673.352	-0.44361	4.3167e-05	54.253	yes	NA	NA	NA	NA	NA	NA
610	AATDVGTMTK	Q5VRZ6	RRM domain-containing protein(predicted) OS=Oryza sativa subsp. japonica OX=39947 GN=Os06g0112400 PE=2 SV=1	2	497.747	-1.4425	5.8224e-05	135.99	yes	0.961	1.021	0.958	0.909	0.87	1.28
611	AATDVGTMTK	Q5VRZ6	RRM domain-containing protein(predicted) OS=Oryza sativa subsp. japonica OX=39947 GN=Os06g0112400 PE=2 SV=1	3	332.167	-0.03432	0.035934	34.692	yes	NA	NA	NA	NA	NA	NA
612	AATEQLHK	Q7XN11	Gamma-aminobutyrate transaminase 1, mitochondrial OS=Oryza sativa subsp. japonica OX=39947 GN=OSL2 PE=1 SV=2	3	299.831	-3.345	0.042179	37.558	yes	NA	NA	NA	NA	NA	NA
613	AATGASADGNVTVSSQDGSR	Q65XQ8	AIG1-type G domain-containing protein(predicted) OS=Oryza sativa subsp. japonica OX=39947 GN=Os05g0151400 PE=4 SV=1	3	617.621	-0.64211	1.5876e-07	71.592	yes	0.706	0.844	0.918	0.902	1.147	1.483
614	AATGGFAAENIVSESGEK	Q10S67	Protein kinase domain-containing protein(predicted) OS=Oryza sativa subsp. japonica OX=39947 GN=LOC_Os03g04050 PE=2 SV=1	3	579.948		5.258e-05	48.907	yes	NA	NA	NA	NA	NA	NA
615	AATGTPLVQLLSLSDGER	Q7XZF7	Probable DNA gyrase subunit A, chloroplastic/mitochondrial OS=Oryza sativa subsp. japonica OX=39947 GN=GYRA PE=2 SV=2	3	609.999	0.20906	1.4019e-08	87.429	yes	0.831	1.063	0.91	1.128	0.982	1.086
616	AATGTVEEVK	Q9ASH1	Membrane-associated salt-inducible protein-like OS=Oryza sativa subsp. japonica OX=39947 GN=Os01g0616600 PE=4 SV=1	2	502.767	-2.4598	0.00088758	114.86	yes	NA	NA	NA	NA	NA	NA
617	AATGTVEEVK	Q9ASH1	Membrane-associated salt-inducible protein-like OS=Oryza sativa subsp. japonica OX=39947 GN=Os01g0616600 PE=4 SV=1	3	335.513	-1.0578	0.0048654	53.756	yes	NA	NA	NA	NA	NA	NA
618	AATGVGVMMNDR	Q0DWH1	Alcohol dehydrogenase class-3 OS=Oryza sativa subsp. japonica OX=39947 GN=Os02g0815500 PE=2 SV=1	3	418.525	0.24392	0.0015842	55.98	yes	1.101	1.064	1.086	0.846	1.085	0.816
619	AATGVGVMMNDR	Q0DWH1	Alcohol dehydrogenase class-3 OS=Oryza sativa subsp. japonica OX=39947 GN=Os02g0815500 PE=2 SV=1	2	619.287	-1.1996	0.00092149	79.283	yes	1.006	1.13	1.01	0.927	1.225	0.701
620	AATGVGVMMNDR	Q0DWH1	Alcohol dehydrogenase class-3 OS=Oryza sativa subsp. japonica OX=39947 GN=Os02g0815500 PE=2 SV=1	3	413.194	0.26193	0.00089332	63.473	yes	0.94	1.109	0.949	0.932	1.127	0.944
621	AATGVGVMMNDR	Q0DWH1	Alcohol dehydrogenase class-3 OS=Oryza sativa subsp. japonica OX=39947 GN=Os02g0815500 PE=2 SV=1	2	619.287	-1.0408	0.001596	68.536	yes	0.942	1.109	1	0.919	1.277	0.752
622	AATGVGVMMNDR	Q0DWH1	Alcohol dehydrogenase class-3 OS=Oryza sativa subsp. japonica OX=39947 GN=Os02g0815500 PE=2 SV=1	3	413.194	-0.15953	0.00033983	72.531	yes	0.979	1.038	1.079	0.933	1.139	0.831
623	AATGVGVMMNDR	Q0DWH1	Alcohol dehydrogenase class-3 OS=Oryza sativa subsp. japonica OX=39947 GN=Os02g0815500 PE=2 SV=1	2	611.289	-3.4555	5.1026e-09	153.75	yes	1.006	1.163	1.029	0.894	1.194	0.713
624	AATMEDVLR	Q6YU90	Hydroxypyruvate reductase(predicted) OS=Oryza sativa subsp. japonica OX=39947 GN=B1370C05.18-1 PE=2 SV=1	2	503.255		0.024313	78.149	yes	NA	NA	NA	NA	NA	NA
625	AATMEDVLR	Q6YU90	Hydroxypyruvate reductase(predicted) OS=Oryza sativa subsp. japonica OX=39947 GN=B1370C05.18-1 PE=2 SV=1	2	511.253	-0.84296	0.0042093	90.601	yes	1.052	1.257	1.103	0.83	1.011	0.747
626	AATPETEYGR	Q5QNA5	Phosphoenolpyruvate carboxylase(predicted) OS=Oryza sativa subsp. japonica OX=39947 GN=Os01g0208700 PE=2 SV=1	2	547.759	-1.6891	3.8119e-05	147.78	yes	NA	NA	NA	NA	NA	NA
627	AATPETEYGR	Q5QNA5	Phosphoenolpyruvate carboxylase(predicted) OS=Oryza sativa subsp. japonica OX=39947 GN=Os01g0208700 PE=2 SV=1	3	365.509	-0.82848	0.0011897	72.243	yes	NA	NA	NA	NA	NA	NA
628	AATRPDDVGGCKPAWNER	Q8W0F9	C2 domain-containing protein-like OS=Oryza sativa subsp. japonica OX=39947 GN=Os01g0853800 PE=2 SV=1	4	500.741	-1.1275	7.0977e-08	87.654	yes	0.82	0.987	0.936	1.058	1.083	1.117
629	AATSEVPVEVVEAGEEVMVDALPPEAAAGAQEQQGK	Q5N8I8	Os01g0700000 protein OS=Oryza sativa subsp. japonica OX=39947 GN=Os01g0700000 PE=2 SV=1	4	902.442	-0.65994	5.1348e-12	57.934	yes	0.9	1.138	0.733	1.079	1.071	1.078
630	AATSEVPVEVVEAGEEVMVDALPPEAAAGAQEQQGK	Q5N8I8	Os01g0700000 protein OS=Oryza sativa subsp. japonica OX=39947 GN=Os01g0700000 PE=2 SV=1	5	722.155	-0.68671	0.0083944	18.978	yes	0.897	1.076	0.911	0.982	1.066	1.068
631	AATYDLAK	Q2RBF6	Dual specificity phosphatase, catalytic domain containing protein, expressed OS=Oryza sativa subsp. japonica OX=39947 GN=LOC_Os11g02180 PE=2 SV=1	2	426.727	-0.88434	0.0093972	97.431	yes	0.97	1.098	1.026	0.976	0.975	0.955
632	AAVAAHPLYER	Q0E3C3	Homeobox protein knotted-1-like 2 OS=Oryza sativa subsp. japonica OX=39947 GN=HOS58 PE=2 SV=2	3	399.884	0.2403	0.0010127	65.719	yes	0.978	1.019	0.883	1.102	0.959	1.059
633	AAVAAMPELLR	Q6ZL37	Importin N-terminal domain-containing protein(predicted) OS=Oryza sativa subsp. japonica OX=39947 GN=OJ1562_B11.122 PE=4 SV=1	3	381.218	0.95092	0.0059247	49.3	yes	1.016	1.008	1.001	0.952	1.164	0.858
634	AAVAAQPISDEHR	Q6K9T9	Metallo-beta-lactamase-like OS=Oryza sativa subsp. japonica OX=39947 GN=OJ1124_D06.11-1 PE=2 SV=1	3	455.569	-0.92438	0.00014323	75.941	yes	NA	NA	NA	NA	NA	NA
635	AAVAETGDATAAAAAR	Q69UF5	Glycosyltransferase OS=Oryza sativa subsp. japonica OX=39947 GN=Os06g0593800 PE=3 SV=1	2	708.858	-1.8562	7.6044e-11	116.58	yes	0.972	1.023	0.948	1.056	1.105	0.896
636	AAVAHGPGEALVMEEVEVAPPAR	Q10A46	Alcohol dehydrogenase 2, putative, expressed OS=Oryza sativa subsp. japonica OX=39947 GN=LOC_Os10g07229 PE=2 SV=1	3	767.395	-1.2033	0.012629	26.742	yes	0.95	1.06	0.955	0.897	1.192	0.947
637	AAVAHGPGEALVMEEVEVAPPAR	Q10A46	Alcohol dehydrogenase 2, putative, expressed OS=Oryza sativa subsp. japonica OX=39947 GN=LOC_Os10g07229 PE=2 SV=1	4	575.798	-0.38535	2.0716e-05	48.616	yes	NA	NA	NA	NA	NA	NA
638	AAVAQAK	Q5JK10	Transaldolase(predicted) OS=Oryza sativa subsp. japonica OX=39947 GN=Os01g0926300 PE=2 SV=1	2	329.698	-1.3145	0.018421	114.02	yes	NA	NA	NA	NA	NA	NA
639	AAVAVLGDLADTLGSSSK	Q9ZWR5	Importin beta 1 OS=Oryza sativa subsp. japonica OX=39947 GN=Os05g0353400 PE=2 SV=1	3	558.968	0.95544	6.5678e-09	90.348	yes	0.986	1.068	1.004	0.841	1.205	0.896
640	AAVAVQAEAQAK	Q6H6D2	Porphobilinogen deaminase, chloroplastic OS=Oryza sativa subsp. japonica OX=39947 GN=HEMC PE=2 SV=1	3	386.216	-2.6068	0.00010891	87.568	yes	NA	NA	NA	NA	NA	NA
641	AAVAWEAAK	Q2R8Z5	Alcohol dehydrogenase 1 OS=Oryza sativa subsp. japonica OX=39947 GN=ADH1 PE=2 SV=2	2	458.748	-1.785	0.0036808	98.044	yes	NA	NA	NA	NA	NA	NA
642	AAVAWEANRPMTIEDVQVAPPQAGEVR	Q0DWH1	Alcohol dehydrogenase class-3 OS=Oryza sativa subsp. japonica OX=39947 GN=Os02g0815500 PE=2 SV=1	4	731.12	-0.91348	5.8729e-35	127.16	yes	1.049	1.096	1.026	0.931	1.143	0.755
643	AAVAWEANRPMTIEDVQVAPPQAGEVR	Q0DWH1	Alcohol dehydrogenase class-3 OS=Oryza sativa subsp. japonica OX=39947 GN=Os02g0815500 PE=2 SV=1	4	727.121	-0.97538	1.5045e-22	101.45	yes	1.085	1.07	1.203	0.947	1.053	0.642
644	AAVAWEANRPMTIEDVQVAPPQAGEVR	Q0DWH1	Alcohol dehydrogenase class-3 OS=Oryza sativa subsp. japonica OX=39947 GN=Os02g0815500 PE=2 SV=1	3	969.159	-1.0994	0.059667	20.202	yes	1.063	1.182	1.132	1.062	1.064	0.496
645	AAVCEMPFATVASDDLGGVGGTCVLR	Q8S5T1	Glutathione reductase OS=Oryza sativa subsp. japonica OX=39947 GN=OJ1607A12.5 PE=2 SV=1	3	885.085	-0.66418	7.9241e-44	142.8	yes	0.841	1.207	0.997	1.008	1.032	0.916
646	AAVDAGFVPNELQVGQTGK	Q75LJ3	Electron transfer flavoprotein subunit alpha, mitochondrial OS=Oryza sativa subsp. japonica OX=39947 GN=ETFA PE=2 SV=1	3	634.33	-0.88221	7.052e-07	72.359	yes	NA	NA	NA	NA	NA	NA
647	AAVDDMLAAVEEDLNR	A0A0P0VDT5	Hydroperoxide lyase(predicted) OS=Oryza sativa subsp. japonica OX=39947 GN=Os02g0110200 PE=3 SV=1	3	577.945	0.22588	2.0645e-05	71.08	yes	1.205	1.061	1.134	0.977	0.802	0.82
648	AAVDPSTTVVFAENPDADFVK	Q10CU4	Glycosyl hydrolase family 3 N terminal domain containing protein, expressed OS=Oryza sativa subsp. japonica OX=39947 GN=LOC_Os03g53860 PE=2 SV=1	3	731.695	-2.2588	3.5568e-14	98.391	yes	0.84	1.058	0.883	0.508	2.105	0.606
649	AAVDPSTTVVFAENPDADFVK	Q10CU4	Glycosyl hydrolase family 3 N terminal domain containing protein, expressed OS=Oryza sativa subsp. japonica OX=39947 GN=LOC_Os03g53860 PE=2 SV=1	4	549.023	-1.5092	5.5126e-08	71.872	yes	0.844	0.974	0.842	0.611	1.981	0.748
650	AAVEAACPR	Q654S1	Peroxidase OS=Oryza sativa subsp. japonica OX=39947 GN=B1135C02.24-1 PE=2 SV=1	2	472.735	-0.045489	0.030308	58.083	no	NA	NA	NA	NA	NA	NA
651	AAVEAMVR	Q6ZF50	Short-chain type dehydrogenase/reductase(predicted) OS=Oryza sativa subsp. japonica OX=39947 GN=Os07g0561500 PE=4 SV=1	2	423.729	-0.06906	0.025874	75.043	yes	0.891	1.064	0.888	0.919	1	1.238
652	AAVEDVQPDK	A0A0N7KGD8	Oligopeptidase A-like(predicted) OS=Oryza sativa subsp. japonica OX=39947 GN=Os02g0830100 PE=3 SV=1	2	536.269	-2.9418	0.041165	50.194	yes	NA	NA	NA	NA	NA	NA
653	AAVEEGIVPGGGVALLYASK	Q8H903	60 kDa chaperonin OS=Oryza sativa subsp. japonica OX=39947 GN=Os10g0462900 PE=2 SV=1	3	634.351	-0.89373	4.6315e-06	58.29	no	0.933	1.104	0.91	0.97	1.045	1.038
654	AAVEEGIVPGGGVALLYASK	Q8H903	60 kDa chaperonin OS=Oryza sativa subsp. japonica OX=39947 GN=Os10g0462900 PE=2 SV=1	4	476.015	0.41077	0.00066961	40.384	no	NA	NA	NA	NA	NA	NA
655	AAVEEGIVVGGGCTLLR	Q9LWT6	RuBisCO large subunit-binding protein subunit beta, chloroplastic(predicted) OS=Oryza sativa subsp. japonica OX=39947 GN=Os06g0114000 PE=2 SV=1	2	850.954	-0.58442	6.6256e-13	116.06	no	0.927	1.056	0.919	0.77	1.464	0.864
656	AAVEEGIVVGGGCTLLR	Q9LWT6	RuBisCO large subunit-binding protein subunit beta, chloroplastic(predicted) OS=Oryza sativa subsp. japonica OX=39947 GN=Os06g0114000 PE=2 SV=1	3	567.638	0.16571	0.0055518	37.042	no	NA	NA	NA	NA	NA	NA
657	AAVEEGIVVGGGCTLLR	Q9LWT6	RuBisCO large subunit-binding protein subunit beta, chloroplastic(predicted) OS=Oryza sativa subsp. japonica OX=39947 GN=Os06g0114000 PE=2 SV=1	3	567.638	-1.0691	0.0017815	41.695	no	0.953	1.015	0.831	0.924	1.46	0.818
658	AAVEEGIVVGGGCTLLR	Q9LWT6	RuBisCO large subunit-binding protein subunit beta, chloroplastic(predicted) OS=Oryza sativa subsp. japonica OX=39947 GN=Os06g0114000 PE=2 SV=1	3	567.638	-0.7796	0.015247	29.099	no	NA	NA	NA	NA	NA	NA
659	AAVEEGIVVGGGCTLLR	Q9LWT6	RuBisCO large subunit-binding protein subunit beta, chloroplastic(predicted) OS=Oryza sativa subsp. japonica OX=39947 GN=Os06g0114000 PE=2 SV=1	3	567.638	-0.50736	0.00062251	49.223	no	NA	NA	NA	NA	NA	NA
660	AAVESGTAPNR	A0A0P0YAL3	Phenylalanine ammonia-lyase OS=Oryza sativa subsp. japonica OX=39947 GN=Os12g0520200 PE=3 SV=1	2	536.773	-1.1986	0.0023839	77.288	yes	1.16	1.196	1.337	0.66	0.747	0.901
661	AAVESGTAPNR	A0A0P0YAL3	Phenylalanine ammonia-lyase OS=Oryza sativa subsp. japonica OX=39947 GN=Os12g0520200 PE=3 SV=1	2	536.773	-1.1538	0.047029	45.158	yes	1.137	1.134	1.339	0.614	0.809	0.968
662	AAVFLASDEAK	Q0D3U7	Putative sex determination protein tasselseed 2(predicted) OS=Oryza sativa subsp. japonica OX=39947 GN=Os07g0665000 PE=4 SV=2	3	374.533	-0.076621	0.00014134	92.538	no	0.979	1.144	0.936	1.008	0.994	0.939
663	AAVFLASDEAK	Q0D3U7	Putative sex determination protein tasselseed 2(predicted) OS=Oryza sativa subsp. japonica OX=39947 GN=Os07g0665000 PE=4 SV=2	2	561.295	-1.8373	0.0043819	67.334	no	NA	NA	NA	NA	NA	NA
664	AAVGAGEEVFGPR	A0A0P0XW86	Chloroplast inner envelope protein, putative, expressed(predicted) OS=Oryza sativa subsp. japonica OX=39947 GN=Os10g0492101 PE=4 SV=1	2	630.323	-2.9826	2.2507e-14	172.76	yes	1.023	1.096	1.057	0.888	1.023	0.912
665	AAVGHPDTLGDCPFSQR	Q65XA0	Probable glutathione S-transferase DHAR1, cytosolic OS=Oryza sativa subsp. japonica OX=39947 GN=DHAR1 PE=1 SV=1	3	609.953	-1.5464	5.208e-08	81.656	yes	0.797	1.009	0.748	1.065	1.101	1.281
666	AAVGHPDTLGDCPFSQR	Q65XA0	Probable glutathione S-transferase DHAR1, cytosolic OS=Oryza sativa subsp. japonica OX=39947 GN=DHAR1 PE=1 SV=1	4	457.717	-0.24202	0.00054226	47.639	yes	0.998	1.014	0.936	0.937	1.247	0.868
667	AAVGHPDTLGDCPFSQR	Q65XA0	Probable glutathione S-transferase DHAR1, cytosolic OS=Oryza sativa subsp. japonica OX=39947 GN=DHAR1 PE=1 SV=1	4	457.717	-0.4621	2.5696e-06	73.834	yes	0.906	0.948	0.958	0.973	1.165	1.05
668	AAVGVGPVTWDTSVQAFAENYASQR	Q7F2P0	Pathogenesis-related protein PR1b(predicted) OS=Oryza sativa subsp. japonica OX=39947 GN=Os01g0382000 PE=3 SV=1	3	875.43	-0.51525	1.3234e-14	88.555	yes	NA	NA	NA	NA	NA	NA
669	AAVHSACGAK	Q7XSV2	Peroxidase OS=Oryza sativa subsp. japonica OX=39947 GN=Os04g0688100 PE=2 SV=2	3	324.496	-0.65889	0.025104	38.303	yes	NA	NA	NA	NA	NA	NA
670	AAVIGDTIGDPLK	Q67WN5	Inorganic diphosphatase, H+-translocating, vacuolar membrane OS=Oryza sativa subsp. japonica OX=39947 GN=P0017B12.8-1 PE=2 SV=1	3	423.906	-0.4918	7.1525e-05	84.479	no	0.877	0.982	0.877	0.849	1.485	0.929
671	AAVIGDTIGDPLK	Q67WN5	Inorganic diphosphatase, H+-translocating, vacuolar membrane OS=Oryza sativa subsp. japonica OX=39947 GN=P0017B12.8-1 PE=2 SV=1	2	635.356	-2.37	3.5373e-14	156.14	no	0.872	0.977	0.862	0.852	1.537	0.899
672	AAVKPGEGGGGSVAR	A0A0P0XVI3	Peptide transporter PTR3-A(predicted) OS=Oryza sativa subsp. japonica OX=39947 GN=Os10g0469900 PE=4 SV=1	3	438.237	-0.0996	1.9659e-05	83.54	yes	NA	NA	NA	NA	NA	NA
673	AAVLASNSGTPVVITSGFENR	O04226	Delta-1-pyrroline-5-carboxylate synthase 1 OS=Oryza sativa subsp. japonica OX=39947 GN=P5CS1 PE=2 SV=2	3	697.367	-0.57271	2.1116e-06	59.857	yes	NA	NA	NA	NA	NA	NA
674	AAVLCVQWSPDK	Q5NAI9	WD_REPEATS_REGION domain-containing protein(predicted) OS=Oryza sativa subsp. japonica OX=39947 GN=Os01g0710000 PE=2 SV=1	2	687.348	-1.1576	6.8526e-06	131.69	yes	0.907	1.124	0.939	0.949	1.107	0.974
675	AAVLCVQWSPDK	Q5NAI9	WD_REPEATS_REGION domain-containing protein(predicted) OS=Oryza sativa subsp. japonica OX=39947 GN=Os01g0710000 PE=2 SV=1	3	458.568	-0.046397	0.00022752	78.342	yes	NA	NA	NA	NA	NA	NA
676	AAVLLLDNK	Q7XWV6	OSJNBb0067G11.11 protein(predicted) OS=Oryza sativa subsp. japonica OX=39947 GN=Os04g0270200 PE=2 SV=2	3	319.531	0.39219	0.0020119	73.248	yes	0.888	1.045	0.904	1.015	1.119	1.029
677	AAVMDWHTLAPK	Q10MP7	Bet_v_1 domain-containing protein(predicted) OS=Oryza sativa subsp. japonica OX=39947 GN=LOC_Os03g18850 PE=2 SV=1	3	447.232	-0.025133	3.1547e-05	97.734	yes	0.726	0.896	0.726	1.001	1.415	1.235
678	AAVNGAAQHDDWR	Q0J9W0	Cyclin-P1-1 OS=Oryza sativa subsp. japonica OX=39947 GN=CYCP1-1 PE=3 SV=2	3	471.216	-0.45473	0.00067125	66.989	yes	NA	NA	NA	NA	NA	NA
679	AAVPAPEESK	Q337E7	Remorin, C-terminal region family protein, expressed(predicted) OS=Oryza sativa subsp. japonica OX=39947 GN=LOC_Os10g36000 PE=2 SV=2	2	499.761	-1.228	0.0005727	122.98	yes	0.881	0.989	1.003	0.793	0.724	1.61
680	AAVPAPEESK	Q337E7	Remorin, C-terminal region family protein, expressed(predicted) OS=Oryza sativa subsp. japonica OX=39947 GN=LOC_Os10g36000 PE=2 SV=2	3	333.51	-0.18448	0.027345	37.556	yes	NA	NA	NA	NA	NA	NA
681	AAVPGLTDDLVALMMEPPFR	Q9FWK4	Cyanate hydratase OS=Oryza sativa subsp. japonica OX=39947 GN=CYN PE=2 SV=2	3	720.367	-0.34409	2.4793e-07	67.902	yes	0.564	1.304	0.958	0.638	1.458	1.078
682	AAVPGLTDDLVALMMEPPFR	Q9FWK4	Cyanate hydratase OS=Oryza sativa subsp. japonica OX=39947 GN=CYN PE=2 SV=2	3	720.367	-0.32382	0.00013938	47.082	yes	NA	NA	NA	NA	NA	NA
683	AAVPGLTDDLVALMMEPPFR	Q9FWK4	Cyanate hydratase OS=Oryza sativa subsp. japonica OX=39947 GN=CYN PE=2 SV=2	3	715.036	0.14835	1.9759e-17	114.96	yes	1.066	0.778	0.812	1.104	0.937	1.303
684	AAVPPSTAPTAEEAAEEEPK	A0A0P0VFH4	Ubiquitin fusion degradation protein(predicted) OS=Oryza sativa subsp. japonica OX=39947 GN=Os02g0181800 PE=4 SV=1	3	665.657	-1.3753	0.040999	21.848	yes	NA	NA	NA	NA	NA	NA
685	AAVPSGASTGVYEALELR	Q42971	Enolase OS=Oryza sativa subsp. japonica OX=39947 GN=ENO1 PE=1 SV=2	3	597.648	-0.68943	6.2129e-10	95.197	no	0.777	1.214	1.14	0.862	1.153	0.854
686	AAVPVAPPK	Q5VRC9	BRI1-KD interacting protein 128 (Fragment)(predicted) OS=Oryza sativa subsp. japonica OX=39947 GN=Os01g0179300 PE=4 SV=1	2	425.263	-3.0817	0.0060153	85.212	yes	0.85	0.971	0.989	0.738	1.297	1.155
687	AAVPVAPPK	Q5VRC9	BRI1-KD interacting protein 128 (Fragment)(predicted) OS=Oryza sativa subsp. japonica OX=39947 GN=Os01g0179300 PE=4 SV=1	3	283.845	-1.5604	0.0031342	66.073	yes	0.917	1.082	0.991	0.551	1.335	1.124
688	AAVPWYAEFR	Q69XJ4	Heme oxygenase 1, chloroplastic OS=Oryza sativa subsp. japonica OX=39947 GN=HO1 PE=2 SV=1	2	605.306	-0.41719	0.00016806	128.91	yes	0.993	1.088	0.945	0.9	0.997	1.077
689	AAVPWYAEFR	Q69XJ4	Heme oxygenase 1, chloroplastic OS=Oryza sativa subsp. japonica OX=39947 GN=HO1 PE=2 SV=1	2	605.306	-0.75025	0.00066675	121.6	yes	0.911	1.151	0.908	0.948	0.959	1.123
690	AAVQDPILLLNGSGK	Q0D4G9	Putative oxidoreductase, FAD-binding(predicted) OS=Oryza sativa subsp. japonica OX=39947 GN=Os07g0626800 PE=4 SV=1	3	499.615	0.53328	4.0132e-10	109.83	yes	0.932	1.078	0.95	1.02	0.957	1.063
691	AAVQDPILLLNGSGK	Q0D4G9	Putative oxidoreductase, FAD-binding(predicted) OS=Oryza sativa subsp. japonica OX=39947 GN=Os07g0626800 PE=4 SV=1	3	499.615	0.18441	0.00012549	68.044	yes	NA	NA	NA	NA	NA	NA
692	AAVQETVSATLNR	A0A0P0X1D1	PSII_BNR domain-containing protein(predicted) OS=Oryza sativa subsp. japonica OX=39947 GN=Os06g0729650 PE=4 SV=1	2	680.365	-1.6708	6.5248e-07	113.76	yes	0.921	1.124	0.834	0.976	0.996	1.149
693	AAVQETVSATLNR	A0A0P0X1D1	PSII_BNR domain-containing protein(predicted) OS=Oryza sativa subsp. japonica OX=39947 GN=Os06g0729650 PE=4 SV=1	3	453.912	-1.3344	7.2454e-05	84.365	yes	NA	NA	NA	NA	NA	NA
694	AAVQETVSATLNR	A0A0P0X1D1	PSII_BNR domain-containing protein(predicted) OS=Oryza sativa subsp. japonica OX=39947 GN=Os06g0729650 PE=4 SV=1	3	454.24	0.17482	0.0066743	59.796	yes	NA	NA	NA	NA	NA	NA
695	AAVQSIPSESWLTR	Q338B1	Auxin-induced protein PCNT115, putative, expressed OS=Oryza sativa subsp. japonica OX=39947 GN=LOC_Os10g28320 PE=2 SV=1	2	772.907	-1.1796	0.0034646	57.267	yes	NA	NA	NA	NA	NA	NA
696	AAVQSIPSESWLTR	Q338B1	Auxin-induced protein PCNT115, putative, expressed OS=Oryza sativa subsp. japonica OX=39947 GN=LOC_Os10g28320 PE=2 SV=1	3	515.607	0.17432	0.0012466	52.821	yes	NA	NA	NA	NA	NA	NA
697	AAVSEVDGVLEAGELR	B7FAP2	Glycosyltransferase OS=Oryza sativa subsp. japonica OX=39947 GN=Os01g0179600 PE=2 SV=1	3	538.949	0.065785	8.2224e-06	78.326	yes	NA	NA	NA	NA	NA	NA
698	AAVSGEGGVR	Q10MS7	Mitochondrial carrier protein, expressed OS=Oryza sativa subsp. japonica OX=39947 GN=LOC_Os03g18550 PE=2 SV=1	2	451.738	-0.53499	0.0059082	73.841	yes	0.944	1.052	1.108	0.973	0.898	1.025
699	AAVSGGNQVYVGGYGNPK	Q7XIR7	Myosin-like protein OS=Oryza sativa subsp. japonica OX=39947 GN=OJ1163_G04.104 PE=2 SV=1	4	435.219	-0.43574	0.00059717	42.314	yes	NA	NA	NA	NA	NA	NA
700	AAVSGGNQVYVGGYGNPK	Q7XIR7	Myosin-like protein OS=Oryza sativa subsp. japonica OX=39947 GN=OJ1163_G04.104 PE=2 SV=1	3	579.957	-0.95933	0.033592	24.849	yes	NA	NA	NA	NA	NA	NA
701	AAVSGTEQAPETTK	Q84NN4	Thioredoxin-like protein CDSP32, chloroplastic OS=Oryza sativa subsp. japonica OX=39947 GN=CDSP32 PE=2 SV=1	3	463.9	-0.96778	1.3303e-09	139.46	yes	0.974	0.976	1.05	0.808	0.839	1.353
702	AAVSGTEQAPETTK	Q84NN4	Thioredoxin-like protein CDSP32, chloroplastic OS=Oryza sativa subsp. japonica OX=39947 GN=CDSP32 PE=2 SV=1	2	695.346	-1.7326	8.686e-15	176.98	yes	0.858	0.885	1.081	0.887	0.837	1.451
703	AAVSGTEQAPETTKK	Q84NN4	Thioredoxin-like protein CDSP32, chloroplastic OS=Oryza sativa subsp. japonica OX=39947 GN=CDSP32 PE=2 SV=1	3	506.598	-0.94079	9.1944e-08	102.52	yes	0.903	0.888	0.99	0.911	0.92	1.388
704	AAVSTAGAPDTWR	Q84YJ5	Bromo domain-containing protein(predicted) OS=Oryza sativa subsp. japonica OX=39947 GN=Os08g0510800 PE=2 SV=1	2	651.825	-3.7345	3.3722e-07	124.47	yes	0.963	1.005	1.001	0.971	1.214	0.846
705	AAVSTAGAPDTWR	Q84YJ5	Bromo domain-containing protein(predicted) OS=Oryza sativa subsp. japonica OX=39947 GN=Os08g0510800 PE=2 SV=1	3	434.886	-2.4637	0.0022727	52.071	yes	0.941	0.989	1.086	0.853	1.037	1.095
706	AAVTALQNQPIVNAVIDGDDIIYR	Q7XVM2	Lipoyl-binding domain-containing protein(predicted) OS=Oryza sativa subsp. japonica OX=39947 GN=Os04g0394200 PE=2 SV=1	3	857.126	-0.38507	1.0954e-37	145.04	yes	0.882	1.116	0.874	1.034	1.01	1.084
707	AAVTALQNQPIVNAVIDGDDIIYR	Q7XVM2	Lipoyl-binding domain-containing protein(predicted) OS=Oryza sativa subsp. japonica OX=39947 GN=Os04g0394200 PE=2 SV=1	4	643.096	-0.3041	5.8844e-18	96.016	yes	0.887	1.001	0.951	1.016	1.104	1.04
708	AAVTEDDFYFK	Q6I544	Germin-like protein 5-1 OS=Oryza sativa subsp. japonica OX=39947 GN=Os05g0277500 PE=2 SV=1	2	653.304	-0.70371	0.0033478	72.2	yes	NA	NA	NA	NA	NA	NA
709	AAVTNAPR	A3BYP4	Beta-phosphoglucomutase-like protein(predicted) OS=Oryza sativa subsp. japonica OX=39947 GN=Os09g0407700 PE=2 SV=1	2	400.225	-0.13258	0.0061776	122.52	yes	NA	NA	NA	NA	NA	NA
710	AAVTPAFVGQFPGVNGLGISAAR	Q6ZBZ2	Germin-like protein 8-14 OS=Oryza sativa subsp. japonica OX=39947 GN=GER5 PE=1 SV=1	3	734.723	-0.55481	1.4412e-26	128.04	yes	0.771	1.043	0.894	0.976	1.263	1.054
711	AAVTPAFVGQFPGVNGLGISAAR	Q6ZBZ2	Germin-like protein 8-14 OS=Oryza sativa subsp. japonica OX=39947 GN=GER5 PE=1 SV=1	3	734.723	-1.0747	3.8094e-26	124.4	yes	0.816	0.998	0.98	0.988	1.176	1.042
712	AAVTPAFVGQFPGVNGLGISAAR	Q6ZBZ2	Germin-like protein 8-14 OS=Oryza sativa subsp. japonica OX=39947 GN=GER5 PE=1 SV=1	3	734.395	-1.5971	1.9654e-33	137.23	yes	0.838	0.917	0.768	1.018	1.219	1.239
713	AAVTPAFVGQFPGVNGLGISAAR	Q6ZBZ2	Germin-like protein 8-14 OS=Oryza sativa subsp. japonica OX=39947 GN=GER5 PE=1 SV=1	2	1101.09	-1.8305	2.3058e-46	175.23	yes	0.759	0.915	0.828	0.931	1.291	1.276
714	AAVTPAFVGQFPGVNGLGISAAR	Q6ZBZ2	Germin-like protein 8-14 OS=Oryza sativa subsp. japonica OX=39947 GN=GER5 PE=1 SV=1	4	551.048	0.33971	1.5973e-17	97.689	yes	0.869	1.025	0.982	0.883	1.254	0.986
715	AAVTPAFVGQFPGVNGLGISAAR	Q6ZBZ2	Germin-like protein 8-14 OS=Oryza sativa subsp. japonica OX=39947 GN=GER5 PE=1 SV=1	3	734.395	-0.23625	2.0407e-05	53.304	yes	1.033	1.138	1.14	1.011	0.971	0.707
716	AAVTSSSEEFGSMTSKK	Q7X7U7	OJ990528_30.9 protein(predicted) OS=Oryza sativa subsp. japonica OX=39947 GN=Os04g0493100 PE=2 SV=1	3	582.945	-0.9062	0.015507	31.089	yes	0.816	1.026	0.889	0.995	1.148	1.126
717	AAVVDEESK	Q6YY41	Glycosyltransferase OS=Oryza sativa subsp. japonica OX=39947 GN=OSJNBb0046O12.33 PE=3 SV=1	2	474.238	-1.7003	0.0021544	103.26	yes	0.79	0.809	0.975	0.882	1.236	1.307
718	AAVVDEESKK	Q6YY41	Glycosyltransferase OS=Oryza sativa subsp. japonica OX=39947 GN=OSJNBb0046O12.33 PE=3 SV=1	3	359.193	-1.2295	0.00065785	86.344	yes	0.87	0.821	1.015	0.902	1.281	1.111
719	AAVVDEESKK	Q6YY41	Glycosyltransferase OS=Oryza sativa subsp. japonica OX=39947 GN=OSJNBb0046O12.33 PE=3 SV=1	2	538.285	-2.234	0.021838	52.49	yes	0.881	0.839	0.917	0.959	1.275	1.128
720	AAVVDEESKK	Q6YY41	Glycosyltransferase OS=Oryza sativa subsp. japonica OX=39947 GN=OSJNBb0046O12.33 PE=3 SV=1	3	359.193	-1.6705	0.0003098	100.88	yes	0.825	0.933	0.955	0.803	1.433	1.05
721	AAVVELNCETDFVAR	Q6ZJS7	Elongation factor Ts, mitochondrial OS=Oryza sativa subsp. japonica OX=39947 GN=EFTS PE=2 SV=1	3	565.279	-0.024133	0.048059	23.362	yes	NA	NA	NA	NA	NA	NA
722	AAVVHPDR	Q10MK9	AMP-binding enzyme family protein, expressed OS=Oryza sativa subsp. japonica OX=39947 GN=LOC_Os03g19250 PE=4 SV=1	2	432.738	-0.80926	0.032312	69.198	yes	NA	NA	NA	NA	NA	NA
723	AAVVPESVLK	Q6YYR2	60S ribosomal protein L7-4(predicted) OS=Oryza sativa subsp. japonica OX=39947 GN=Os08g0234000 PE=2 SV=1	2	506.805	-0.97315	0.00064658	121.9	yes	1.038	1.226	1.081	0.68	1.341	0.634
724	AAVVPESVLK	Q6YYR2	60S ribosomal protein L7-4(predicted) OS=Oryza sativa subsp. japonica OX=39947 GN=Os08g0234000 PE=2 SV=1	3	338.206	0.44363	0.0006218	78.939	yes	1.052	1.116	1.146	0.686	1.367	0.632
725	AAVVTPTTDK	Q69LA3	Protein NRT1/ PTR FAMILY 8.2(predicted) OS=Oryza sativa subsp. japonica OX=39947 GN=Os07g0100600 PE=3 SV=1	2	501.777	-1.9362	0.0091134	67.334	yes	0.984	1.079	0.935	0.877	1.391	0.735
726	AAVYLASDEAK	A0A0P0X9S9	Oxidoreductase, short chain dehydrogenase/reductase family protein, expressed(predicted) OS=Oryza sativa subsp. japonica OX=39947 GN=Os07g0663800 PE=4 SV=1	2	569.293	-1.0523	0.0015333	83.862	no	0.902	1.014	0.908	1.036	1.295	0.845
727	AAVYLEMGK	A0A0P0WD35	Hsp70-Hsp90 organizing protein(predicted) OS=Oryza sativa subsp. japonica OX=39947 GN=Os04g0538000 PE=4 SV=1	3	327.841	0.99807	0.016551	43.808	yes	NA	NA	NA	NA	NA	NA
728	AAWDFAAK	A0A0P0V9Y3	Putative cinnamoyl-CoA reductase(predicted) OS=Oryza sativa subsp. japonica OX=39947 GN=Os01g0828100 PE=4 SV=1	2	440.222	-0.84298	0.0062181	111.95	yes	0.964	1.058	0.918	0.97	1.059	1.031
729	AAWQALLNELQDDTSER	Q53PY7	Hypothetical_protein(predicted) OS=Oryza sativa subsp. japonica OX=39947 GN=LOC_Os11g05260 PE=2 SV=1	3	653.985	-0.53302	1.6689e-18	132.15	yes	0.903	1.339	1.131	0.868	0.855	0.904
730	AAWQALLNELQDDTSER	Q53PY7	Hypothetical_protein(predicted) OS=Oryza sativa subsp. japonica OX=39947 GN=LOC_Os11g05260 PE=2 SV=1	2	980.474	-0.92205	1.403e-24	159.04	yes	0.955	1.259	1.069	0.98	0.73	1.007
731	AAWQIFTPLLHDIDEGK	Q7X7I6	Glucose-6-phosphate 1-dehydrogenase OS=Oryza sativa subsp. japonica OX=39947 GN=Os04g0485300 PE=3 SV=2	3	652.007	-0.27089	5.0541e-21	145.33	yes	1.004	1.202	1.005	0.979	1.109	0.703
732	AAWQIFTPLLHDIDEGK	Q7X7I6	Glucose-6-phosphate 1-dehydrogenase OS=Oryza sativa subsp. japonica OX=39947 GN=Os04g0485300 PE=3 SV=2	4	489.257	0.84934	2.7913e-08	84.508	yes	1.037	1.125	1.01	0.861	1.219	0.749
733	AAWVAEDLVK	A0A0P0VSW3	Probable signal recognition particle 43 kDa protein, chloroplastic(predicted) OS=Oryza sativa subsp. japonica OX=39947 GN=Os03g0131900 PE=4 SV=1	2	551.301	-1.5229	0.00038378	125.75	yes	0.844	1.072	0.783	0.81	1.316	1.175
734	AAWVAEDLVK	A0A0P0VSW3	Probable signal recognition particle 43 kDa protein, chloroplastic(predicted) OS=Oryza sativa subsp. japonica OX=39947 GN=Os03g0131900 PE=4 SV=1	3	367.869	-0.065678	0.0056853	52.579	yes	NA	NA	NA	NA	NA	NA
735	AAWVAEDLVK	A0A0P0VSW3	Probable signal recognition particle 43 kDa protein, chloroplastic(predicted) OS=Oryza sativa subsp. japonica OX=39947 GN=Os03g0131900 PE=4 SV=1	3	367.869	0.65157	0.0078855	49.418	yes	NA	NA	NA	NA	NA	NA
736	AAYAEQESEGNIWK	C7J066	MFS domain-containing protein(predicted) OS=Oryza sativa subsp. japonica OX=39947 GN=Os03g0823200 PE=3 SV=1	3	532.583	-0.82781	0.0030639	45.28	yes	NA	NA	NA	NA	NA	NA
737	AAYALSQNVK	Q69K00	Triosephosphate isomerase(predicted) OS=Oryza sativa subsp. japonica OX=39947 GN=P0569E11.2-1 PE=3 SV=1	2	532.79	-4.1315	3.8735e-05	154.24	yes	1.06	1.352	0.953	0.757	1.076	0.801
738	AAYALSQNVK	Q69K00	Triosephosphate isomerase(predicted) OS=Oryza sativa subsp. japonica OX=39947 GN=P0569E11.2-1 PE=3 SV=1	2	533.282	-1.9374	0.00030321	131.82	yes	0.906	1.038	0.97	1.059	1.013	1.015
739	AAYALSQNVK	Q69K00	Triosephosphate isomerase(predicted) OS=Oryza sativa subsp. japonica OX=39947 GN=P0569E11.2-1 PE=3 SV=1	3	355.857	-0.53833	0.0022298	96.948	yes	0.867	1.116	0.948	1.016	1.014	1.039
740	AAYALSQNVK	Q69K00	Triosephosphate isomerase(predicted) OS=Oryza sativa subsp. japonica OX=39947 GN=P0569E11.2-1 PE=3 SV=1	3	355.857	-0.24511	0.021609	48.794	yes	0.829	1.062	0.987	1.135	1.11	0.877
741	AAYALSQNVK	Q69K00	Triosephosphate isomerase(predicted) OS=Oryza sativa subsp. japonica OX=39947 GN=P0569E11.2-1 PE=3 SV=1	2	533.282	-1.6034	0.0045881	91.549	yes	NA	NA	NA	NA	NA	NA
742	AAYASADLR	Q7Y0G4	Reticulon-like protein OS=Oryza sativa subsp. japonica OX=39947 GN=LOC_Os03g29170 PE=2 SV=1	2	469.241	-0.75462	0.0064936	80.455	yes	NA	NA	NA	NA	NA	NA
743	AAYHEQFGGR	B7E4J4	Annexin D4(predicted) OS=Oryza sativa subsp. japonica OX=39947 GN=Os05g0382600 PE=2 SV=1	3	379.181	-0.89864	0.0037383	56.432	yes	0.782	1.14	0.914	0.939	1.345	0.88
744	AAYHEQFGGR	B7E4J4	Annexin D4(predicted) OS=Oryza sativa subsp. japonica OX=39947 GN=Os05g0382600 PE=2 SV=1	2	568.268		0.00017345	100.58	yes	NA	NA	NA	NA	NA	NA
745	AAYNNPER	Q5Z6P9	Ubiquitin receptor RAD23c(predicted) OS=Oryza sativa subsp. japonica OX=39947 GN=Os06g0264300 PE=2 SV=1	2	468.215		0.023589	93.374	no	NA	NA	NA	NA	NA	NA
746	AAYPIEYIPNAK	Q10NX2	Phosphoenolpyruvate carboxykinase(predicted) OS=Oryza sativa subsp. japonica OX=39947 GN=LOC_Os03g15050 PE=2 SV=1	3	450.575	-0.1119	0.00027849	74.841	yes	NA	NA	NA	NA	NA	NA
747	AAYPIEYIPNAK	Q10NX2	Phosphoenolpyruvate carboxykinase(predicted) OS=Oryza sativa subsp. japonica OX=39947 GN=LOC_Os03g15050 PE=2 SV=1	3	450.575	0.47533	0.00013649	85.355	yes	1.092	1.188	1.13	1.015	0.796	0.779
748	AAYPIEYIPNAK	Q10NX2	Phosphoenolpyruvate carboxykinase(predicted) OS=Oryza sativa subsp. japonica OX=39947 GN=LOC_Os03g15050 PE=2 SV=1	2	675.359	-0.97389	8.7827e-05	114.86	yes	1.087	1.214	1.074	1.044	0.761	0.821
749	AAYSYYNVSTK	Q8LR54	Glycylpeptide N-tetradecanoyltransferase OS=Oryza sativa subsp. japonica OX=39947 GN=Os01g0708100 PE=2 SV=1	2	633.804	-3.5447	0.0040422	68.536	yes	NA	NA	NA	NA	NA	NA
750	AAYYSSQGLAVEFPIFHDQPR	A0A0P0WDT4	B0103C08-B0602B01.15 protein(predicted) OS=Oryza sativa subsp. japonica OX=39947 GN=Os04g0560500 PE=4 SV=1	3	799.394	-0.74754	2.7009e-14	100.02	yes	0.872	1.14	1.146	1.032	0.892	0.918
751	AAYYSSQGLAVEFPIFHDQPR	A0A0P0WDT4	B0103C08-B0602B01.15 protein(predicted) OS=Oryza sativa subsp. japonica OX=39947 GN=Os04g0560500 PE=4 SV=1	4	599.797	-0.50911	8.7167e-07	63.302	yes	0.961	1.114	0.925	0.942	1.063	0.993
752	ACAAPTDPAAYDRPVIGIVSHPGDGAGGR	Q75II5	Folate gamma-glutamyl hydrolase OS=Oryza sativa subsp. japonica OX=39947 GN=Os05g0517500 PE=2 SV=1	4	712.85	-0.90633	1.3895e-06	44.726	yes	NA	NA	NA	NA	NA	NA
753	ACAAQTNATFLK	Q5SNC0	AAA domain-containing protein(predicted) OS=Oryza sativa subsp. japonica OX=39947 GN=Os06g0173100 PE=3 SV=1	2	648.324	-2.4106	8.5372e-05	119.25	no	0.886	1.097	0.835	0.937	1.114	1.131
754	ACAAQTNATFLK	Q5SNC0	AAA domain-containing protein(predicted) OS=Oryza sativa subsp. japonica OX=39947 GN=Os06g0173100 PE=3 SV=1	3	432.552	-1.013	0.0011669	60.255	no	NA	NA	NA	NA	NA	NA
755	ACAEMGESNPIISIHDQGAGGNCNVVK	B9FM04	Glutamine amidotransferase type-1 domain-containing protein(predicted) OS=Oryza sativa subsp. japonica OX=39947 GN=Os05g0104650 PE=3 SV=1	4	707.824	-0.96786	0.0091332	25.157	yes	NA	NA	NA	NA	NA	NA
756	ACAEVGIR	Q5WN02	C-1-tetrahydrofolate synthase, cytoplasmic(predicted) OS=Oryza sativa subsp. japonica OX=39947 GN=Os05g0150800 PE=2 SV=1	2	438.224	-0.17895	0.0070693	101.6	yes	0.884	0.92	1.035	0.923	1.048	1.19
757	ACAEVGIR	Q5WN02	C-1-tetrahydrofolate synthase, cytoplasmic(predicted) OS=Oryza sativa subsp. japonica OX=39947 GN=Os05g0150800 PE=2 SV=1	2	438.224	0.35162	0.0050562	131.03	yes	0.937	0.966	0.978	0.905	1.07	1.145
758	ACAFSEDTHLLLTGGVEK	Q0DB62	WD_REPEATS_REGION domain-containing protein(predicted) OS=Oryza sativa subsp. japonica OX=39947 GN=Os06g0598900 PE=4 SV=1	3	649.988	-0.69898	1.0982e-25	160.81	yes	NA	NA	NA	NA	NA	NA
759	ACAFSEDTHLLLTGGVEK	Q0DB62	WD_REPEATS_REGION domain-containing protein(predicted) OS=Oryza sativa subsp. japonica OX=39947 GN=Os06g0598900 PE=4 SV=1	4	487.742	0.10906	5.5422e-10	92.773	yes	0.882	1.169	0.914	1	1.085	0.951
760	ACAGLVDDIAVEGNGGPGTIYTMK	Q2QNS7	Bet_v_1 domain-containing protein(predicted) OS=Oryza sativa subsp. japonica OX=39947 GN=LOC_Os12g36880 PE=2 SV=1	4	603.287	-0.88928	0.00021664	41.115	yes	1.099	1.259	1.096	0.998	0.568	0.98
761	ACAGLVDDIAVEGNGGPGTIYTMK	Q2QNS7	Bet_v_1 domain-containing protein(predicted) OS=Oryza sativa subsp. japonica OX=39947 GN=LOC_Os12g36880 PE=2 SV=1	3	804.047	-1.3917	2.1697e-22	102.45	yes	0.997	1.204	1.028	0.987	0.704	1.081
762	ACAGLVDDIAVEGNGGPGTIYTMK	Q2QNS7	Bet_v_1 domain-containing protein(predicted) OS=Oryza sativa subsp. japonica OX=39947 GN=LOC_Os12g36880 PE=2 SV=1	3	803.719	-0.68339	7.5225e-14	88.872	yes	0.977	1.065	0.888	1.005	0.936	1.128
763	ACAGLVDDIAVEGNGGPGTIYTMK	Q2QNS7	Bet_v_1 domain-containing protein(predicted) OS=Oryza sativa subsp. japonica OX=39947 GN=LOC_Os12g36880 PE=2 SV=1	3	809.379	-2.3007	4.1413e-05	45.363	yes	1.017	1.16	1.055	0.829	0.754	1.185
764	ACANASIAR	Q6ZJI3	PCI domain-containing protein(predicted) OS=Oryza sativa subsp. japonica OX=39947 GN=Os08g0550100 PE=4 SV=1	2	467.232	-0.56281	0.0047455	94.409	yes	NA	NA	NA	NA	NA	NA
765	ACCEASLER	Q338B1	Auxin-induced protein PCNT115, putative, expressed OS=Oryza sativa subsp. japonica OX=39947 GN=LOC_Os10g28320 PE=2 SV=1	2	548.232	-1.695	0.01501	67.881	yes	1.069	0.959	1.015	0.986	1.05	0.921
766	ACCEASLGR	Q5ZBH8	Aldo_ket_red domain-containing protein(predicted) OS=Oryza sativa subsp. japonica OX=39947 GN=Os01g0618100 PE=4 SV=1	2	512.221	-3.0778	0.016878	66.504	yes	0.809	1.034	0.998	1.123	0.841	1.195
767	ACCHAFR	Q5ZBW3	TPR_REGION domain-containing protein(predicted) OS=Oryza sativa subsp. japonica OX=39947 GN=Os01g0358300 PE=2 SV=1	2	461.195	-0.89323	0.015533	110.23	yes	NA	NA	NA	NA	NA	NA
768	ACDEQQHWK	Q2RBN7	Clathrin heavy chain 1 OS=Oryza sativa subsp. japonica OX=39947 GN=Os11g0104900 PE=3 SV=1	3	401.173	-1.704	0.005927	56.258	yes	1.008	0.96	1.351	0.754	1.096	0.831
769	ACELGLEVKPWVK	Q6YZX6	Putative aconitate hydratase, cytoplasmic OS=Oryza sativa subsp. japonica OX=39947 GN=Os08g0191100 PE=3 SV=1	3	510.278	-1.2172	2.7307e-07	114.72	yes	0.947	1.184	0.992	0.887	1.182	0.809
770	ACELGLEVKPWVK	Q6YZX6	Putative aconitate hydratase, cytoplasmic OS=Oryza sativa subsp. japonica OX=39947 GN=Os08g0191100 PE=3 SV=1	4	382.96	0.086445	0.00069381	61.235	yes	0.911	1.18	1.019	0.888	1.133	0.868
771	ACELGLEVKPWVK	Q6YZX6	Putative aconitate hydratase, cytoplasmic OS=Oryza sativa subsp. japonica OX=39947 GN=Os08g0191100 PE=3 SV=1	3	510.278	-0.47259	0.00021644	81.92	yes	0.884	1.061	0.976	0.942	1.244	0.894
772	ACEMFILELTHR	Q0J0W2	HAP5 subunit of HAP complex(predicted) OS=Oryza sativa subsp. japonica OX=39947 GN=Os09g0480700 PE=4 SV=2	3	507.251	0.58245	0.00086158	63.091	yes	NA	NA	NA	NA	NA	NA
773	ACEMFILELTHR	Q0J0W2	HAP5 subunit of HAP complex(predicted) OS=Oryza sativa subsp. japonica OX=39947 GN=Os09g0480700 PE=4 SV=2	3	507.251	0.50998	2.6558e-05	99.5	yes	0.813	0.971	1.073	1.017	1.1	1.026
774	ACESQADPLK	Q67UE5	Formate--tetrahydrofolate ligase(predicted) OS=Oryza sativa subsp. japonica OX=39947 GN=Os09g0446800 PE=3 SV=1	3	373.51	0.0050618	0.0018737	66.056	yes	0.916	0.995	0.984	1.056	1.144	0.905
775	ACESQADPLK	Q67UE5	Formate--tetrahydrofolate ligase(predicted) OS=Oryza sativa subsp. japonica OX=39947 GN=Os09g0446800 PE=3 SV=1	2	559.761	-2.4346	0.040545	50.353	yes	1.023	1.089	0.939	0.897	1.152	0.9
776	ACESQADPLK	Q67UE5	Formate--tetrahydrofolate ligase(predicted) OS=Oryza sativa subsp. japonica OX=39947 GN=Os09g0446800 PE=3 SV=1	3	373.51	-0.6481	0.0010832	73.499	yes	0.976	1.062	1	0.83	1.139	0.993
777	ACGALAGAPAAPLGAVLQDVASALPGHDFASAR	Q5ZC51	Dipeptide epimerase OS=Oryza sativa subsp. japonica OX=39947 GN=Os01g0138900 PE=3 SV=1	4	776.4	-0.96266	0.0010104	29.129	yes	0.892	1.175	0.848	1.018	1.199	0.868
778	ACGALAGAPAAPLGAVLQDVASALPGHDFASAR	Q5ZC51	Dipeptide epimerase OS=Oryza sativa subsp. japonica OX=39947 GN=Os01g0138900 PE=3 SV=1	4	776.4	-1.1364	5.9049e-24	87.61	yes	0.934	0.955	0.875	0.871	1.493	0.872
779	ACGALAGAPAAPLGAVLQDVASALPGHDFASAR	Q5ZC51	Dipeptide epimerase OS=Oryza sativa subsp. japonica OX=39947 GN=Os01g0138900 PE=3 SV=1	5	621.322	-0.23779	7.633e-08	43.103	yes	1.164	0.962	0.921	0.875	1.281	0.796
780	ACGALAGAPAAPLGAVLQDVASALPGHDFASAR	Q5ZC51	Dipeptide epimerase OS=Oryza sativa subsp. japonica OX=39947 GN=Os01g0138900 PE=3 SV=1	3	1034.86	-0.91525	2.0116e-05	39.302	yes	0.994	0.885	0.706	1.075	1.179	1.16
781	ACGAVIVNRPEELQESDVGTR	Q5Z6U5	T-complex protein 1 subunit gamma OS=Oryza sativa subsp. japonica OX=39947 GN=Os06g0538000 PE=2 SV=1	3	767.381	-2.2958	0.0079638	30.042	yes	0.965	1.104	0.998	0.953	1.074	0.906
782	ACGAVIVNRPEELQESDVGTR	Q5Z6U5	T-complex protein 1 subunit gamma OS=Oryza sativa subsp. japonica OX=39947 GN=Os06g0538000 PE=2 SV=1	3	767.381	-1.949	0.00020882	47.088	yes	1.096	1.197	1.025	0.816	1.167	0.7
783	ACGTKDDTQIGSSYADTK	Q8L472	Oxygen-evolving enhancer protein 3-1, chloroplastic(predicted) OS=Oryza sativa subsp. japonica OX=39947 GN=P0617C02.114 PE=2 SV=1	3	639.955	-2.671	0.00014137	58.246	yes	0.94	1.171	0.925	1.136	0.971	0.857
784	ACGVCHSDLHVLK	A0A0P0XBM6	PKS_ER domain-containing protein(predicted) OS=Oryza sativa subsp. japonica OX=39947 GN=Os08g0109200 PE=4 SV=1	4	374.684	-0.85563	0.048214	21.656	yes	NA	NA	NA	NA	NA	NA
785	ACGVCHSDLHVLK	A0A0P0XBM6	PKS_ER domain-containing protein(predicted) OS=Oryza sativa subsp. japonica OX=39947 GN=Os08g0109200 PE=4 SV=1	3	499.243	-2.7569	0.016299	37.144	yes	1	1.114	0.942	1.005	1.119	0.82
786	ACGVCHSDLHVLK	A0A0P0XBM6	PKS_ER domain-containing protein(predicted) OS=Oryza sativa subsp. japonica OX=39947 GN=Os08g0109200 PE=4 SV=1	4	374.684	-0.98307	0.011644	37.18	yes	NA	NA	NA	NA	NA	NA
787	ACGVTRPVIACSVTSNEGSQLK	Q10PA5	Ribonucloprotein OS=Oryza sativa subsp. japonica OX=39947 GN=LOC_Os03g13800 PE=3 SV=1	3	778.723	-2.2514	4.4754e-34	161.47	yes	0.84	0.939	0.789	1.017	1.097	1.319
788	ACGVTRPVIACSVTSNEGSQLK	Q10PA5	Ribonucloprotein OS=Oryza sativa subsp. japonica OX=39947 GN=LOC_Os03g13800 PE=3 SV=1	4	584.294	-1.6668	0.060241	14.105	yes	NA	NA	NA	NA	NA	NA
789	ACHGNYFVSPDGPYK	Q7X8G7	OSJNBb0089K06.1 protein(predicted) OS=Oryza sativa subsp. japonica OX=39947 GN=Os04g0167800 PE=4 SV=2	3	571.256	-1.2049	2.2593e-07	95.428	yes	0.857	1.078	0.906	1.085	1.094	0.981
790	ACHGNYFVSPDGPYK	Q7X8G7	OSJNBb0089K06.1 protein(predicted) OS=Oryza sativa subsp. japonica OX=39947 GN=Os04g0167800 PE=4 SV=2	4	428.694	-0.27878	0.0547	17.629	yes	NA	NA	NA	NA	NA	NA
791	ACLEAGAR	Q6Z9X4	TrmE-type G domain-containing protein(predicted) OS=Oryza sativa subsp. japonica OX=39947 GN=P0453D01.14 PE=3 SV=1	2	424.208	-0.50415	0.03423	67.494	yes	0.856	0.936	0.926	0.923	1.072	1.288
792	ACNALHSAGPR	Q2QMK8	Phos_pyr_kin domain-containing protein(predicted) OS=Oryza sativa subsp. japonica OX=39947 GN=LOC_Os12g40830 PE=2 SV=1	3	385.189	-0.019527	0.036173	33.1	yes	0.782	0.811	0.939	0.761	1.733	0.973
793	ACNVVTPPASR	Q852L3	AAI domain-containing protein(predicted) OS=Oryza sativa subsp. japonica OX=39947 GN=OSJNBb0060J21.9 PE=2 SV=1	2	586.298	-2.737	0.00026373	107.34	yes	0.838	0.903	0.819	0.757	1.554	1.128
794	ACPAAAPNGDTNLAPLDVQTQNAFDNAYYGNLLVR	Q6ER49	Peroxidase OS=Oryza sativa subsp. japonica OX=39947 GN=prx29 PE=2 SV=1	4	934.698	-0.62847	9.7611e-24	84.152	yes	0.815	1.169	0.83	1.166	0.88	1.141
795	ACPAAAPNGDTNLAPLDVQTQNAFDNAYYGNLLVR	Q6ER49	Peroxidase OS=Oryza sativa subsp. japonica OX=39947 GN=prx29 PE=2 SV=1	5	747.96	-0.27111	9.599e-08	42.709	yes	0.821	1.243	1.048	1.064	0.801	1.023
796	ACPAAAPNGDTNLAPLDVQTQNAFDNAYYGNLLVR	Q6ER49	Peroxidase OS=Oryza sativa subsp. japonica OX=39947 GN=prx29 PE=2 SV=1	3	1245.93	-0.25586	3.7662e-13	67.396	yes	1.043	1.12	0.826	1.08	0.694	1.238
797	ACPAAAPNGDTNLAPLDVQTQNAFDNAYYGNLLVR	Q6ER49	Peroxidase OS=Oryza sativa subsp. japonica OX=39947 GN=prx29 PE=2 SV=1	4	934.698	-0.60665	1.5432e-05	40.064	yes	0.871	1.098	1.01	0.941	0.978	1.102
798	ACPAAAPNGDTNLAPLDVQTQNAFDNAYYGNLLVR	Q6ER49	Peroxidase OS=Oryza sativa subsp. japonica OX=39947 GN=prx29 PE=2 SV=1	5	747.763	-0.58597	0.035551	10.465	yes	0.739	1.121	0.819	1.01	1.141	1.17
799	ACPSTNPGCVSTNPTVGASCSLASPLIVPANTPTDK	Q94CX1	Thylakoid lumenal 17.9 kDa protein, chloroplastic(predicted) OS=Oryza sativa subsp. japonica OX=39947 GN=P0402A09.21 PE=4 SV=1	4	911.187	-1.0797	0.0091424	18.108	yes	NA	NA	NA	NA	NA	NA
800	ACPTDVLEMIPWDGCK	P0C361	Photosystem I iron-sulfur center OS=Oryza sativa subsp. japonica OX=39947 GN=psaC PE=3 SV=1	3	636.616	-0.3774	8.4897e-14	140.82	yes	0.835	0.996	0.843	1.026	0.856	1.445
801	ACPTDVLEMIPWDGCK	P0C361	Photosystem I iron-sulfur center OS=Oryza sativa subsp. japonica OX=39947 GN=psaC PE=3 SV=1	4	477.714	0.6765	7.8447e-11	106.58	yes	0.83	0.97	0.844	1.063	0.906	1.388
802	ACPTDVLEMIPWDGCK	P0C361	Photosystem I iron-sulfur center OS=Oryza sativa subsp. japonica OX=39947 GN=psaC PE=3 SV=1	4	477.714	0.53244	2.6582e-16	151.99	yes	0.812	1.064	0.925	0.93	0.97	1.3
803	ACPTDVLEMIPWDGCK	P0C361	Photosystem I iron-sulfur center OS=Oryza sativa subsp. japonica OX=39947 GN=psaC PE=3 SV=1	3	636.616	-0.7684	8.6164e-06	78.505	yes	0.908	0.97	0.876	1.039	0.981	1.227
804	ACPTDVLEMIPWDGCK	P0C361	Photosystem I iron-sulfur center OS=Oryza sativa subsp. japonica OX=39947 GN=psaC PE=3 SV=1	4	477.714	-0.19063	3.561e-13	131.35	yes	0.817	0.988	0.897	0.978	0.9	1.42
805	ACPTDVLEMIPWDGCK	P0C361	Photosystem I iron-sulfur center OS=Oryza sativa subsp. japonica OX=39947 GN=psaC PE=3 SV=1	2	954.42	-1.494	6.8627e-05	73.834	yes	0.777	1.05	0.827	1.02	0.965	1.361
806	ACPTDVLEMIPWDGCK	P0C361	Photosystem I iron-sulfur center OS=Oryza sativa subsp. japonica OX=39947 GN=psaC PE=3 SV=1	3	636.616	-2.8462	9.8486e-13	128.76	yes	0.908	1.042	0.884	0.962	0.999	1.205
807	ACPTDVLEMIPWDGCK	P0C361	Photosystem I iron-sulfur center OS=Oryza sativa subsp. japonica OX=39947 GN=psaC PE=3 SV=1	3	631.284	-0.28926	1.4586e-22	180.48	yes	0.857	1.089	0.858	0.991	0.916	1.288
808	ACPTDVLEMIPWDGCK	P0C361	Photosystem I iron-sulfur center OS=Oryza sativa subsp. japonica OX=39947 GN=psaC PE=3 SV=1	4	473.715	0.60583	2.1047e-11	114.7	yes	0.875	1.023	0.89	0.985	0.91	1.316
809	ACPTDVLEMIPWDGCK	P0C361	Photosystem I iron-sulfur center OS=Oryza sativa subsp. japonica OX=39947 GN=psaC PE=3 SV=1	2	946.423	-0.42316	1.9339e-11	119.65	yes	0.893	1.074	0.858	0.991	0.891	1.293
810	ACQVNQEDVR	Q6EP22	Cell division inhibitor-like OS=Oryza sativa subsp. japonica OX=39947 GN=P0264G11.15-1 PE=4 SV=1	2	609.78	-0.39529	3.8132e-05	147.91	yes	1.119	1.138	1.294	0.962	0.886	0.601
811	ACQVNQEDVR	Q6EP22	Cell division inhibitor-like OS=Oryza sativa subsp. japonica OX=39947 GN=P0264G11.15-1 PE=4 SV=1	3	406.856	0.8195	0.0015747	67.704	yes	0.959	0.947	1.047	0.881	0.943	1.222
812	ACTAEIEK	Q10MT2	Eukaryotic translation initiation factor 2 alpha subunit family protein, expressed OS=Oryza sativa subsp. japonica OX=39947 GN=LOC_Os03g18510 PE=2 SV=1	2	461.221		0.034792	103.55	yes	NA	NA	NA	NA	NA	NA
813	ACYDAAK	Q69P84	Aldehyde dehydrogenase OS=Oryza sativa subsp. japonica OX=39947 GN=OJ1344_B01.27-1 PE=2 SV=1	2	399.676	-1.5728	0.015022	100.19	yes	1.033	1.012	1.186	1.018	0.954	0.797
814	ACYECLR	P0C512	Ribulose bisphosphate carboxylase large chain OS=Oryza sativa subsp. japonica OX=39947 GN=rbcL PE=1 SV=1	3	324.474	-0.055609	0.022152	53.554	no	0.914	1.111	1.09	0.986	0.945	0.954
815	ACYECLR	P0C512	Ribulose bisphosphate carboxylase large chain OS=Oryza sativa subsp. japonica OX=39947 GN=rbcL PE=1 SV=1	3	324.474	-0.67884	0.003208	95.793	no	1.191	1.054	0.984	1.093	0.853	0.824
816	ACYECLR	P0C512	Ribulose bisphosphate carboxylase large chain OS=Oryza sativa subsp. japonica OX=39947 GN=rbcL PE=1 SV=1	2	486.207	0.13374	0.016251	124.34	no	NA	NA	NA	NA	NA	NA
817	ACYECLR	P0C512	Ribulose bisphosphate carboxylase large chain OS=Oryza sativa subsp. japonica OX=39947 GN=rbcL PE=1 SV=1	3	324.474	0.43574	0.0026019	108.98	no	0.932	1.217	1.027	1.092	0.898	0.834
818	ACYECLR	P0C512	Ribulose bisphosphate carboxylase large chain OS=Oryza sativa subsp. japonica OX=39947 GN=rbcL PE=1 SV=1	3	324.474	0.32501	0.0033633	114.59	no	0.999	1.206	0.983	1.073	0.902	0.836
819	ACYECLR	P0C512	Ribulose bisphosphate carboxylase large chain OS=Oryza sativa subsp. japonica OX=39947 GN=rbcL PE=1 SV=1	3	324.474	-0.99473	0.0025574	101.21	no	1.103	1.29	1.065	0.899	0.947	0.697
820	ACYECLR	P0C512	Ribulose bisphosphate carboxylase large chain OS=Oryza sativa subsp. japonica OX=39947 GN=rbcL PE=1 SV=1	2	486.207	-1.2828	0.044998	76.035	no	NA	NA	NA	NA	NA	NA
821	ACYECLR	P0C512	Ribulose bisphosphate carboxylase large chain OS=Oryza sativa subsp. japonica OX=39947 GN=rbcL PE=1 SV=1	2	486.207	-1.1148	0.037181	80.462	no	1.062	1.18	1.047	0.931	0.888	0.893
822	ACYECLR	P0C512	Ribulose bisphosphate carboxylase large chain OS=Oryza sativa subsp. japonica OX=39947 GN=rbcL PE=1 SV=1	2	486.207	-0.92624	0.047872	74.439	no	1.02	1.217	0.985	0.98	0.926	0.872
823	ACYECLR	P0C512	Ribulose bisphosphate carboxylase large chain OS=Oryza sativa subsp. japonica OX=39947 GN=rbcL PE=1 SV=1	2	486.207	-0.93388	0.028743	86.472	no	0.978	1.226	1.048	0.951	0.899	0.899
824	ACYECLRGGLDFTK	P0C512	Ribulose bisphosphate carboxylase large chain OS=Oryza sativa subsp. japonica OX=39947 GN=rbcL PE=1 SV=1	3	563.929	0.138	8.8463e-08	120.9	no	0.91	1.05	0.938	0.901	1.071	1.13
825	ACYECLRGGLDFTKDDENVNSQPFMR	P0C512	Ribulose bisphosphate carboxylase large chain OS=Oryza sativa subsp. japonica OX=39947 GN=rbcL PE=1 SV=1	3	1041.46	-0.41325	2.3695e-05	48.773	no	0.884	1.125	0.939	1.043	1.062	0.947
826	ADAAASPSALFATGNR	Q0JE78	OSJNBb0062H02.10 protein(predicted) OS=Oryza sativa subsp. japonica OX=39947 GN=Os04g0316200 PE=4 SV=1	2	760.379	-1.9741	0.0026812	52.862	yes	0.917	1.037	0.96	1.087	0.896	1.103
827	ADAAEITALLADETLR	A0A0P0VSW3	Probable signal recognition particle 43 kDa protein, chloroplastic(predicted) OS=Oryza sativa subsp. japonica OX=39947 GN=Os03g0131900 PE=4 SV=1	2	836.941	-0.22322	0.013184	41.695	yes	NA	NA	NA	NA	NA	NA
828	ADAAGSSDLYNAYK	B9FXV5	Eukaryotic translation initiation factor 4G OS=Oryza sativa subsp. japonica OX=39947 GN=Os07g0555200 PE=2 SV=2	3	482.556	-3.7655	0.010961	37.613	yes	NA	NA	NA	NA	NA	NA
829	ADAALFDAVPSLR	Q7X6P0	B0616E02-H0507E05.8 protein(predicted) OS=Oryza sativa subsp. japonica OX=39947 GN=Os04g0106400 PE=2 SV=2	3	449.242		0.00010237	62.528	yes	NA	NA	NA	NA	NA	NA
830	ADADGSFPVDR	Q0DG36	2Fe-2S ferredoxin-type domain-containing protein(predicted) OS=Oryza sativa subsp. japonica OX=39947 GN=Os05g0555300 PE=2 SV=1	2	575.262	-2.4185	9.4027e-06	142.19	yes	0.817	0.968	0.746	0.991	1.024	1.454
831	ADADGSFPVDR	Q0DG36	2Fe-2S ferredoxin-type domain-containing protein(predicted) OS=Oryza sativa subsp. japonica OX=39947 GN=Os05g0555300 PE=2 SV=1	2	575.262	-1.8564	0.0002272	122.33	yes	0.853	1.003	0.846	0.911	1.133	1.254
832	ADADGSFPVDR	Q0DG36	2Fe-2S ferredoxin-type domain-containing protein(predicted) OS=Oryza sativa subsp. japonica OX=39947 GN=Os05g0555300 PE=2 SV=1	3	383.844	-1.0388	0.001745	60.598	yes	NA	NA	NA	NA	NA	NA
833	ADADYGAAR	Q850W6	S5 DRBM domain-containing protein(predicted) OS=Oryza sativa subsp. japonica OX=39947 GN=LOC_Os03g34040 PE=2 SV=1	2	455.207		0.044917	129.63	yes	NA	NA	NA	NA	NA	NA
837	ADAFEYADQVLEK	Q6ATY4	UPF0603 protein Os05g0401100, chloroplastic OS=Oryza sativa subsp. japonica OX=39947 GN=Os05g0401100 PE=3 SV=1	3	500.24	-4.3204	0.0047573	45.28	yes	0.983	1.111	0.938	0.993	0.953	1.021
838	ADAFFIPR	B9GC17	Peptidase S59 domain-containing protein(predicted) OS=Oryza sativa subsp. japonica OX=39947 GN=Os12g0165900 PE=4 SV=1	2	468.751	-0.26352	0.025014	75.825	no	NA	NA	NA	NA	NA	NA
839	ADAGEEGLK	Q8GVZ0	Isopentenyl pyrophosphate:dimethyllallyl pyrophosphate isomerase (Fragment)(predicted) OS=Oryza sativa subsp. japonica OX=39947 GN=OJ1612_A04.101 PE=2 SV=1	2	445.217	-0.94837	0.0056852	88.495	yes	1.004	1.02	1.023	1.043	0.733	1.177
840	ADAGEEGLK	Q8GVZ0	Isopentenyl pyrophosphate:dimethyllallyl pyrophosphate isomerase (Fragment)(predicted) OS=Oryza sativa subsp. japonica OX=39947 GN=OJ1612_A04.101 PE=2 SV=1	3	297.147	-0.034808	0.0054716	57.859	yes	0.966	0.929	1.131	0.973	0.775	1.226
841	ADALAAGLPR	Q6ZF50	Short-chain type dehydrogenase/reductase(predicted) OS=Oryza sativa subsp. japonica OX=39947 GN=Os07g0561500 PE=4 SV=1	2	477.772	-0.019593	0.00038378	125.75	yes	0.768	0.948	0.854	1.02	0.958	1.452
842	ADALWCLGNAQTSHGFFTSDTVK	Q5JJI4	Probable mitochondrial import receptor subunit TOM20 OS=Oryza sativa subsp. japonica OX=39947 GN=TOM20 PE=2 SV=1	4	632.298	-0.042527	9.1082e-11	74.364	yes	0.931	1.013	0.976	0.985	1.019	1.076
843	ADALWCLGNAQTSHGFFTSDTVK	Q5JJI4	Probable mitochondrial import receptor subunit TOM20 OS=Oryza sativa subsp. japonica OX=39947 GN=TOM20 PE=2 SV=1	3	842.729	-1.0405	1.0428e-22	112.47	yes	0.904	1.026	0.98	0.881	1.09	1.12
844	ADAMEACR	Q6Z2X3	Molybdopterin synthase catalytic subunit OS=Oryza sativa subsp. japonica OX=39947 GN=MOCS2 PE=2 SV=1	2	462.189	-0.78767	0.016349	86.136	yes	NA	NA	NA	NA	NA	NA
845	ADAPDAPPK	Q8H3M0	H15 domain-containing protein(predicted) OS=Oryza sativa subsp. japonica OX=39947 GN=P0479C08.106 PE=4 SV=1	2	441.222	-1.3121	0.01447	68.657	yes	0.837	0.914	1.008	0.773	1.052	1.416
846	ADAPGQQLAIVLPHQVNSSLAPR	Q5JML5	DUF1421 domain-containing protein(predicted) OS=Oryza sativa subsp. japonica OX=39947 GN=Os01g0754500 PE=2 SV=1	3	794.768	-0.93649	0.0017117	30.223	yes	NA	NA	NA	NA	NA	NA
847	ADATPEDIIQIEK	Q0JKF5	Ribosomal protein rpS20(predicted) OS=Oryza sativa subsp. japonica OX=39947 GN=Os01g0678600 PE=2 SV=1	2	721.872	-2.0119	3.0715e-14	161.21	yes	0.84	0.923	0.847	0.854	1.579	0.958
848	ADATPEDIIQIEK	Q0JKF5	Ribosomal protein rpS20(predicted) OS=Oryza sativa subsp. japonica OX=39947 GN=Os01g0678600 PE=2 SV=1	3	481.584	-1.1907	0.0014419	54.343	yes	0.73	0.95	0.869	0.916	1.512	1.024
849	ADATVSIVHSR	Q5WN02	C-1-tetrahydrofolate synthase, cytoplasmic(predicted) OS=Oryza sativa subsp. japonica OX=39947 GN=Os05g0150800 PE=2 SV=1	3	385.875	-0.053612	0.00014024	92.611	yes	NA	NA	NA	NA	NA	NA
850	ADATVSIVHSR	Q5WN02	C-1-tetrahydrofolate synthase, cytoplasmic(predicted) OS=Oryza sativa subsp. japonica OX=39947 GN=Os05g0150800 PE=2 SV=1	2	578.309	-1.1541	8.8445e-06	155.99	yes	0.84	1.062	0.973	1.027	1.091	1.007
851	ADAVDFYNLELSNTNIVDHTTHDFK	Q5QLC2	Homoserine dehydrogenase-like OS=Oryza sativa subsp. japonica OX=39947 GN=Os01g0833200 PE=4 SV=1	4	720.593	-0.44587	4.3182e-56	197.4	yes	0.822	1.079	0.918	1.072	0.867	1.241
852	ADAVDFYNLELSNTNIVDHTTHDFK	Q5QLC2	Homoserine dehydrogenase-like OS=Oryza sativa subsp. japonica OX=39947 GN=Os01g0833200 PE=4 SV=1	5	576.675	0.19649	1.0342e-11	74.222	yes	NA	NA	NA	NA	NA	NA
853	ADAYVAACDVPGIK	Q0D7W4	Zeta-carotene desaturase OS=Oryza sativa subsp. japonica OX=39947 GN=Os07g0204900 PE=3 SV=1	3	483.906	-1.7211	0.0032492	44.511	yes	1.053	1.119	1.042	0.966	1.072	0.748
854	ADCVIHTHKEEELY	Q40684	Ferredoxin OS=Oryza sativa subsp. japonica OX=39947 GN=Os05g0443500 PE=2 SV=1	4	436.706	-0.22386	0.0048016	41.621	yes	0.803	0.97	0.889	0.942	1.184	1.211
855	ADCVIHTHKEEELY	Q40684	Ferredoxin OS=Oryza sativa subsp. japonica OX=39947 GN=Os05g0443500 PE=2 SV=1	3	581.938	-1.4559	0.013998	40.941	yes	0.788	0.897	0.736	1.022	1.322	1.235
856	ADDDDDGVSLGTVK	Q94CW5	Os01g0862200 protein OS=Oryza sativa subsp. japonica OX=39947 GN=P0423B08.8-1 PE=2 SV=1	2	703.818	-1.1101	8.5186e-15	177.93	yes	0.784	0.993	0.82	1.063	0.908	1.432
857	ADDDDDGVSLGTVK	Q94CW5	Os01g0862200 protein OS=Oryza sativa subsp. japonica OX=39947 GN=P0423B08.8-1 PE=2 SV=1	2	703.818	-1.0764	2.1378e-25	220.99	yes	0.831	1.019	0.851	1.007	0.937	1.355
858	ADDDDDGVSLGTVK	Q94CW5	Os01g0862200 protein OS=Oryza sativa subsp. japonica OX=39947 GN=P0423B08.8-1 PE=2 SV=1	2	703.818	-2.0834	1.3039e-14	160.78	yes	0.821	1.021	0.881	1.017	0.916	1.344
859	ADDDDDGVSLGTVK	Q94CW5	Os01g0862200 protein OS=Oryza sativa subsp. japonica OX=39947 GN=P0423B08.8-1 PE=2 SV=1	3	469.548	-1.5624	0.050737	23.881	yes	NA	NA	NA	NA	NA	NA
860	ADDDDDGVSLGTVK	Q94CW5	Os01g0862200 protein OS=Oryza sativa subsp. japonica OX=39947 GN=P0423B08.8-1 PE=2 SV=1	3	469.548	-0.74768	4.8862e-08	117.03	yes	0.822	1.003	0.835	1.021	0.987	1.332
861	ADDDDDGVSLGTVK	Q94CW5	Os01g0862200 protein OS=Oryza sativa subsp. japonica OX=39947 GN=P0423B08.8-1 PE=2 SV=1	2	703.818	-1.4457	1.7586e-08	134.88	yes	0.789	1.01	0.78	1.098	0.878	1.444
862	ADDDDDGVSLGTVK	Q94CW5	Os01g0862200 protein OS=Oryza sativa subsp. japonica OX=39947 GN=P0423B08.8-1 PE=2 SV=1	2	703.818	-0.97598	1.2412e-14	162.41	yes	0.778	0.985	0.83	1.034	0.926	1.446
863	ADDDDDGVSLGTVK	Q94CW5	Os01g0862200 protein OS=Oryza sativa subsp. japonica OX=39947 GN=P0423B08.8-1 PE=2 SV=1	3	469.548	-0.21286	1.2576e-06	98.942	yes	NA	NA	NA	NA	NA	NA
864	ADDDDDGVSLGTVK	Q94CW5	Os01g0862200 protein OS=Oryza sativa subsp. japonica OX=39947 GN=P0423B08.8-1 PE=2 SV=1	2	703.818		0.0015135	55.724	yes	NA	NA	NA	NA	NA	NA
865	ADDDDDGVSLGTVK	Q94CW5	Os01g0862200 protein OS=Oryza sativa subsp. japonica OX=39947 GN=P0423B08.8-1 PE=2 SV=1	2	703.818	-0.45819	2.7381e-07	114.64	yes	0.794	0.969	0.89	1.019	0.947	1.381
866	ADDDDDGVSLGTVK	Q94CW5	Os01g0862200 protein OS=Oryza sativa subsp. japonica OX=39947 GN=P0423B08.8-1 PE=2 SV=1	3	469.548	-0.82974	0.00011289	69.314	yes	NA	NA	NA	NA	NA	NA
867	ADDDYDYLFK	Q6AUF8	Ras-related protein RABA1f(predicted) OS=Oryza sativa subsp. japonica OX=39947 GN=Os05g0564400 PE=2 SV=1	2	632.772	-0.81993	0.010501	66.056	yes	0.939	1.082	0.961	0.881	1.341	0.796
868	ADDGDLDPSGCLK	Q5ZCY5	Lipase_GDSL domain-containing protein(predicted) OS=Oryza sativa subsp. japonica OX=39947 GN=Os01g0331100 PE=2 SV=1	3	454.866	-0.76705	0.00021647	67.519	yes	NA	NA	NA	NA	NA	NA
869	ADDGSDTVTFMFESPNQDK	P17070	Proliferating cell nuclear antigen OS=Oryza sativa subsp. japonica OX=39947 GN=Os02g0805200 PE=1 SV=2	3	701.965	-0.48149	1.4975e-09	90.385	yes	0.975	1.042	0.997	0.904	1.305	0.778
870	ADDGTAAEAFSTLFQSALSK	A0A0P0V5G8	Beta-adaptin-like protein A(predicted) OS=Oryza sativa subsp. japonica OX=39947 GN=Os01g0626200 PE=4 SV=1	4	508.248	0.1928	0.0020265	35.133	yes	1.118	0.967	1.134	0.864	1.086	0.83
871	ADDLAKPLK	Q84S20	CHP-rich zinc finger protein-like OS=Oryza sativa subsp. japonica OX=39947 GN=OSJNBb0041B22.112-2 PE=2 SV=1	3	324.19	-2.6241	0.0055886	70.256	yes	0.848	1.046	0.801	1.054	1.042	1.21
872	ADDLHCSSR	Q6EUD7	Phosphoenolpyruvate carboxylase(predicted) OS=Oryza sativa subsp. japonica OX=39947 GN=Os02g0244700 PE=2 SV=1	3	354.154	-0.090449	0.00065621	98.055	yes	1.204	0.949	1.538	0.777	0.925	0.608
873	ADDLHCSSR	Q6EUD7	Phosphoenolpyruvate carboxylase(predicted) OS=Oryza sativa subsp. japonica OX=39947 GN=Os02g0244700 PE=2 SV=1	3	354.154	0.66411	0.0020915	72.607	yes	NA	NA	NA	NA	NA	NA
874	ADDLSDALGALK	Q5NBL8	SUN domain-containing protein(predicted) OS=Oryza sativa subsp. japonica OX=39947 GN=Os01g0267600 PE=4 SV=1	3	396.875	0.43366	0.0011669	60.255	yes	0.926	1.051	0.873	0.798	1.222	1.13
875	ADDLSWEDFLAK	A0A0P0XLW3	Acyl-activating enzyme 17-like protein(predicted) OS=Oryza sativa subsp. japonica OX=39947 GN=Os09g0380000 PE=4 SV=1	3	470.558	-0.46039	0.020505	37.18	yes	NA	NA	NA	NA	NA	NA
876	ADDSTFTR	A0A0P0XQK1	GST C-terminal domain-containing protein(predicted) OS=Oryza sativa subsp. japonica OX=39947 GN=Os09g0544400 PE=3 SV=1	2	456.707	-1.2749	0.024073	76.679	yes	0.879	1.073	0.973	0.997	0.929	1.149
877	ADDSWKGER	Q6Z6B5	FAD-binding FR-type domain-containing protein(predicted) OS=Oryza sativa subsp. japonica OX=39947 GN=Os02g0328300 PE=2 SV=1	3	355.165	-1.3991	0.031527	47.187	yes	0.817	1.026	0.909	1.211	0.855	1.183
878	ADDSWKGER	Q6Z6B5	FAD-binding FR-type domain-containing protein(predicted) OS=Oryza sativa subsp. japonica OX=39947 GN=Os02g0328300 PE=2 SV=1	3	355.165	-1.4548	0.0065877	67.214	yes	0.857	1.111	0.856	1.115	0.918	1.142
879	ADDVDDWVSTK	Q0E1I1	Eukaryotic translation initiation factor 4B3(predicted) OS=Oryza sativa subsp. japonica OX=39947 GN=Os02g0439700 PE=2 SV=1	2	625.78		0.059689	50.354	yes	NA	NA	NA	NA	NA	NA
880	ADDVVLYK	B9ETE4	Abhydrolase_2 domain-containing protein(predicted) OS=Oryza sativa subsp. japonica OX=39947 GN=Os01g0175000 PE=4 SV=1	2	461.748	-0.82106	0.0093972	97.431	yes	0.89	1.049	0.876	0.901	1.196	1.088
881	ADDVVLYK	B9ETE4	Abhydrolase_2 domain-containing protein(predicted) OS=Oryza sativa subsp. japonica OX=39947 GN=Os01g0175000 PE=4 SV=1	3	308.168	1.057	0.025887	43.808	yes	0.767	0.993	0.92	0.924	1.164	1.232
882	ADEADNWGTNK	B7FAA5	OSIGBa0158F13.4 protein(predicted) OS=Oryza sativa subsp. japonica OX=39947 GN=Os04g0480100 PE=2 SV=1	3	407.511	0.1215	0.0014778	62.466	yes	0.841	1.003	0.818	0.857	1.051	1.43
883	ADEADNWGTNKR	B7FAA5	OSIGBa0158F13.4 protein(predicted) OS=Oryza sativa subsp. japonica OX=39947 GN=Os04g0480100 PE=2 SV=1	3	459.544	-2.3935	0.00097366	65.043	yes	0.841	1.044	0.845	1.007	0.961	1.302
884	ADEAQAELPDSTMTVQQLK	Q9FYP0	Peroxidase OS=Oryza sativa subsp. japonica OX=39947 GN=prx11 PE=2 SV=1	3	697.669	-2.2438	0.00020228	48.907	yes	0.893	1.092	0.875	0.807	1.443	0.89
885	ADEGFSVTVR	Q10M12	Ricin B-like lectin R40C1 OS=Oryza sativa subsp. japonica OX=39947 GN=R40C1 PE=1 SV=1	2	540.77	-2.394	0.00089381	118.28	yes	0.858	1.096	0.823	0.764	1.51	0.949
886	ADEGYCVAVR	Q10M12	Ricin B-like lectin R40C1 OS=Oryza sativa subsp. japonica OX=39947 GN=R40C1 PE=1 SV=1	2	570.261	-2.3204	3.8447e-05	151.22	yes	0.826	1.076	0.866	0.749	1.473	1.01
887	ADEGYCVAVR	Q10M12	Ricin B-like lectin R40C1 OS=Oryza sativa subsp. japonica OX=39947 GN=R40C1 PE=1 SV=1	3	380.51	-0.95811	0.0096949	46.819	yes	0.842	0.878	1.128	0.856	1.128	1.168
888	ADEGYCVAVR	Q10M12	Ricin B-like lectin R40C1 OS=Oryza sativa subsp. japonica OX=39947 GN=R40C1 PE=1 SV=1	2	570.261	-0.92457	0.0014672	97.813	yes	0.885	1.007	0.858	0.775	1.54	0.935
889	ADEHVDVTNPATQEVVSR	Q6Z4E4	Methylmalonate semi-aldehyde dehydrogenase OS=Oryza sativa subsp. japonica OX=39947 GN=Os07g0188800 PE=2 SV=1	3	656.648		3.904e-08	65.423	yes	NA	NA	NA	NA	NA	NA
890	ADEHVDVTNPATQEVVSR	Q6Z4E4	Methylmalonate semi-aldehyde dehydrogenase OS=Oryza sativa subsp. japonica OX=39947 GN=Os07g0188800 PE=2 SV=1	3	656.32	-2.0777	1.7937e-13	113.14	yes	NA	NA	NA	NA	NA	NA
891	ADEHVDVTNPATQEVVSR	Q6Z4E4	Methylmalonate semi-aldehyde dehydrogenase OS=Oryza sativa subsp. japonica OX=39947 GN=Os07g0188800 PE=2 SV=1	3	656.32	-2.5548	2.5357e-19	139.88	yes	1.021	1.105	0.961	0.993	1.053	0.867
892	ADEHVDVTNPATQEVVSR	Q6Z4E4	Methylmalonate semi-aldehyde dehydrogenase OS=Oryza sativa subsp. japonica OX=39947 GN=Os07g0188800 PE=2 SV=1	4	492.492	-1.8927	7.1477e-18	120.77	yes	0.915	1	0.929	0.98	1.17	1.007
893	ADEHVDVTNPATQEVVSR	Q6Z4E4	Methylmalonate semi-aldehyde dehydrogenase OS=Oryza sativa subsp. japonica OX=39947 GN=Os07g0188800 PE=2 SV=1	2	983.977	-2.8406	4.3455e-18	133.78	yes	0.862	1.161	0.943	1.051	1.048	0.935
894	ADEKELMGK	Q6H4L2	Elongation factor 2 OS=Oryza sativa subsp. japonica OX=39947 GN=Os02g0519900 PE=2 SV=1	3	340.839	-0.45815	0.0092766	63.184	yes	NA	NA	NA	NA	NA	NA
895	ADELAAK	Q9XEA8	Cysteine synthase OS=Oryza sativa subsp. japonica OX=39947 GN=RCS3 PE=2 SV=1	2	359.193	-1.279	0.01663	97.798	yes	NA	NA	NA	NA	NA	NA
896	ADELHLSSK	Q8H4V1	Phosphoenolpyruvate carboxylase(predicted) OS=Oryza sativa subsp. japonica OX=39947 GN=OJ1484_G09.129-1 PE=2 SV=1	3	333.842	0.36467	0.036528	36.424	yes	1.082	1.082	1.155	0.856	1.01	0.815
897	ADEMAQIFR	Q0DSD6	30S ribosomal protein S1, chloroplast, putative, expressed(predicted) OS=Oryza sativa subsp. japonica OX=39947 GN=Os03g0315800 PE=4 SV=1	2	540.761	0.43147	0.0041794	96.342	yes	0.968	1.049	0.83	0.852	1.235	1.067
898	ADEMAQIFR	Q0DSD6	30S ribosomal protein S1, chloroplast, putative, expressed(predicted) OS=Oryza sativa subsp. japonica OX=39947 GN=Os03g0315800 PE=4 SV=1	2	540.761	-0.75522	0.0058458	86.898	yes	0.907	1.107	0.944	0.825	1.232	0.985
899	ADEQWGESPCAFVTPK	B7FA23	AMP-binding enzyme family protein, expressed(predicted) OS=Oryza sativa subsp. japonica OX=39947 GN=Os03g0305000 PE=2 SV=1	4	456.208	0.68791	0.044942	20.049	yes	NA	NA	NA	NA	NA	NA
900	ADESGNWSLNK	Q6ZI51	Eukaryotic translation initiation factor 4B(predicted) OS=Oryza sativa subsp. japonica OX=39947 GN=Os02g0595800 PE=4 SV=1	3	407.523	-1.2329	0.029452	35.496	yes	NA	NA	NA	NA	NA	NA
901	ADETLAAMAQLEK	Q8S718	Glutathione S-transferase GSTU6, putative, expressed OS=Oryza sativa subsp. japonica OX=39947 GN=LOC_Os10g38700 PE=2 SV=1	3	464.234	0.11805	1.1635e-07	111.79	yes	0.928	1.081	0.923	1.069	0.871	1.128
902	ADETLAAMAQLEK	Q8S718	Glutathione S-transferase GSTU6, putative, expressed OS=Oryza sativa subsp. japonica OX=39947 GN=LOC_Os10g38700 PE=2 SV=1	3	464.234	0.2551	4.8915e-08	125.82	yes	0.974	1.097	0.97	1.036	0.784	1.138
903	ADETLAAMAQLEK	Q8S718	Glutathione S-transferase GSTU6, putative, expressed OS=Oryza sativa subsp. japonica OX=39947 GN=LOC_Os10g38700 PE=2 SV=1	2	695.848	-0.61922	1.9594e-14	179.65	yes	0.954	1.147	0.976	1.024	0.798	1.101
904	ADETLAAMAQLEK	Q8S718	Glutathione S-transferase GSTU6, putative, expressed OS=Oryza sativa subsp. japonica OX=39947 GN=LOC_Os10g38700 PE=2 SV=1	4	348.428	1.0119	0.027862	28.053	yes	NA	NA	NA	NA	NA	NA
905	ADETLAAMAQLEK	Q8S718	Glutathione S-transferase GSTU6, putative, expressed OS=Oryza sativa subsp. japonica OX=39947 GN=LOC_Os10g38700 PE=2 SV=1	3	464.234	0.079152	3.7126e-06	96.745	yes	NA	NA	NA	NA	NA	NA
906	ADETLAAMAQLEK	Q8S718	Glutathione S-transferase GSTU6, putative, expressed OS=Oryza sativa subsp. japonica OX=39947 GN=LOC_Os10g38700 PE=2 SV=1	3	464.234	0.44874	8.4749e-05	82.85	yes	NA	NA	NA	NA	NA	NA
907	ADEVAGPMVMR	Q5Z790	Protein DJ-1 homolog B(predicted) OS=Oryza sativa subsp. japonica OX=39947 GN=Os06g0531200 PE=4 SV=1	2	588.281		0.011891	61.833	yes	NA	NA	NA	NA	NA	NA
908	ADEVAGPMVMR	Q5Z790	Protein DJ-1 homolog B(predicted) OS=Oryza sativa subsp. japonica OX=39947 GN=Os06g0531200 PE=4 SV=1	2	588.281		0.00017451	85.813	yes	NA	NA	NA	NA	NA	NA
909	ADEVAGPMVMRPQHGVEFSLK	Q5Z790	Protein DJ-1 homolog B(predicted) OS=Oryza sativa subsp. japonica OX=39947 GN=Os06g0531200 PE=4 SV=1	4	575.29	-0.5582	0.00090945	39.387	yes	0.88	1.123	0.916	1.046	1.082	0.953
910	ADEVVAVEK	Q5TKJ2	Patellin-5(predicted) OS=Oryza sativa subsp. japonica OX=39947 GN=Os05g0429400 PE=4 SV=1	3	320.506	0.9108	0.0041614	62.463	yes	0.951	0.953	0.989	0.966	1.137	1.003
911	ADEVVAVEK	Q5TKJ2	Patellin-5(predicted) OS=Oryza sativa subsp. japonica OX=39947 GN=Os05g0429400 PE=4 SV=1	2	480.256		0.016702	90.05	yes	NA	NA	NA	NA	NA	NA
912	ADFASVMDVLQNK	Q8LJJ2	PALP domain-containing protein(predicted) OS=Oryza sativa subsp. japonica OX=39947 GN=Os01g0693800 PE=2 SV=1	3	479.906	-0.12103	5.1648e-06	93.345	yes	0.952	1.115	0.936	1.019	1.113	0.864
913	ADFASVMDVLQNK	Q8LJJ2	PALP domain-containing protein(predicted) OS=Oryza sativa subsp. japonica OX=39947 GN=Os01g0693800 PE=2 SV=1	2	719.356	-0.51022	8.7912e-17	201.48	yes	0.968	1.12	0.983	0.946	1.061	0.923
914	ADFASVMDVLQNK	Q8LJJ2	PALP domain-containing protein(predicted) OS=Oryza sativa subsp. japonica OX=39947 GN=Os01g0693800 PE=2 SV=1	2	719.356	-0.24265	2.1803e-07	127.02	yes	NA	NA	NA	NA	NA	NA
915	ADFGAVMDVLK	Q6L4H5	PALP domain-containing protein(predicted) OS=Oryza sativa subsp. japonica OX=39947 GN=P0560C03.1 PE=4 SV=1	2	583.3	-1.3614	0.0091818	61.344	yes	0.995	1.121	0.917	0.884	1.234	0.848
916	ADFGAVMDVLK	Q6L4H5	PALP domain-containing protein(predicted) OS=Oryza sativa subsp. japonica OX=39947 GN=P0560C03.1 PE=4 SV=1	3	389.202	0.53819	0.00038973	78.342	yes	NA	NA	NA	NA	NA	NA
917	ADFISLHMPLTPATSK	Q6ZAA5	D-3-phosphoglycerate dehydrogenase OS=Oryza sativa subsp. japonica OX=39947 GN=Os08g0447000 PE=2 SV=1	3	576.971	-3.4548	6.4725e-06	79.346	yes	0.999	1.128	1.055	0.927	1.138	0.754
918	ADGAQGEAVK	Q5N8G1	2-C-methyl-D-erythritol 4-phosphate cytidylyltransferase, chloroplastic OS=Oryza sativa subsp. japonica OX=39947 GN=ISPD PE=2 SV=1	2	473.235	-0.81327	0.01372	63.091	yes	NA	NA	NA	NA	NA	NA
919	ADGEFTPTSVFK	A0A0P0WGH1	RCK N-terminal domain-containing protein(predicted) OS=Oryza sativa subsp. japonica OX=39947 GN=Os04g0682800 PE=4 SV=1	3	433.547	0.53683	0.0045979	49.025	yes	1.038	1.135	1.064	0.815	0.989	0.959
920	ADGEFTPTSVFK	A0A0P0WGH1	RCK N-terminal domain-containing protein(predicted) OS=Oryza sativa subsp. japonica OX=39947 GN=Os04g0682800 PE=4 SV=1	2	649.817	-0.59319	8.3034e-05	113.24	yes	1.06	1.158	1.088	0.761	0.994	0.939
921	ADGFAGVFPEHK	Q7XPY2	Plasma membrane ATPase OS=Oryza sativa subsp. japonica OX=39947 GN=Os04g0656100 PE=2 SV=1	4	319.41	0.30124	0.00053869	64.121	no	0.965	1.188	1.133	0.864	1.017	0.833
922	ADGFAGVFPEHK	Q7XPY2	Plasma membrane ATPase OS=Oryza sativa subsp. japonica OX=39947 GN=Os04g0656100 PE=2 SV=1	3	425.544	-0.38862	0.0007507	64.121	no	1.046	1.102	1.002	0.935	1.083	0.833
923	ADGFAGVFPEHK	Q7XPY2	Plasma membrane ATPase OS=Oryza sativa subsp. japonica OX=39947 GN=Os04g0656100 PE=2 SV=1	2	637.812	-1.6592	0.0083982	57.175	no	0.826	1.174	0.978	0.922	1.036	1.063
924	ADGFVVQTGDPEGPAEGFIDPSTGK	Q6YW78	PPIase cyclophilin-type domain-containing protein(predicted) OS=Oryza sativa subsp. japonica OX=39947 GN=Os08g0382400 PE=2 SV=1	4	623.546	-0.62268	6.2827e-06	45.099	yes	0.863	1.113	0.868	0.926	1.047	1.183
925	ADGFVVQTGDPEGPAEGFIDPSTGK	Q6YW78	PPIase cyclophilin-type domain-containing protein(predicted) OS=Oryza sativa subsp. japonica OX=39947 GN=Os08g0382400 PE=2 SV=1	3	831.059	-0.9988	1.8576e-38	144.56	yes	0.843	1.112	0.9	0.964	0.948	1.234
926	ADGFVVQTGDPEGPAEGFIDPSTGK	Q6YW78	PPIase cyclophilin-type domain-containing protein(predicted) OS=Oryza sativa subsp. japonica OX=39947 GN=Os08g0382400 PE=2 SV=1	5	499.038	0.31443	0.00043586	34.437	yes	0.864	1.143	0.954	0.93	0.968	1.14
927	ADGFVVQTGDPEGPAEGFIDPSTGK	Q6YW78	PPIase cyclophilin-type domain-containing protein(predicted) OS=Oryza sativa subsp. japonica OX=39947 GN=Os08g0382400 PE=2 SV=1	3	831.059	-1.3851	3.055e-08	62.193	yes	0.818	0.968	1.015	0.957	0.993	1.248
928	ADGKPGMSDEEVMDFVSR	Q5QLG3	Katanin p60 ATPase-containing subunit A1(predicted) OS=Oryza sativa subsp. japonica OX=39947 GN=Os01g0682500 PE=2 SV=1	3	662.624	-2.0963	7.2672e-05	62.438	yes	1.029	1.216	1.056	1.049	0.855	0.795
929	ADGKPGMSDEEVMDFVSR	Q5QLG3	Katanin p60 ATPase-containing subunit A1(predicted) OS=Oryza sativa subsp. japonica OX=39947 GN=Os01g0682500 PE=2 SV=1	3	662.624	-2.5709	4.9513e-08	83.614	yes	1.046	1.172	0.998	1.024	0.901	0.859
930	ADGKPGMSDEEVMDFVSR	Q5QLG3	Katanin p60 ATPase-containing subunit A1(predicted) OS=Oryza sativa subsp. japonica OX=39947 GN=Os01g0682500 PE=2 SV=1	3	662.624	-1.7015	0.0047547	40.047	yes	0.978	1.241	1.073	0.977	0.949	0.784
931	ADGKPGMSDEEVMDFVSR	Q5QLG3	Katanin p60 ATPase-containing subunit A1(predicted) OS=Oryza sativa subsp. japonica OX=39947 GN=Os01g0682500 PE=2 SV=1	3	662.624	-1.7238	2.7914e-13	114.3	yes	0.996	1.208	1.129	0.992	0.889	0.786
932	ADGKPGMSDEEVMDFVSR	Q5QLG3	Katanin p60 ATPase-containing subunit A1(predicted) OS=Oryza sativa subsp. japonica OX=39947 GN=Os01g0682500 PE=2 SV=1	3	657.293	-1.0562	2.0941e-21	152.13	yes	1.097	1.181	1.092	0.998	0.877	0.756
933	ADGTFVPR	Q0DKM4	U1 small nuclear ribonucleoprotein A OS=Oryza sativa subsp. japonica OX=39947 GN=Os05g0154800 PE=3 SV=1	2	431.725	-0.74301	0.021452	79.059	yes	NA	NA	NA	NA	NA	NA
934	ADGTGPMIYLK	Q6YYB9	Tryptophan synthase OS=Oryza sativa subsp. japonica OX=39947 GN=Os08g0135900 PE=2 SV=1	2	583.3	-0.5685	0.036597	48.284	yes	1.002	1.062	0.975	0.787	1.429	0.745
935	ADGTGPMIYLK	Q6YYB9	Tryptophan synthase OS=Oryza sativa subsp. japonica OX=39947 GN=Os08g0135900 PE=2 SV=1	2	583.3	-1.5577	0.0021842	78.342	yes	0.975	1.003	0.889	0.866	1.404	0.864
936	ADGTNVHNWHWAER	Q6YUA7	Aha1_N domain-containing protein(predicted) OS=Oryza sativa subsp. japonica OX=39947 GN=Os08g0464000 PE=2 SV=1	4	423.946	-1.122	0.0015295	49.149	yes	0.85	1.136	1.023	0.884	1.143	0.964
937	ADGYILEGK	Q0JDZ7	40S ribosomal protein S8 OS=Oryza sativa subsp. japonica OX=39947 GN=Os04g0349500 PE=2 SV=1	3	322.503	0.30907	0.015117	45.368	no	1.001	1.077	1.006	0.723	1.511	0.682
938	ADHFIEHGDK	Q5QLQ5	Lactamase_B domain-containing protein(predicted) OS=Oryza sativa subsp. japonica OX=39947 GN=Os01g0667200 PE=2 SV=1	4	292.89	0.4275	0.00035449	82.417	yes	0.817	1.029	0.861	1.121	1.058	1.113
939	ADHFIEHGDK	Q5QLQ5	Lactamase_B domain-containing protein(predicted) OS=Oryza sativa subsp. japonica OX=39947 GN=Os01g0667200 PE=2 SV=1	3	390.184	-0.11508	0.0004741	83.869	yes	NA	NA	NA	NA	NA	NA
940	ADHFIEHGDK	Q5QLQ5	Lactamase_B domain-containing protein(predicted) OS=Oryza sativa subsp. japonica OX=39947 GN=Os01g0667200 PE=2 SV=1	4	292.89	0.55783	0.027512	33.89	yes	NA	NA	NA	NA	NA	NA
941	ADHNIPEK	Q5ZA96	UPF0061 protein azo1574(predicted) OS=Oryza sativa subsp. japonica OX=39947 GN=Os06g0320700 PE=3 SV=1	3	308.491	-0.56854	0.030472	41.448	yes	NA	NA	NA	NA	NA	NA
942	ADHVEDSVSSPK	Q0DXM0	Starch synthase, chloroplastic/amyloplastic (Fragment) OS=Oryza sativa subsp. japonica OX=39947 GN=Os02g0744700 PE=3 SV=1	3	424.202	0.08574	2.9644e-05	98.407	yes	1.053	1.112	1.046	0.914	0.863	1.012
943	ADHVEDSVSSPK	Q0DXM0	Starch synthase, chloroplastic/amyloplastic (Fragment) OS=Oryza sativa subsp. japonica OX=39947 GN=Os02g0744700 PE=3 SV=1	4	318.403	1.3505	0.00099825	58.172	yes	0.991	1.04	1.169	0.897	0.868	1.036
944	ADIDLAVK	Q9LRE9	Cytosolic aldehyde dehydrogenase OS=Oryza sativa subsp. japonica OX=39947 GN=ALDH1a PE=2 SV=1	2	422.742	-0.4922	0.010474	95.502	yes	0.979	1.086	0.996	0.765	1.192	0.982
945	ADIDLAVK	Q9LRE9	Cytosolic aldehyde dehydrogenase OS=Oryza sativa subsp. japonica OX=39947 GN=ALDH1a PE=2 SV=1	3	282.164	0.46131	0.0055047	70.525	yes	1.007	1.06	0.99	0.807	1.133	1.003
946	ADIEDYLAK	Q7XAL3	Acetyltransferase component of pyruvate dehydrogenase complex OS=Oryza sativa subsp. japonica OX=39947 GN=P0492E07.128 PE=2 SV=1	2	519.261	-0.67994	0.0015945	105.98	yes	0.892	1.118	0.929	1.017	1.091	0.953
947	ADIEDYLAK	Q7XAL3	Acetyltransferase component of pyruvate dehydrogenase complex OS=Oryza sativa subsp. japonica OX=39947 GN=P0492E07.128 PE=2 SV=1	3	346.51	0.49639	0.0055481	57.59	yes	0.917	1.184	0.93	0.982	1.022	0.964
948	ADIEDYLASVAK	Q5VS74	Acetyltransferase component of pyruvate dehydrogenase complex OS=Oryza sativa subsp. japonica OX=39947 GN=P0644B06.24-2 PE=3 SV=1	3	432.222	0.97625	3.0353e-05	98.156	no	0.907	1.182	0.891	1.011	1.101	0.908
949	ADIEDYLASVAK	Q5VS74	Acetyltransferase component of pyruvate dehydrogenase complex OS=Oryza sativa subsp. japonica OX=39947 GN=P0644B06.24-2 PE=3 SV=1	2	647.83	-0.58882	3.0737e-06	137.84	no	0.913	1.124	0.922	1.033	1.09	0.918
950	ADIGIAVADATDAAR	Q7XPY2	Plasma membrane ATPase OS=Oryza sativa subsp. japonica OX=39947 GN=Os04g0656100 PE=2 SV=1	3	477.248	0.51907	3.9016e-05	71.08	no	NA	NA	NA	NA	NA	NA
951	ADIGIAVDDSTDAAR	Q8L6I2	Plasma membrane ATPase OS=Oryza sativa subsp. japonica OX=39947 GN=a2 PE=3 SV=1	2	745.36	-3.0066	1.7107e-11	127.05	yes	0.796	1.036	0.924	1.381	0.943	0.92
952	ADIGIAVDDSTDAAR	Q8L6I2	Plasma membrane ATPase OS=Oryza sativa subsp. japonica OX=39947 GN=a2 PE=3 SV=1	3	497.242	-1.7841	4.8995e-06	87.447	yes	0.777	0.855	0.866	1.229	1.145	1.128
953	ADIIDEETK	Q9SNS9	MutT/nudix protein-like OS=Oryza sativa subsp. japonica OX=39947 GN=P0538C01.23 PE=4 SV=1	2	517.256	-1.7888	0.0014856	119.53	yes	1.029	1.075	1.035	1.003	0.949	0.909
954	ADIKDILER	Q7XHZ2	Phosphomannomutase/phosphoglucomutase isoform X1(predicted) OS=Oryza sativa subsp. japonica OX=39947 GN=P0475E07.126 PE=2 SV=1	3	358.205	-0.035703	0.0138	56.404	yes	1.067	1.261	0.924	0.983	0.981	0.784
955	ADILDPALMR	Q5SNC0	AAA domain-containing protein(predicted) OS=Oryza sativa subsp. japonica OX=39947 GN=Os06g0173100 PE=3 SV=1	2	557.8	-0.073767	0.0020671	91.549	no	0.884	1.04	0.886	0.945	1.125	1.121
956	ADILDSALLR	Q655S1	ATP-dependent zinc metalloprotease FTSH 2, chloroplastic OS=Oryza sativa subsp. japonica OX=39947 GN=FTSH2 PE=3 SV=1	2	543.811	-4.5164	0.00019483	128.51	yes	0.891	1.076	1.006	0.864	1.084	1.079
957	ADILDSALLRPGR	Q655S1	ATP-dependent zinc metalloprotease FTSH 2, chloroplastic OS=Oryza sativa subsp. japonica OX=39947 GN=FTSH2 PE=3 SV=1	3	466.268	0.34536	5.7524e-15	184.1	yes	0.93	1.13	0.99	0.909	0.968	1.074
958	ADILDSALLRPGR	Q655S1	ATP-dependent zinc metalloprotease FTSH 2, chloroplastic OS=Oryza sativa subsp. japonica OX=39947 GN=FTSH2 PE=3 SV=1	4	349.953	0.98592	0.0040464	46.88	yes	0.964	0.849	1.107	1.065	0.948	1.068
959	ADIPTADLVEK	Q2QS11	Bifunctional aminoacyl-tRNA synthetase, putative, expressed OS=Oryza sativa subsp. japonica OX=39947 GN=LOC_Os12g25710 PE=2 SV=1	3	391.212	0.64748	0.00022295	87.184	yes	1.087	1.164	1.095	0.757	1.254	0.643
960	ADIPTADLVEK	Q2QS11	Bifunctional aminoacyl-tRNA synthetase, putative, expressed OS=Oryza sativa subsp. japonica OX=39947 GN=LOC_Os12g25710 PE=2 SV=1	2	586.314	-0.96181	0.026578	51.286	yes	1.082	1.092	1.055	0.861	1.22	0.69
961	ADIVSPLDLAASWR	Q75IQ9	'putative 6-phosphofructo-2-kinase OS=Oryza sativa subsp. japonica OX=39947 GN=Os05g0164100 PE=4 SV=1	2	757.404	-1.2206	1.0008e-20	215.09	yes	1.002	1.065	1.005	0.995	0.917	1.016
962	ADIVSPLDLAASWR	Q75IQ9	'putative 6-phosphofructo-2-kinase OS=Oryza sativa subsp. japonica OX=39947 GN=Os05g0164100 PE=4 SV=1	3	505.272	0.36866	1.4719e-12	153.39	yes	0.891	1.14	1.001	0.988	0.946	1.035
963	ADKEGFEISVVK	Q94CN9	Dihydrolipoyl dehydrogenase OS=Oryza sativa subsp. japonica OX=39947 GN=Os01g0337900 PE=2 SV=1	3	441.238	-0.7015	0.012264	47.712	no	0.861	1.033	0.842	0.816	1.572	0.876
964	ADLEAPFQMLVSMMER	Q5JMX4	Tr-type G domain-containing protein(predicted) OS=Oryza sativa subsp. japonica OX=39947 GN=Os01g0752700 PE=4 SV=1	3	623.297	0.21823	0.040542	24.481	yes	1.108	1.467	1.048	1.237	0.647	0.492
965	ADLEGSDVAAK	Q53PC7	Coatomer subunit beta-1 OS=Oryza sativa subsp. japonica OX=39947 GN=Os11g0174000 PE=2 SV=1	3	359.18	-0.83792	0.00059735	72.2	no	1.159	1.008	1.132	0.673	1.259	0.769
966	ADLGHLK	Q0DQ10	Translation initiation factor eIF-2B delta subunit, putative, expressed(predicted) OS=Oryza sativa subsp. japonica OX=39947 GN=Os03g0645200 PE=3 SV=1	3	251.813	-0.32552	0.014016	58.604	yes	1.123	1.174	1.24	0.728	1.105	0.63
967	ADLHENR	Q10RN9	Small GTP-binding protein RAB5B(predicted) OS=Oryza sativa subsp. japonica OX=39947 GN=LOC_Os03g05740 PE=2 SV=1	2	427.709	-0.35387	0.062358	67.032	yes	NA	NA	NA	NA	NA	NA
968	ADLIAYLK	A0A0P0VB96	Cytochrome c domain-containing protein(predicted) OS=Oryza sativa subsp. japonica OX=39947 GN=Os01g0885000 PE=4 SV=1	2	453.768	-0.67833	0.015359	87.639	yes	0.918	1.132	0.863	1.03	1.053	1.004
969	ADLIFGEIQSQIK	Q6K548	Mitochondrial outer membrane protein porin 1 OS=Oryza sativa subsp. japonica OX=39947 GN=VDAC1 PE=1 SV=3	3	487.936	-0.27794	3.2383e-05	89.301	yes	0.855	1.089	0.828	0.976	1.095	1.156
970	ADLISYLK	Q0DI31	Cytochrome c OS=Oryza sativa subsp. japonica OX=39947 GN=CC-1 PE=1 SV=1	2	461.766	-0.29988	0.0051405	105.52	yes	0.954	1.164	0.916	0.954	1.06	0.952
971	ADLLDYDSVASAVAGCEGVFHVASPVPSGR	Q69U05	Epimerase domain-containing protein(predicted) OS=Oryza sativa subsp. japonica OX=39947 GN=Os06g0623300 PE=2 SV=1	4	762.37	-0.79395	2.9099e-20	84.509	yes	0.993	1.045	0.864	0.987	1.161	0.95
972	ADLLSDSER	Q6ZG90	ATP synthase OS=Oryza sativa subsp. japonica OX=39947 GN=Os02g0131300 PE=2 SV=1	2	503.246	-1.3803	0.0015633	118.04	yes	0.899	1.105	0.908	0.953	1.091	1.043
973	ADLNVPLDDAQK	Q6H6C7	Phosphoglycerate kinase OS=Oryza sativa subsp. japonica OX=39947 GN=Os02g0169300 PE=2 SV=1	2	650.325	-0.92511	0.015638	65.043	yes	0.937	1.12	0.999	0.935	1.235	0.773
974	ADLNVPLDDAQK	Q6H6C7	Phosphoglycerate kinase OS=Oryza sativa subsp. japonica OX=39947 GN=Os02g0169300 PE=2 SV=1	3	433.886	0.19223	0.0077998	62.088	yes	NA	NA	NA	NA	NA	NA
975	ADLNVPLDDAQK	Q6H6C7	Phosphoglycerate kinase OS=Oryza sativa subsp. japonica OX=39947 GN=Os02g0169300 PE=2 SV=1	2	649.833	-1.5751	6.4609e-05	122.2	yes	1.065	1.23	0.997	0.844	1.154	0.71
976	ADLNVPLDDAQK	Q6H6C7	Phosphoglycerate kinase OS=Oryza sativa subsp. japonica OX=39947 GN=Os02g0169300 PE=2 SV=1	3	433.558	-0.62744	0.00096958	62.088	yes	0.88	1.19	0.987	0.859	1.308	0.777
977	ADLNVPLDDAQK	Q6H6C7	Phosphoglycerate kinase OS=Oryza sativa subsp. japonica OX=39947 GN=Os02g0169300 PE=2 SV=1	4	325.42	0.62662	0.0084615	40.767	yes	0.934	0.969	1.052	1.063	1.117	0.864
978	ADLNVPLDDNQNITDDTR	A0A0P0WP33	Phosphoglycerate kinase OS=Oryza sativa subsp. japonica OX=39947 GN=Os05g0496200 PE=3 SV=1	3	677.315	-0.98664	7.0877e-21	145.48	yes	0.812	1.156	0.842	1.139	0.961	1.09
979	ADLNVPLDDNQNITDDTR	A0A0P0WP33	Phosphoglycerate kinase OS=Oryza sativa subsp. japonica OX=39947 GN=Os05g0496200 PE=3 SV=1	3	677.315	-0.91141	7.0877e-21	145.48	yes	0.969	1.178	0.983	1.043	1.037	0.789
980	ADLNVPLDDNQNITDDTR	A0A0P0WP33	Phosphoglycerate kinase OS=Oryza sativa subsp. japonica OX=39947 GN=Os05g0496200 PE=3 SV=1	2	1015.47	-0.95812	1.5066e-07	88.176	yes	0.906	1.203	0.904	1.057	1.047	0.882
981	ADLNVPLDDNQNITDDTR	A0A0P0WP33	Phosphoglycerate kinase OS=Oryza sativa subsp. japonica OX=39947 GN=Os05g0496200 PE=3 SV=1	3	677.315	-0.76386	1.4267e-18	136.43	yes	0.937	1.018	0.96	1.027	1.012	1.046
982	ADLNVPLDDNQNITDDTR	A0A0P0WP33	Phosphoglycerate kinase OS=Oryza sativa subsp. japonica OX=39947 GN=Os05g0496200 PE=3 SV=1	3	677.315	-0.43364	1.9502e-07	83.423	yes	0.815	0.996	1.001	0.99	1.072	1.127
983	ADLNVPLDDNQNITDDTR	A0A0P0WP33	Phosphoglycerate kinase OS=Oryza sativa subsp. japonica OX=39947 GN=Os05g0496200 PE=3 SV=1	2	1014.98	-2.1525	2.7276e-30	174.72	yes	0.898	1.055	1.023	1.063	0.944	1.016
984	ADLNVPLDDNQNITDDTR	A0A0P0WP33	Phosphoglycerate kinase OS=Oryza sativa subsp. japonica OX=39947 GN=Os05g0496200 PE=3 SV=1	4	507.992	-0.97077	1.639e-06	73.057	yes	0.892	1.065	1.072	0.947	1.071	0.953
985	ADLNVPLDDNQNITDDTR	A0A0P0WP33	Phosphoglycerate kinase OS=Oryza sativa subsp. japonica OX=39947 GN=Os05g0496200 PE=3 SV=1	3	676.987	-2.0845	1.7164e-22	154.74	yes	0.977	1.179	0.983	1.017	0.94	0.905
986	ADLNVPLDDNQNITDDTR	A0A0P0WP33	Phosphoglycerate kinase OS=Oryza sativa subsp. japonica OX=39947 GN=Os05g0496200 PE=3 SV=1	2	1014.98	-0.42217	2.256e-30	179.84	yes	0.982	1.19	1.042	0.989	0.889	0.907
987	ADLNVPLDDNQNITDDTR	A0A0P0WP33	Phosphoglycerate kinase OS=Oryza sativa subsp. japonica OX=39947 GN=Os05g0496200 PE=3 SV=1	3	676.987	-0.18757	1.3156e-25	159.4	yes	0.962	1.123	1.004	1.024	0.931	0.956
988	ADLNVPLDDNQNITDDTR	A0A0P0WP33	Phosphoglycerate kinase OS=Oryza sativa subsp. japonica OX=39947 GN=Os05g0496200 PE=3 SV=1	3	676.987	-0.80723	2.7289e-21	145.48	yes	0.977	1.137	0.936	1.072	0.96	0.919
989	ADLNVPLDDNQNITDDTR	A0A0P0WP33	Phosphoglycerate kinase OS=Oryza sativa subsp. japonica OX=39947 GN=Os05g0496200 PE=3 SV=1	3	676.987	-1	2.824e-06	71.376	yes	NA	NA	NA	NA	NA	NA
990	ADLNVPLDDNQNITDDTR	A0A0P0WP33	Phosphoglycerate kinase OS=Oryza sativa subsp. japonica OX=39947 GN=Os05g0496200 PE=3 SV=1	3	676.987	-2.7337	2.112e-05	64.705	yes	NA	NA	NA	NA	NA	NA
991	ADLNVPLDDNQNITDDTR	A0A0P0WP33	Phosphoglycerate kinase OS=Oryza sativa subsp. japonica OX=39947 GN=Os05g0496200 PE=3 SV=1	2	1014.98	-1.4166	0.030391	35.133	yes	0.888	1.155	1.041	0.953	0.969	0.994
992	ADLNVPLDDNQNITDDTR	A0A0P0WP33	Phosphoglycerate kinase OS=Oryza sativa subsp. japonica OX=39947 GN=Os05g0496200 PE=3 SV=1	3	676.987	-1.3418	0.00026585	51.566	yes	NA	NA	NA	NA	NA	NA
993	ADLNVPLDDNQNITDDTR	A0A0P0WP33	Phosphoglycerate kinase OS=Oryza sativa subsp. japonica OX=39947 GN=Os05g0496200 PE=3 SV=1	3	676.987	-1.2719	0.00023182	52.19	yes	0.918	1.171	0.968	0.897	1.14	0.906
994	ADLNVPLDDNQNITDDTR	A0A0P0WP33	Phosphoglycerate kinase OS=Oryza sativa subsp. japonica OX=39947 GN=Os05g0496200 PE=3 SV=1	3	676.987	-1.4532	0.00051061	47.082	yes	NA	NA	NA	NA	NA	NA
995	ADLPAFAPGAVTGPVVR	Q6ZIF9	Cyclase-like protein 1 OS=Oryza sativa subsp. japonica OX=39947 GN=CYL1 PE=2 SV=1	3	546.639	-0.61465	2.0976e-08	88.385	yes	1.062	1.079	1.005	1.066	0.855	0.933
996	ADLPAFAPGAVTGPVVR	Q6ZIF9	Cyclase-like protein 1 OS=Oryza sativa subsp. japonica OX=39947 GN=CYL1 PE=2 SV=1	2	819.454	-1.0823	3.5123e-12	108.96	yes	0.899	1.052	0.947	0.963	1.082	1.056
997	ADLSAETVAALDK	Q10N44	Protein IN2-1 homolog A OS=Oryza sativa subsp. japonica OX=39947 GN=Os03g0283200 PE=2 SV=1	3	435.23	0.19032	0.00020333	69.03	yes	NA	NA	NA	NA	NA	NA
998	ADLSPHGPIHAAVCCLASR	Q10LH0	Divinyl chlorophyllide a 8-vinyl-reductase, chloroplastic OS=Oryza sativa subsp. japonica OX=39947 GN=DVR PE=3 SV=1	4	508.752	0.072896	1.4804e-07	77.871	yes	0.883	1.1	0.92	0.889	1.289	0.919
999	ADLSPHGPIHAAVCCLASR	Q10LH0	Divinyl chlorophyllide a 8-vinyl-reductase, chloroplastic OS=Oryza sativa subsp. japonica OX=39947 GN=DVR PE=3 SV=1	3	678	-0.57788	1.2021e-10	96.391	yes	0.968	1.081	1.063	0.929	1.177	0.782
1000	ADLTEVTHK	Q5Z9H9	Peptidyl-prolyl cis-trans isomerase OS=Oryza sativa subsp. japonica OX=39947 GN=P0655A07.5-1 PE=2 SV=1	3	338.514	0.63785	0.001065	85.676	yes	1.005	0.953	1.015	1.053	0.999	0.975
1001	ADLTEVTHK	Q5Z9H9	Peptidyl-prolyl cis-trans isomerase OS=Oryza sativa subsp. japonica OX=39947 GN=P0655A07.5-1 PE=2 SV=1	3	338.514	-0.59382	0.001065	85.676	yes	1.015	1.041	1.009	0.932	1.028	0.975
1002	ADLTEVTHK	Q5Z9H9	Peptidyl-prolyl cis-trans isomerase OS=Oryza sativa subsp. japonica OX=39947 GN=P0655A07.5-1 PE=2 SV=1	2	507.267	-2.4223	0.041543	53.751	yes	NA	NA	NA	NA	NA	NA
1003	ADLTSYDYDAPIR	Q0DGD7	Beta-galactosidase 8 OS=Oryza sativa subsp. japonica OX=39947 GN=Os05g0539400 PE=2 SV=1	2	750.354	-1.5505	0.026662	45.28	yes	0.851	1.051	0.912	0.923	1.371	0.892
1004	ADLVVDVLIK	Q75LD9	Salt tolerance protein(predicted) OS=Oryza sativa subsp. japonica OX=39947 GN=OSJNBa0032G11.5 PE=2 SV=1	3	362.225	1.2978	0.033387	35.541	yes	NA	NA	NA	NA	NA	NA
1005	ADLVVDVLIK	Q75LD9	Salt tolerance protein(predicted) OS=Oryza sativa subsp. japonica OX=39947 GN=OSJNBa0032G11.5 PE=2 SV=1	2	542.834		0.00072669	116.55	yes	NA	NA	NA	NA	NA	NA
1006	ADMDALPMQESVEWEHK	Q8S9S4	IAA-amino acid hydrolase ILR1-like 1 OS=Oryza sativa subsp. japonica OX=39947 GN=ILL1 PE=2 SV=1	3	672.633	-0.9664	7.3073e-05	61.265	yes	NA	NA	NA	NA	NA	NA
1007	ADMDALPVQELVDWEHK	Q8H3C7	IAA-amino acid hydrolase ILR1-like 9 OS=Oryza sativa subsp. japonica OX=39947 GN=ILL9 PE=2 SV=2	3	665.988	-1.0959	3.4019e-08	85.563	yes	0.851	1.043	0.96	1.041	0.922	1.183
1008	ADMWLGNLLLER	Q69IK7	CobW C-terminal domain-containing protein(predicted) OS=Oryza sativa subsp. japonica OX=39947 GN=Os02g0800000 PE=2 SV=1	2	715.877	-0.095482	0.0014998	75.589	yes	0.968	1.016	0.836	0.811	1.314	1.055
1009	ADMWLGNLLLER	Q69IK7	CobW C-terminal domain-containing protein(predicted) OS=Oryza sativa subsp. japonica OX=39947 GN=Os02g0800000 PE=2 SV=1	3	477.587	1.1007	0.0001677	82.85	yes	0.818	0.861	0.716	0.972	1.456	1.177
1010	ADMWLGNLLLER	Q69IK7	CobW C-terminal domain-containing protein(predicted) OS=Oryza sativa subsp. japonica OX=39947 GN=Os02g0800000 PE=2 SV=1	2	715.877	-0.90874	0.0033783	65.495	yes	0.918	1.086	0.792	0.812	1.279	1.114
1011	ADMWLGNLLLER	Q69IK7	CobW C-terminal domain-containing protein(predicted) OS=Oryza sativa subsp. japonica OX=39947 GN=Os02g0800000 PE=2 SV=1	3	477.587	0.56572	8.8707e-05	89.189	yes	0.677	0.827	1.029	1.057	1.235	1.175
1012	ADNASSTVAVDSLLNYETVK	Q658I3	ABC transporter B family member 25 mitochondrial(predicted) OS=Oryza sativa subsp. japonica OX=39947 GN=Os06g0128300 PE=4 SV=1	3	699.683	-0.96931	7.1192e-14	98.391	yes	1.073	1.172	1.192	0.857	1.019	0.688
1013	ADNSSLAGDIR	Q6F2U8	DNA helicase family protein, expressed OS=Oryza sativa subsp. japonica OX=39947 GN=OSJNBa0010D22.27 PE=2 SV=1	2	559.775	-2.2569	0.012522	57.175	yes	NA	NA	NA	NA	NA	NA
1014	ADPGVADAVAELR	Q10LV7	Photosystem II repair protein PSB27-H1, chloroplastic(predicted) OS=Oryza sativa subsp. japonica OX=39947 GN=LOC_Os03g21560 PE=3 SV=1	2	642.333	-0.76344	0.0001105	90.861	yes	NA	NA	NA	NA	NA	NA
1015	ADPGVADAVAELR	Q10LV7	Photosystem II repair protein PSB27-H1, chloroplastic(predicted) OS=Oryza sativa subsp. japonica OX=39947 GN=LOC_Os03g21560 PE=3 SV=1	3	428.558	-0.70834	4.8331e-06	94.122	yes	0.889	1.051	0.963	0.971	1.023	1.103
1016	ADPGVADAVAELR	Q10LV7	Photosystem II repair protein PSB27-H1, chloroplastic(predicted) OS=Oryza sativa subsp. japonica OX=39947 GN=LOC_Os03g21560 PE=3 SV=1	2	642.333	-1.8785	2.3758e-14	169.79	yes	0.853	1.07	0.854	1.056	0.948	1.219
1017	ADPGVADAVAELR	Q10LV7	Photosystem II repair protein PSB27-H1, chloroplastic(predicted) OS=Oryza sativa subsp. japonica OX=39947 GN=LOC_Os03g21560 PE=3 SV=1	2	642.333	-1.6241	3.3545e-11	152	yes	0.881	1.072	0.9	0.95	1.018	1.179
1018	ADPGVADAVAELR	Q10LV7	Photosystem II repair protein PSB27-H1, chloroplastic(predicted) OS=Oryza sativa subsp. japonica OX=39947 GN=LOC_Os03g21560 PE=3 SV=1	3	428.558	-0.49699	4.2123e-05	88.101	yes	0.956	1.132	0.92	0.875	0.979	1.137
1019	ADPGVADAVAELR	Q10LV7	Photosystem II repair protein PSB27-H1, chloroplastic(predicted) OS=Oryza sativa subsp. japonica OX=39947 GN=LOC_Os03g21560 PE=3 SV=1	2	642.333	-0.71102	0.027587	44.829	yes	NA	NA	NA	NA	NA	NA
1020	ADPHAPLK	Q8LQ68	Hexokinase-6 OS=Oryza sativa subsp. japonica OX=39947 GN=HXK6 PE=1 SV=1	3	283.492	-0.80454	0.012245	55.531	yes	1.124	1.025	1.245	0.96	0.837	0.809
1021	ADPRPPPCVLLERVVR	Q5ZCB7	DUF1618 domain-containing protein(predicted) OS=Oryza sativa subsp. japonica OX=39947 GN=Os01g0123200 PE=4 SV=1	3	625.352	-0.03508	0.0059491	50.874	yes	0.965	1.213	0.838	1.09	1.007	0.887
1022	ADPTEGFDIGAILSIAK	Q10PS3	HEAT repeat family protein, expressed OS=Oryza sativa subsp. japonica OX=39947 GN=LOC_Os03g12300 PE=2 SV=1	3	573.305	-0.14471	0.011199	30.072	yes	NA	NA	NA	NA	NA	NA
1023	ADPTSEQFGVR	Q6AVL0	PfkB domain-containing protein(predicted) OS=Oryza sativa subsp. japonica OX=39947 GN=OJ1519_A12.11 PE=4 SV=1	2	603.791	-0.89644	8.8497e-06	156.01	yes	0.954	1.148	0.97	0.745	1.293	0.89
1024	ADPTSSYTVAQYNSPFEFSGR	Q9LD82	Heme-binding protein 2(predicted) OS=Oryza sativa subsp. japonica OX=39947 GN=Os01g0210500 PE=2 SV=1	3	775.354	-0.82615	8.156e-30	154.48	yes	0.777	1.067	0.772	1.004	1.186	1.194
1025	ADPTSSYTVAQYNSPFEFSGR	Q9LD82	Heme-binding protein 2(predicted) OS=Oryza sativa subsp. japonica OX=39947 GN=Os01g0210500 PE=2 SV=1	3	775.354	-1.5648	1.9283e-06	60.561	yes	0.928	1.108	0.888	0.921	1.23	0.924
1026	ADPVSDEAK	Q6Z9F9	Lipocln_cytosolic_FA-bd_dom domain-containing protein(predicted) OS=Oryza sativa subsp. japonica OX=39947 GN=Os08g0440100 PE=2 SV=1	2	466.222	-0.30509	0.001585	113.93	yes	0.806	0.928	0.891	0.846	1.165	1.364
1027	ADQDIEPK	Q6H4V4	TIP120 domain-containing protein(predicted) OS=Oryza sativa subsp. japonica OX=39947 GN=Os02g0167700 PE=2 SV=1	3	305.819	-1.0673	0.057944	32.32	yes	1.079	0.958	1.252	0.718	1.052	0.941
1028	ADQFKPSEQVTLEPFER	B7FA85	Putative fibrillarin(predicted) OS=Oryza sativa subsp. japonica OX=39947 GN=Os05g0176000 PE=2 SV=1	3	674.337	-1.5915	0.0026454	43.208	yes	1.05	1.069	1.026	0.858	1.335	0.661
1029	ADQVAGLR	Q8LQ33	Alpha-1,4 glucan phosphorylase OS=Oryza sativa subsp. japonica OX=39947 GN=Os01g0851700 PE=2 SV=1	2	415.23	0.09625	0.06082	58.246	yes	1.074	1.063	1.102	0.934	0.947	0.88
1030	ADRDESSPYAAMLASQDVAQR	Q6H7T1	40S ribosomal protein S14(predicted) OS=Oryza sativa subsp. japonica OX=39947 GN=Os02g0162500 PE=2 SV=1	3	766.354	-0.66813	1.882e-06	64.5	yes	1.048	1.076	0.981	0.865	1.363	0.668
1031	ADRDESSPYAAMLASQDVAQR	Q6H7T1	40S ribosomal protein S14(predicted) OS=Oryza sativa subsp. japonica OX=39947 GN=Os02g0162500 PE=2 SV=1	3	761.022	-2.2904	1.0337e-10	89.859	yes	1.056	0.959	1.166	0.952	1.418	0.449
1032	ADRDESSPYAAMLASQDVAQR	Q6H7T1	40S ribosomal protein S14(predicted) OS=Oryza sativa subsp. japonica OX=39947 GN=Os02g0162500 PE=2 SV=1	4	571.018	-1.4459	0.0014754	37.169	yes	NA	NA	NA	NA	NA	NA
1033	ADSAAAAADLDGLPR	Q5QMN3	DEAD-box ATP-dependent RNA helicase 20 OS=Oryza sativa subsp. japonica OX=39947 GN=Os01g0197200 PE=3 SV=2	3	471.904	-0.36055	1.2163e-07	99.927	yes	NA	NA	NA	NA	NA	NA
1034	ADSAAAAADLDGLPR	Q5QMN3	DEAD-box ATP-dependent RNA helicase 20 OS=Oryza sativa subsp. japonica OX=39947 GN=Os01g0197200 PE=3 SV=2	2	707.352	-1.8944	0.0011067	61.409	yes	0.845	0.989	0.899	0.982	1.206	1.079
1035	ADSILHK	Q5NAB7	PPR_long domain-containing protein(predicted) OS=Oryza sativa subsp. japonica OX=39947 GN=Os01g0280400 PE=4 SV=1	3	261.817	-0.60837	0.0089916	73.039	yes	1.09	1.096	1.189	0.823	1.001	0.801
1036	ADSPLDIFLK	Q0JDT6	SAM domain-containing protein(predicted) OS=Oryza sativa subsp. japonica OX=39947 GN=Os04g0378200 PE=2 SV=1	3	373.541	1.7036	0.011436	44.318	yes	0.905	0.932	1.218	0.883	1.285	0.776
1037	ADSQVFLFANSK	Q75KZ3	TRASH domain-containing protein(predicted) OS=Oryza sativa subsp. japonica OX=39947 GN=Os05g0486700 PE=2 SV=1	3	442.894	0.0734	1.5366e-05	103.46	no	1.071	1.096	1.099	0.8	1.408	0.526
1038	ADSRSRAQQR	A0A0P0XHZ9	Os08g0533101 protein (Fragment) OS=Oryza sativa subsp. japonica OX=39947 GN=Os08g0533101 PE=4 SV=1	2	588.789	-1.2544	0.013236	48.981	yes	1.133	1.147	1.161	0.796	1.086	0.677
1039	ADSSIPTY	Q69WA8	Peptidyl-prolyl cis-trans isomerase(predicted) OS=Oryza sativa subsp. japonica OX=39947 GN=OJ1150_E04.123 PE=4 SV=1	2	427.201	0.062677	0.010943	94.662	yes	0.894	1.067	0.855	0.954	1.064	1.165
1040	ADSSIPTY	Q69WA8	Peptidyl-prolyl cis-trans isomerase(predicted) OS=Oryza sativa subsp. japonica OX=39947 GN=OJ1150_E04.123 PE=4 SV=1	2	427.201	-0.064217	0.022904	77.741	yes	0.891	1.005	0.938	0.954	1.107	1.105
1041	ADSTVIIR	Q5JML8	DNA-binding protein OS=Oryza sativa subsp. japonica OX=39947 GN=Os01g0754100 PE=2 SV=1	2	437.753	-1.4221	0.02205	78.516	yes	0.842	1.137	0.916	0.924	1.226	0.954
1042	ADTLDPALLRPGR	Q6Z875	AAA domain-containing protein(predicted) OS=Oryza sativa subsp. japonica OX=39947 GN=Os02g0325100 PE=2 SV=1	3	465.597	-0.5312	0.0002053	82.505	yes	0.939	1.087	0.905	0.934	1.166	0.97
1043	ADTVGELAQQDTPMK	Q0JGK4	Probable sucrose-phosphate synthase 1 OS=Oryza sativa subsp. japonica OX=39947 GN=SPS1 PE=2 SV=2	3	540.591	-0.77834	0.0017363	46.318	yes	NA	NA	NA	NA	NA	NA
1044	ADTVGELAQQDTPMK	Q0JGK4	Probable sucrose-phosphate synthase 1 OS=Oryza sativa subsp. japonica OX=39947 GN=SPS1 PE=2 SV=2	3	535.259	-0.61067	0.00021564	60.657	yes	1.166	1.176	1.149	0.869	0.861	0.779
1045	ADTVGELAQQDTPMK	Q0JGK4	Probable sucrose-phosphate synthase 1 OS=Oryza sativa subsp. japonica OX=39947 GN=SPS1 PE=2 SV=2	4	401.696	0.39752	0.015571	28.727	yes	NA	NA	NA	NA	NA	NA
1046	ADVADEAGVR	Q6ZF50	Short-chain type dehydrogenase/reductase(predicted) OS=Oryza sativa subsp. japonica OX=39947 GN=Os07g0561500 PE=4 SV=1	2	501.746	-0.9411	0.0011676	100.82	yes	0.844	0.926	0.91	1.03	0.856	1.433
1047	ADVAEVCLQALLFEEAR	A0A0N7KK10	Putative 3-beta hydroxysteroid dehydrogenase/isomerase protein(predicted) OS=Oryza sativa subsp. japonica OX=39947 GN=Os05g0110300 PE=4 SV=1	2	967.488	0.075831	2.0692e-09	101.92	yes	0.838	1.014	0.903	1.015	0.985	1.245
1048	ADVAEVCLQALLFEEAR	A0A0N7KK10	Putative 3-beta hydroxysteroid dehydrogenase/isomerase protein(predicted) OS=Oryza sativa subsp. japonica OX=39947 GN=Os05g0110300 PE=4 SV=1	3	645.328	-0.091235	0.0010288	44.391	yes	NA	NA	NA	NA	NA	NA
1049	ADVAEVCVQALQYEETK	Q852A3	Expressed protein OS=Oryza sativa subsp. japonica OX=39947 GN=OSJNBb0081B07.22 PE=2 SV=1	3	651.647	-1.5039	1.1883e-18	135.23	yes	0.825	0.961	0.814	0.955	1.141	1.304
1050	ADVAYCIHALSR	Q0DG77	ENTH domain-containing protein(predicted) OS=Oryza sativa subsp. japonica OX=39947 GN=Os05g0549000 PE=4 SV=1	3	459.231	0.26966	8.5695e-05	89.43	yes	0.981	1.106	1.138	0.852	1.164	0.759
1051	ADVDMDAIR	B7E4J4	Annexin D4(predicted) OS=Oryza sativa subsp. japonica OX=39947 GN=Os05g0382600 PE=2 SV=1	2	503.237	-2.6959	0.0053463	91.867	yes	0.931	1.08	0.904	0.888	1.381	0.816
1052	ADVESLISDHR	Q84NN4	Thioredoxin-like protein CDSP32, chloroplastic OS=Oryza sativa subsp. japonica OX=39947 GN=CDSP32 PE=2 SV=1	3	414.542	2.2233	6.0007e-05	103.08	yes	0.961	1.18	0.933	0.919	1.039	0.967
1053	ADVESLISDHR	Q84NN4	Thioredoxin-like protein CDSP32, chloroplastic OS=Oryza sativa subsp. japonica OX=39947 GN=CDSP32 PE=2 SV=1	2	621.31		2.3899e-06	145.01	yes	NA	NA	NA	NA	NA	NA
1054	ADVESLISDHR	Q84NN4	Thioredoxin-like protein CDSP32, chloroplastic OS=Oryza sativa subsp. japonica OX=39947 GN=CDSP32 PE=2 SV=1	3	414.542	1.3299	0.0076803	46.352	yes	NA	NA	NA	NA	NA	NA
1055	ADVGAAAMDDTAAIHFASQK	Q7X6P5	Ankyrin OS=Oryza sativa subsp. japonica OX=39947 GN=LOC_Os10g43040 PE=2 SV=1	3	663.983	-0.96536	1.1859e-21	118.72	yes	NA	NA	NA	NA	NA	NA
1056	ADVGPETGVLIMGAGPIGLVTLLAAR	Q6ZBH2	PKS_ER domain-containing protein(predicted) OS=Oryza sativa subsp. japonica OX=39947 GN=Os08g0545200 PE=2 SV=1	3	836.468	-1.1033	1.1402e-08	63.376	yes	0.917	1.093	1.029	1.169	0.95	0.842
1057	ADVLDAGELSAAIAGCEGVFHVASPVPGDK	C7J743	Epimerase domain-containing protein(predicted) OS=Oryza sativa subsp. japonica OX=39947 GN=Os09g0491820 PE=4 SV=1	4	738.866	-1.0394	1.545e-27	100.95	yes	0.971	1.137	1.142	0.943	1.066	0.742
1058	ADVMEGTDK	A0A0P0WWK9	NAD(P)-bd_dom domain-containing protein(predicted) OS=Oryza sativa subsp. japonica OX=39947 GN=Os06g0360300 PE=4 SV=1	3	322.48	-0.25405	0.015117	45.368	yes	NA	NA	NA	NA	NA	NA
1059	ADVMEGTDK	A0A0P0WWK9	NAD(P)-bd_dom domain-containing protein(predicted) OS=Oryza sativa subsp. japonica OX=39947 GN=Os06g0360300 PE=4 SV=1	2	483.216		0.016185	91.549	yes	NA	NA	NA	NA	NA	NA
1060	ADVNNNVLK	A0A0P0WYZ5	Glycine cleavage system P protein(predicted) OS=Oryza sativa subsp. japonica OX=39947 GN=Os06g0611900 PE=4 SV=1	2	494.751	-1.4059	0.0064963	102.52	no	NA	NA	NA	NA	NA	NA
1061	ADVNNNVLK	A0A0P0WYZ5	Glycine cleavage system P protein(predicted) OS=Oryza sativa subsp. japonica OX=39947 GN=Os06g0611900 PE=4 SV=1	3	330.17	-3.2835	0.044105	44.318	no	NA	NA	NA	NA	NA	NA
1062	ADVNNNVLK	A0A0P0WYZ5	Glycine cleavage system P protein(predicted) OS=Oryza sativa subsp. japonica OX=39947 GN=Os06g0611900 PE=4 SV=1	2	494.751	-3.9017	0.01475	91.549	no	NA	NA	NA	NA	NA	NA
1063	ADVNNNVLK	A0A0P0WYZ5	Glycine cleavage system P protein(predicted) OS=Oryza sativa subsp. japonica OX=39947 GN=Os06g0611900 PE=4 SV=1	2	494.751	-0.090584	0.0064963	102.52	no	0.999	1.088	1.095	0.935	0.927	0.956
1064	ADVNNNVLK	A0A0P0WYZ5	Glycine cleavage system P protein(predicted) OS=Oryza sativa subsp. japonica OX=39947 GN=Os06g0611900 PE=4 SV=1	2	493.767	-2.9845	0.0038146	151.22	no	1.018	1.198	1.102	0.855	0.886	0.941
1065	ADVNNNVLK	A0A0P0WYZ5	Glycine cleavage system P protein(predicted) OS=Oryza sativa subsp. japonica OX=39947 GN=Os06g0611900 PE=4 SV=1	3	329.514	-1.4823	0.0010857	84.522	no	1.035	1.17	1.111	0.88	0.866	0.938
1066	ADVNNNVLK	A0A0P0WYZ5	Glycine cleavage system P protein(predicted) OS=Oryza sativa subsp. japonica OX=39947 GN=Os06g0611900 PE=4 SV=1	2	493.767	-2.8594	0.0031967	140.17	no	0.999	1.141	1.109	0.849	0.958	0.943
1067	ADVNNNVLK	A0A0P0WYZ5	Glycine cleavage system P protein(predicted) OS=Oryza sativa subsp. japonica OX=39947 GN=Os06g0611900 PE=4 SV=1	3	329.514	-1.7937	0.0062668	55.064	no	1.045	1.108	1.126	0.883	0.919	0.918
1068	ADVNNNVLK	A0A0P0WYZ5	Glycine cleavage system P protein(predicted) OS=Oryza sativa subsp. japonica OX=39947 GN=Os06g0611900 PE=4 SV=1	2	494.259	-1.169	0.0035181	113.93	no	1.007	1.117	1.125	0.888	0.837	1.026
1069	ADVNNNVLK	A0A0P0WYZ5	Glycine cleavage system P protein(predicted) OS=Oryza sativa subsp. japonica OX=39947 GN=Os06g0611900 PE=4 SV=1	2	494.259	-2.2212	0.02464	73.499	no	0.937	1.054	1.083	0.957	0.906	1.063
1070	ADVPPPEK	Q6H547	Ribonuclease OS=Oryza sativa subsp. japonica OX=39947 GN=Os02g0523500 PE=2 SV=1	3	284.82	-0.45117	0.030472	41.448	yes	0.995	1.052	1.114	0.832	1.139	0.868
1071	ADVVITPVVK	Q2QLI3	Expressed protein OS=Oryza sativa subsp. japonica OX=39947 GN=LOC_Os12g44370 PE=2 SV=1	2	520.821	-0.92388	0.00089381	118.28	yes	0.944	1.064	0.953	0.983	0.974	1.081
1072	ADVVITPVVK	Q2QLI3	Expressed protein OS=Oryza sativa subsp. japonica OX=39947 GN=LOC_Os12g44370 PE=2 SV=1	3	347.55	0.82991	0.0029699	60.398	yes	0.946	1.116	0.983	0.91	0.966	1.079
1073	ADWELALVETASNLSK	Q10NB4	Clathrin assembly protein, putative, expressed OS=Oryza sativa subsp. japonica OX=39947 GN=LOC_Os03g16800 PE=2 SV=1	3	582.968	-0.35534	0.0066794	37.177	yes	NA	NA	NA	NA	NA	NA
1074	ADYAVEVGR	Q07661	Nucleoside diphosphate kinase 1 OS=Oryza sativa subsp. japonica OX=39947 GN=NDKR PE=1 SV=1	2	490.246	-0.69814	0.023322	62.463	yes	0.815	1.042	0.836	1.008	0.983	1.316
1075	ADYAVEVGR	Q07661	Nucleoside diphosphate kinase 1 OS=Oryza sativa subsp. japonica OX=39947 GN=NDKR PE=1 SV=1	3	327.166		0.0024154	71.451	yes	NA	NA	NA	NA	NA	NA
1076	ADYFLVGK	A0A0P0W399	Alpha-1,4 glucan phosphorylase (Fragment) OS=Oryza sativa subsp. japonica OX=39947 GN=Os03g0758100 PE=3 SV=1	2	456.745	-1.8061	0.0082746	99.442	yes	1.083	1.158	1.053	0.731	1.283	0.693
1077	ADYFLVGK	A0A0P0W399	Alpha-1,4 glucan phosphorylase (Fragment) OS=Oryza sativa subsp. japonica OX=39947 GN=Os03g0758100 PE=3 SV=1	3	304.832	-0.4621	0.025887	43.808	yes	1.094	1.161	1.077	0.764	1.223	0.681
1078	ADYLQDAK	Q9AUR8	Coatomer subunit alpha-1 OS=Oryza sativa subsp. japonica OX=39947 GN=Os03g0711400 PE=2 SV=1	2	462.227	-1.3742	0.048695	62.463	no	1.037	1.067	1.109	0.785	1.236	0.766
1079	ADYVYGPGR	Q6ZFI6	Aminotran_5 domain-containing protein(predicted) OS=Oryza sativa subsp. japonica OX=39947 GN=Os08g0502700 PE=2 SV=1	2	520.246	-0.83042	0.015645	57.59	yes	NA	NA	NA	NA	NA	NA
1080	AEAAAEEAKPAEPETEEK	Q5TKJ2	Patellin-5(predicted) OS=Oryza sativa subsp. japonica OX=39947 GN=Os05g0429400 PE=4 SV=1	4	475.726	-0.67937	1.966e-14	117.2	yes	NA	NA	NA	NA	NA	NA
1081	AEAALAIAK	A0A0P0WZ81	Receptor-like serine/threonine-protein kinase(predicted) OS=Oryza sativa subsp. japonica OX=39947 GN=Os06g0620200 PE=4 SV=1	3	286.508	-0.51597	0.011968	48.794	yes	0.929	1.045	1.007	0.974	1.021	1.025
1082	AEAAPQEQPTAAEK	Q5ZDX7	DUF1681 domain-containing protein(predicted) OS=Oryza sativa subsp. japonica OX=39947 GN=P0410E01.39-1 PE=2 SV=1	3	480.904	-1.79	0.0028138	46.318	yes	NA	NA	NA	NA	NA	NA
1083	AEAASSVDR	Q7XXD3	Probable inactive methyltransferase Os04g0175900(predicted) OS=Oryza sativa subsp. japonica OX=39947 GN=Os04g0175600 PE=2 SV=2	2	453.22	-0.52424	0.0056956	88.392	yes	1.347	1.261	1.718	0.734	0.45	0.49
1084	AEADAAAIAAEQTCALLEQR	Q6Z7R9	TPR_MLP1_2 domain-containing protein(predicted) OS=Oryza sativa subsp. japonica OX=39947 GN=Os02g0741500 PE=4 SV=1	3	701.344	-0.095183	0.0035028	33.248	yes	NA	NA	NA	NA	NA	NA
1085	AEADGNAQAVESK	Q0DXM0	Starch synthase, chloroplastic/amyloplastic (Fragment) OS=Oryza sativa subsp. japonica OX=39947 GN=Os02g0744700 PE=3 SV=1	2	645.302	-1.0088	0.00038839	84.753	yes	1.017	0.991	1.128	0.882	0.781	1.201
1086	AEADVIPYYK	Q7XB62	cDNA clone:001-019-B07, full insert sequence(predicted) OS=Oryza sativa subsp. japonica OX=39947 GN=Os07g0204500 PE=3 SV=1	2	584.798	-0.078243	0.0083725	68.657	yes	0.903	1.076	0.856	1.091	0.943	1.132
1087	AEADVIPYYK	Q7XB62	cDNA clone:001-019-B07, full insert sequence(predicted) OS=Oryza sativa subsp. japonica OX=39947 GN=Os07g0204500 PE=3 SV=1	2	584.798	-2.0346	0.017177	59.908	yes	NA	NA	NA	NA	NA	NA
1088	AEAEAMQPVPVD	Q7XS58	Cysteine synthase OS=Oryza sativa subsp. japonica OX=39947 GN=Os04g0165700 PE=2 SV=2	2	628.795	-1.0175	0.0018617	71.153	yes	NA	NA	NA	NA	NA	NA
1089	AEAEGALPVLGHR	Q2R480	6-phosphogluconate dehydrogenase, decarboxylating 2, chloroplastic OS=Oryza sativa subsp. japonica OX=39947 GN=G6PGH2 PE=2 SV=1	3	440.574	0.4291	0.00071556	61.233	yes	0.93	1.118	1.068	0.942	1.116	0.826
1090	AEAFLDIFAR	Q5Z9H3	Prephenate/arogenate dehydrogenase domain-containing protein(predicted) OS=Oryza sativa subsp. japonica OX=39947 GN=Os06g0709000 PE=4 SV=1	2	576.806	0.043965	0.0051732	75.387	yes	1.078	1.071	0.975	0.973	1.076	0.827
1091	AEAGDVEALR	Q6ZGM0	DUF1995 domain-containing protein(predicted) OS=Oryza sativa subsp. japonica OX=39947 GN=Os02g0117100 PE=4 SV=1	2	515.762	-2.5415	0.0027686	82.417	yes	0.86	1.083	0.862	0.933	1.119	1.143
1092	AEAGVGGINPSIR	Q0D6L9	ZnF_CDGSH domain-containing protein(predicted) OS=Oryza sativa subsp. japonica OX=39947 GN=Os07g0467200 PE=4 SV=1	2	620.836	-2.0269	2.039e-08	138.97	yes	0.791	1.079	0.86	0.888	1	1.383
1093	AEAGVGGINPSIR	Q0D6L9	ZnF_CDGSH domain-containing protein(predicted) OS=Oryza sativa subsp. japonica OX=39947 GN=Os07g0467200 PE=4 SV=1	3	414.226	-0.65849	1.6673e-06	101.53	yes	0.868	1.082	0.859	0.86	1.117	1.215
1094	AEALDPAFGDDAER	Q0E0P0	Beta-fructofuranosidase, insoluble isoenzyme 1 OS=Oryza sativa subsp. japonica OX=39947 GN=CIN1 PE=2 SV=1	2	738.834	-0.0029939	0.011946	49.149	yes	NA	NA	NA	NA	NA	NA
1095	AEALEMFAENK	Q6Z0N5	AA_TRNA_LIGASE_II domain-containing protein(predicted) OS=Oryza sativa subsp. japonica OX=39947 GN=Os08g0295300 PE=2 SV=1	3	418.201	-0.21777	6.4293e-05	102.52	yes	1.084	1.088	1.198	0.797	1.288	0.546
1096	AEALIDTGSDLVWTQCSTCLR	Q2QN11	Eukaryotic aspartyl protease family protein, expressed OS=Oryza sativa subsp. japonica OX=39947 GN=LOC_Os12g39360 PE=3 SV=1	3	799.379	-0.33325	2.9438e-26	131.31	yes	1.123	1.227	1.053	0.898	0.519	1.179
1097	AEALSLFR	Q0J724	Catalytic/ oxidoreductase, acting on NADH or NADPH(predicted) OS=Oryza sativa subsp. japonica OX=39947 GN=Os08g0239000 PE=2 SV=1	2	453.756	-0.011189	0.0071486	117.89	no	1.016	1.031	1.146	0.955	1.112	0.741
1098	AEALVVVQEPEVK	Q5N8I8	Os01g0700000 protein OS=Oryza sativa subsp. japonica OX=39947 GN=Os01g0700000 PE=2 SV=1	4	353.451	1.6457	0.053087	20.124	yes	NA	NA	NA	NA	NA	NA
1099	AEALVVVQEPEVK	Q5N8I8	Os01g0700000 protein OS=Oryza sativa subsp. japonica OX=39947 GN=Os01g0700000 PE=2 SV=1	3	470.933	0.0096827	0.00021231	67.997	yes	0.829	1.013	0.844	0.992	1.089	1.234
1100	AEANISSNLPESIPSEANQYEK	Q5VRB2	Probable sodium/metabolite cotransporter BASS2, chloroplastic OS=Oryza sativa subsp. japonica OX=39947 GN=BASS2 PE=2 SV=1	3	797.715	-1.3859	3.4007e-07	61.345	yes	1.013	1.126	0.907	0.739	1.265	0.949
1101	AEANLGNVLK	Q6Z6L4	Aminopeptidase M1-A OS=Oryza sativa subsp. japonica OX=39947 GN=Os02g0218200 PE=2 SV=1	3	343.529	0.065608	0.0021131	64.82	yes	1.117	1.023	1.386	0.769	1.003	0.702
1102	AEANPVLVPPPGIGLTDFRDPTTAWR	Q0JBF1	H0502G05.3 protein(predicted) OS=Oryza sativa subsp. japonica OX=39947 GN=Os04g0535600 PE=2 SV=1	4	698.37	0.034711	6.7548e-07	53.481	yes	0.833	1.046	0.969	1.06	1.091	1.001
1103	AEAPVQSLSATR	Q10LH9	Nuclear pore protein OS=Oryza sativa subsp. japonica OX=39947 GN=LOC_Os03g22690 PE=2 SV=1	2	615.328	-0.57251	7.6113e-05	110.9	yes	NA	NA	NA	NA	NA	NA
1104	AEAPVQSLSATR	Q10LH9	Nuclear pore protein OS=Oryza sativa subsp. japonica OX=39947 GN=LOC_Os03g22690 PE=2 SV=1	3	410.554	0.42331	0.0024682	53.448	yes	NA	NA	NA	NA	NA	NA
1105	AEAQAAYDK	Q6YUA1	TPR_REGION domain-containing protein(predicted) OS=Oryza sativa subsp. japonica OX=39947 GN=Os02g0100300 PE=4 SV=1	2	483.73	-3.4833	0.0014208	120.77	yes	0.891	0.897	0.953	0.801	1.06	1.398
1106	AEAQIGVDVHSALNAALAG	Q8GTK7	ATP-synt_DE_N domain-containing protein(predicted) OS=Oryza sativa subsp. japonica OX=39947 GN=OJ1457_D07.102 PE=2 SV=1	3	602.983	0.068457	0.00029567	44.788	yes	NA	NA	NA	NA	NA	NA
1107	AEASNIAYDR	Q6F3A8	Expressed protein(predicted) OS=Oryza sativa subsp. japonica OX=39947 GN=Os03g0788300 PE=4 SV=1	2	555.265	-2.7552	0.00083498	111.52	yes	0.89	1.026	0.955	0.836	1.148	1.144
1108	AEATDVANAVLDGSDAILLGAETLR	Q2RAK2	Pyruvate kinase 1, cytosolic OS=Oryza sativa subsp. japonica OX=39947 GN=Os11g0148500 PE=1 SV=1	3	829.098	-0.67339	1.5345e-08	64.845	no	0.998	0.973	0.975	1.013	1.108	0.933
1109	AEATDVANAVLDGSDAILLGAETLR	Q2RAK2	Pyruvate kinase 1, cytosolic OS=Oryza sativa subsp. japonica OX=39947 GN=Os11g0148500 PE=1 SV=1	3	829.098	-0.55795	1.8557e-23	106.93	no	1.072	1.035	1.012	0.638	1.08	1.164
1110	AEATDVANAVLDGSDAILLGAETLR	Q2RAK2	Pyruvate kinase 1, cytosolic OS=Oryza sativa subsp. japonica OX=39947 GN=Os11g0148500 PE=1 SV=1	4	622.075	0.10172	4.7266e-06	47.564	no	NA	NA	NA	NA	NA	NA
1111	AEATDVANAVLDGTDGILLGAETHR	A0A0N7KSM3	Pyruvate kinase (Fragment) OS=Oryza sativa subsp. japonica OX=39947 GN=Os11g0216000 PE=3 SV=1	3	837.089	-0.77202	3.055e-08	62.193	yes	1.067	1.019	1.104	0.971	0.945	0.893
1112	AEATSTYATTDFLLGLAANPALVR	Q69V60	Tr-type G domain-containing protein(predicted) OS=Oryza sativa subsp. japonica OX=39947 GN=Os06g0608300 PE=2 SV=1	3	822.767	-0.72139	6.8792e-18	97.49	yes	0.979	0.82	1.313	0.925	1.196	0.768
1113	AEAVDATISPTVSALRPSK	Q5N9Z8	Aminotran_1_2 domain-containing protein(predicted) OS=Oryza sativa subsp. japonica OX=39947 GN=Os01g0871300 PE=2 SV=1	4	479.014	-0.054383	9.4176e-07	69.422	yes	0.961	1.038	0.965	0.862	1.335	0.839
1114	AEAVDATISPTVSALRPSK	Q5N9Z8	Aminotran_1_2 domain-containing protein(predicted) OS=Oryza sativa subsp. japonica OX=39947 GN=Os01g0871300 PE=2 SV=1	3	638.349	-0.61612	3.9194e-19	133.95	yes	0.903	1.004	0.998	0.876	1.328	0.892
1115	AEAVDHYVATLAR	Q6YWP9	RRM domain-containing protein(predicted) OS=Oryza sativa subsp. japonica OX=39947 GN=ORRM1 PE=3 SV=1	3	472.581	0.16338	0.0001001	80.96	yes	0.946	1.157	0.9	0.923	1.143	0.931
1116	AECTPEDVFK	Q337E9	Malic enzyme OS=Oryza sativa subsp. japonica OX=39947 GN=LOC_Os10g35960 PE=3 SV=2	2	598.269	-1.1384	0.00076455	107.06	yes	0.986	1.178	0.976	0.976	1.086	0.797
1117	AECTPEDVFK	Q337E9	Malic enzyme OS=Oryza sativa subsp. japonica OX=39947 GN=LOC_Os10g35960 PE=3 SV=2	3	399.182	0.51722	0.00013848	107.79	yes	0.964	1.161	1.088	0.97	1.021	0.796
1118	AEDAIWK	Q0JMH0	2-hydroxyacyl-CoA lyase OS=Oryza sativa subsp. japonica OX=39947 GN=Os01g0505400 PE=3 SV=3	2	416.714	-0.48152	0.028291	86.794	yes	0.947	1.079	0.886	1.051	1.153	0.884
1119	AEDAIWK	Q0JMH0	2-hydroxyacyl-CoA lyase OS=Oryza sativa subsp. japonica OX=39947 GN=Os01g0505400 PE=3 SV=3	3	278.145	1.1646	0.014338	62.714	yes	0.824	0.992	0.967	1.034	1.187	0.996
1120	AEDAPSASGK	A0A0P0W4H7	Rieske domain-containing protein(predicted) OS=Oryza sativa subsp. japonica OX=39947 GN=Os03g0805600 PE=4 SV=1	2	466.72	-0.72013	0.0037688	78.342	yes	1.062	0.966	1.381	0.816	0.864	0.911
1121	AEDAPSASGKEER	A0A0P0W4H7	Rieske domain-containing protein(predicted) OS=Oryza sativa subsp. japonica OX=39947 GN=Os03g0805600 PE=4 SV=1	3	449.544	-1.1768	0.0094849	47.227	yes	1.039	1.133	1.269	0.906	0.798	0.855
1122	AEDDYDYLFK	P40393	Ras-related protein RIC2 OS=Oryza sativa subsp. japonica OX=39947 GN=RIC2 PE=2 SV=2	2	639.78	-0.8279	0.0018008	94.465	no	0.946	1.093	1.007	0.809	1.379	0.765
1123	AEDEQLNVFGFPPLVAPIK	Q0JDK3	AA_TRNA_LIGASE_II domain-containing protein(predicted) OS=Oryza sativa subsp. japonica OX=39947 GN=Os04g0398300 PE=4 SV=1	4	521.782	0.28976	7.7935e-06	62.203	yes	1.138	1.187	1.002	0.766	1.159	0.747
1124	AEDFDSFCLMGLSPLDGR	Q10MD1	Adenylosuccinate lyase OS=Oryza sativa subsp. japonica OX=39947 GN=LOC_Os03g19930 PE=2 SV=1	3	677.305	-0.40145	1.2296e-09	92.439	yes	NA	NA	NA	NA	NA	NA
1125	AEDGEIWTFSVR	Q0D867	Pyruvate kinase (Fragment) OS=Oryza sativa subsp. japonica OX=39947 GN=Os07g0181000 PE=3 SV=1	3	470.561	0.68104	0.0016029	56.205	yes	NA	NA	NA	NA	NA	NA
1126	AEDGEIWTFSVR	Q0D867	Pyruvate kinase (Fragment) OS=Oryza sativa subsp. japonica OX=39947 GN=Os07g0181000 PE=3 SV=1	2	705.338		0.018471	53.6	yes	NA	NA	NA	NA	NA	NA
1127	AEDITAVNSESAVR	Q5VS63	Pectin lyase-like superfamily protein(predicted) OS=Oryza sativa subsp. japonica OX=39947 GN=Os06g0106800 PE=3 SV=1	3	487.911	-0.69301	4.8848e-08	110.9	yes	0.874	0.941	0.934	0.799	1.518	0.935
1128	AEDITAVNSESAVR	Q5VS63	Pectin lyase-like superfamily protein(predicted) OS=Oryza sativa subsp. japonica OX=39947 GN=Os06g0106800 PE=3 SV=1	2	731.363	-1.8931	2.2337e-07	120.29	yes	0.894	0.952	0.769	0.718	1.984	0.682
1129	AEDIVGTMLAK	Q0JAJ6	RRM domain-containing protein(predicted) OS=Oryza sativa subsp. japonica OX=39947 GN=Os04g0594400 PE=2 SV=1	3	383.206	0.76352	0.00653	48.284	yes	NA	NA	NA	NA	NA	NA
1130	AEDLAQPLVDAQIPFK	Q5ZAV7	Usp domain-containing protein(predicted) OS=Oryza sativa subsp. japonica OX=39947 GN=Os01g0783500 PE=2 SV=1	3	585.649	-0.37447	4.592e-06	81.656	yes	0.792	1.104	0.778	1.124	0.934	1.268
1131	AEDLAQPLVDAQIPFK	Q5ZAV7	Usp domain-containing protein(predicted) OS=Oryza sativa subsp. japonica OX=39947 GN=Os01g0783500 PE=2 SV=1	3	585.649	-0.4417	1.6845e-05	73.296	yes	0.885	1	0.881	1.076	0.973	1.185
1132	AEDQFGANHPK	Q65XG4	TPR_MalT domain-containing protein(predicted) OS=Oryza sativa subsp. japonica OX=39947 GN=Os05g0457700 PE=4 SV=1	3	405.191	-0.96521	0.0047423	51.286	yes	NA	NA	NA	NA	NA	NA
1133	AEDVGEEVER	Q6ZBH2	PKS_ER domain-containing protein(predicted) OS=Oryza sativa subsp. japonica OX=39947 GN=Os08g0545200 PE=2 SV=1	2	566.759	-0.88208	0.010272	66.267	yes	0.937	1.065	1.016	0.957	1.009	1.016
1134	AEDVIGPDVEK	A0A0P0WP33	Phosphoglycerate kinase OS=Oryza sativa subsp. japonica OX=39947 GN=Os05g0496200 PE=3 SV=1	2	586.296	-2.3274	0.0026621	75.819	yes	0.887	1.121	0.905	1.315	0.758	1.014
1135	AEDVIGPDVEK	A0A0P0WP33	Phosphoglycerate kinase OS=Oryza sativa subsp. japonica OX=39947 GN=Os05g0496200 PE=3 SV=1	3	391.2	-1.0469	0.00028604	83.045	yes	0.869	1.011	0.896	1.312	0.709	1.203
1136	AEDVIGPDVEK	A0A0P0WP33	Phosphoglycerate kinase OS=Oryza sativa subsp. japonica OX=39947 GN=Os05g0496200 PE=3 SV=1	3	391.2	-0.60067	0.00030503	81.799	yes	1.054	1.236	1.005	0.925	0.889	0.891
1137	AEDVIGPDVEK	A0A0P0WP33	Phosphoglycerate kinase OS=Oryza sativa subsp. japonica OX=39947 GN=Os05g0496200 PE=3 SV=1	2	586.296	-2.1919	0.0014806	84.479	yes	1.024	1.167	0.972	0.992	0.931	0.915
1138	AEDVIGPDVEK	A0A0P0WP33	Phosphoglycerate kinase OS=Oryza sativa subsp. japonica OX=39947 GN=Os05g0496200 PE=3 SV=1	4	293.651	-0.34285	8.0727e-05	96.229	yes	0.999	1.116	0.946	1.026	1.002	0.91
1139	AEDVIGPDVEK	A0A0P0WP33	Phosphoglycerate kinase OS=Oryza sativa subsp. japonica OX=39947 GN=Os05g0496200 PE=3 SV=1	3	391.2	-0.094632	7.8361e-05	100.69	yes	1.013	1.178	0.968	1.027	0.898	0.916
1140	AEDVIGPDVEK	A0A0P0WP33	Phosphoglycerate kinase OS=Oryza sativa subsp. japonica OX=39947 GN=Os05g0496200 PE=3 SV=1	2	586.296	-0.9646	0.00095658	90.614	yes	1.035	1.193	0.944	0.977	0.916	0.935
1141	AEDVIGPDVEK	A0A0P0WP33	Phosphoglycerate kinase OS=Oryza sativa subsp. japonica OX=39947 GN=Os05g0496200 PE=3 SV=1	2	586.296	-1.1123	0.0026621	75.819	yes	1.017	1.199	0.985	0.998	0.936	0.864
1142	AEDVIGPDVEK	A0A0P0WP33	Phosphoglycerate kinase OS=Oryza sativa subsp. japonica OX=39947 GN=Os05g0496200 PE=3 SV=1	2	586.296	-1.1906	0.0040422	68.536	yes	0.931	1.186	1.001	1.007	0.891	0.983
1143	AEDVIGPDVEK	A0A0P0WP33	Phosphoglycerate kinase OS=Oryza sativa subsp. japonica OX=39947 GN=Os05g0496200 PE=3 SV=1	3	391.2	0.058186	0.00072124	68.536	yes	NA	NA	NA	NA	NA	NA
1144	AEDVIGPDVEK	A0A0P0WP33	Phosphoglycerate kinase OS=Oryza sativa subsp. japonica OX=39947 GN=Os05g0496200 PE=3 SV=1	3	391.2	-2.0075	0.00054896	73.632	yes	NA	NA	NA	NA	NA	NA
1145	AEDVIGPDVEK	A0A0P0WP33	Phosphoglycerate kinase OS=Oryza sativa subsp. japonica OX=39947 GN=Os05g0496200 PE=3 SV=1	2	586.296	-3.5994	0.00084146	91.961	yes	0.956	1.14	0.983	1.01	0.955	0.956
1146	AEDVIGPDVEK	A0A0P0WP33	Phosphoglycerate kinase OS=Oryza sativa subsp. japonica OX=39947 GN=Os05g0496200 PE=3 SV=1	3	391.2	-0.39599	0.012086	41.684	yes	NA	NA	NA	NA	NA	NA
1147	AEDVIGPDVEK	A0A0P0WP33	Phosphoglycerate kinase OS=Oryza sativa subsp. japonica OX=39947 GN=Os05g0496200 PE=3 SV=1	3	391.2	0.49879	0.00077456	67.385	yes	NA	NA	NA	NA	NA	NA
1148	AEDVIGPDVEK	A0A0P0WP33	Phosphoglycerate kinase OS=Oryza sativa subsp. japonica OX=39947 GN=Os05g0496200 PE=3 SV=1	3	391.2	-0.38402	0.00013826	92.866	yes	NA	NA	NA	NA	NA	NA
1149	AEDVIGPDVEK	A0A0P0WP33	Phosphoglycerate kinase OS=Oryza sativa subsp. japonica OX=39947 GN=Os05g0496200 PE=3 SV=1	2	586.296	-2.1315	0.010054	60.255	yes	0.95	1.123	0.887	0.994	0.981	1.065
1150	AEDVIGPDVEK	A0A0P0WP33	Phosphoglycerate kinase OS=Oryza sativa subsp. japonica OX=39947 GN=Os05g0496200 PE=3 SV=1	3	391.2	-1.2119	0.0020918	58.172	yes	0.898	1.12	1.073	1.001	0.953	0.955
1151	AEDVIGPDVEK	A0A0P0WP33	Phosphoglycerate kinase OS=Oryza sativa subsp. japonica OX=39947 GN=Os05g0496200 PE=3 SV=1	2	586.296	-2.8209	0.026578	51.286	yes	1.002	1.09	0.981	1.016	0.951	0.96
1152	AEDVIGPDVEK	A0A0P0WP33	Phosphoglycerate kinase OS=Oryza sativa subsp. japonica OX=39947 GN=Os05g0496200 PE=3 SV=1	3	391.2	-0.65898	0.0058368	49.448	yes	NA	NA	NA	NA	NA	NA
1153	AEDVLTHK	Q7XXN2	Serine/threonine-protein kinase STY46(predicted) OS=Oryza sativa subsp. japonica OX=39947 GN=Os09g0544300 PE=2 SV=1	3	304.831	-1.8024	0.027334	42.599	yes	0.975	1.076	1.097	0.828	1.092	0.932
1154	AEDVQGR	Q6K8B8	40S ribosomal protein S3a OS=Oryza sativa subsp. japonica OX=39947 GN=Os02g0287000 PE=3 SV=1	2	387.691	-0.65795	0.048202	74.255	yes	1	0.686	1.679	0.604	1.051	0.98
1155	AEEAAAAAGDGLSEFQK	Q7XV86	Calnexin OS=Oryza sativa subsp. japonica OX=39947 GN=Os04g0402100 PE=2 SV=1	3	555.597	-1.7881	1.1485e-09	95.067	yes	1.104	1.122	1.065	0.759	1.222	0.728
1156	AEEAAAAAGDGLSEFQK	Q7XV86	Calnexin OS=Oryza sativa subsp. japonica OX=39947 GN=Os04g0402100 PE=2 SV=1	4	416.95	-1.0758	0.0012784	41.695	yes	1.04	1.173	1.06	0.761	1.17	0.797
1157	AEEAAAAAGDGLSEFQK	Q7XV86	Calnexin OS=Oryza sativa subsp. japonica OX=39947 GN=Os04g0402100 PE=2 SV=1	2	832.892	-2.245	1.3492e-05	75.911	yes	1.061	1.153	1.083	0.783	1.238	0.682
1158	AEEAAAEAVR	A0A0P0VR55	YCF37-like protein(predicted) OS=Oryza sativa subsp. japonica OX=39947 GN=Os02g0815300 PE=4 SV=1	2	508.754	-1.13	0.00082582	119.27	yes	0.869	0.885	0.896	1.001	0.742	1.606
1159	AEEAAAEAVR	A0A0P0VR55	YCF37-like protein(predicted) OS=Oryza sativa subsp. japonica OX=39947 GN=Os02g0815300 PE=4 SV=1	3	339.505	-0.29934	0.00014603	110.47	yes	0.883	0.773	0.842	1.088	0.84	1.574
1160	AEEAESLAAK	Q6K9N6	Succinate--CoA ligase [ADP-forming] subunit beta, mitochondrial OS=Oryza sativa subsp. japonica OX=39947 GN=Os02g0621700 PE=1 SV=1	2	509.756	-1.6632	4.1812e-05	158.47	yes	1.053	1.073	1.165	0.944	0.972	0.794
1161	AEEAESLAAK	Q6K9N6	Succinate--CoA ligase [ADP-forming] subunit beta, mitochondrial OS=Oryza sativa subsp. japonica OX=39947 GN=Os02g0621700 PE=1 SV=1	3	340.173	-0.94018	0.00025908	97.965	yes	1.063	1.103	1.1	0.984	0.939	0.811
1162	AEEAESLAAK	Q6K9N6	Succinate--CoA ligase [ADP-forming] subunit beta, mitochondrial OS=Oryza sativa subsp. japonica OX=39947 GN=Os02g0621700 PE=1 SV=1	2	509.756	-1.982	3.8528e-05	152.07	yes	1.064	1.09	1.168	0.88	1.031	0.767
1163	AEEAESLAAK	Q6K9N6	Succinate--CoA ligase [ADP-forming] subunit beta, mitochondrial OS=Oryza sativa subsp. japonica OX=39947 GN=Os02g0621700 PE=1 SV=1	3	340.173		0.026398	37.556	yes	NA	NA	NA	NA	NA	NA
1164	AEEDAESTYASIDLASSIIK	Q84M68	Ribosom_S30AE_C domain-containing protein(predicted) OS=Oryza sativa subsp. japonica OX=39947 GN=LOC_Os03g63950 PE=2 SV=1	4	529.01	-0.6677	6.8018e-14	96.143	yes	0.858	1.156	0.88	0.853	1.184	1.069
1165	AEEDAESTYASIDLASSIIK	Q84M68	Ribosom_S30AE_C domain-containing protein(predicted) OS=Oryza sativa subsp. japonica OX=39947 GN=LOC_Os03g63950 PE=2 SV=1	3	705.011	-1.5861	3.0498e-15	104.88	yes	0.921	1.09	0.933	0.893	1.219	0.944
1166	AEEDGVACVEFIAGK	Q9ASP4	Dihydrolipoyl dehydrogenase OS=Oryza sativa subsp. japonica OX=39947 GN=Os01g0328700 PE=3 SV=1	2	797.875	-1.6049	1.8449e-21	179.56	yes	0.996	1.145	0.957	1.056	0.893	0.954
1167	AEEDGVACVEFIAGK	Q9ASP4	Dihydrolipoyl dehydrogenase OS=Oryza sativa subsp. japonica OX=39947 GN=Os01g0328700 PE=3 SV=1	3	532.252	-1.016	0.050541	22.857	yes	NA	NA	NA	NA	NA	NA
1168	AEEEEREQAAAFPAPEPPAAAGGAASFPSLR	B7FAA5	OSIGBa0158F13.4 protein(predicted) OS=Oryza sativa subsp. japonica OX=39947 GN=Os04g0480100 PE=2 SV=1	4	781.88	-1.0964	2.1905e-05	41.174	yes	NA	NA	NA	NA	NA	NA
1169	AEEEESGLAK	Q84QU8	Phosphoenolpyruvate/phosphate translocator 2, chloroplastic OS=Oryza sativa subsp. japonica OX=39947 GN=PPT2 PE=2 SV=1	2	531.751	-2.3072	0.00022888	128.01	yes	0.92	0.956	0.976	0.83	1.233	1.085
1170	AEEEESGLAK	Q84QU8	Phosphoenolpyruvate/phosphate translocator 2, chloroplastic OS=Oryza sativa subsp. japonica OX=39947 GN=PPT2 PE=2 SV=1	3	354.837	-0.31887	0.0002262	99.815	yes	0.908	1.005	0.994	0.866	1.105	1.122
1171	AEEEFEK	A0A0P0Y1Y5	Adenosylhomocysteinase (Fragment) OS=Oryza sativa subsp. japonica OX=39947 GN=Os11g0455500 PE=3 SV=1	2	441.198	-4.7042	0.012404	129.47	yes	1.153	1.072	1.186	0.777	1.194	0.618
1172	AEEEFEK	A0A0P0Y1Y5	Adenosylhomocysteinase (Fragment) OS=Oryza sativa subsp. japonica OX=39947 GN=Os11g0455500 PE=3 SV=1	2	441.198	-2.092	0.020479	116.73	yes	1.171	1.164	1.195	0.697	1.194	0.579
1173	AEEEFEK	A0A0P0Y1Y5	Adenosylhomocysteinase (Fragment) OS=Oryza sativa subsp. japonica OX=39947 GN=Os11g0455500 PE=3 SV=1	3	294.468	-0.55989	0.024718	51.787	yes	1.225	1.083	1.216	0.683	1.191	0.602
1174	AEEEFEK	A0A0P0Y1Y5	Adenosylhomocysteinase (Fragment) OS=Oryza sativa subsp. japonica OX=39947 GN=Os11g0455500 PE=3 SV=1	2	441.198	-2.3026	0.021939	91.318	yes	1.155	1.118	1.203	0.75	1.176	0.597
1175	AEEEFEK	A0A0P0Y1Y5	Adenosylhomocysteinase (Fragment) OS=Oryza sativa subsp. japonica OX=39947 GN=Os11g0455500 PE=3 SV=1	2	441.198		0.061624	91.853	yes	NA	NA	NA	NA	NA	NA
1176	AEEFAFR	Q2RBN7	Clathrin heavy chain 1 OS=Oryza sativa subsp. japonica OX=39947 GN=Os11g0104900 PE=3 SV=1	2	435.211	1.3477	0.012519	103.91	yes	1.109	1.06	1.147	0.748	1.194	0.742
1177	AEEIMGQAMR	Q40648	Probable voltage-gated potassium channel subunit beta OS=Oryza sativa subsp. japonica OX=39947 GN=KOB1 PE=1 SV=2	2	576.263	-1.8	0.047175	45.022	yes	0.929	1.117	0.986	0.935	1.271	0.762
1178	AEELAAK	A0A0P0YDB6	Cysteine synthase (Fragment) OS=Oryza sativa subsp. japonica OX=39947 GN=Os12g0625000 PE=3 SV=1	2	366.2	-1.471	0.01663	97.798	yes	0.918	0.972	1.114	0.937	0.832	1.228
1179	AEELGVTLSSLEELGLLSK	Q0JLN9	Os01g0585300 protein OS=Oryza sativa subsp. japonica OX=39947 GN=Os01g0585300 PE=2 SV=1	3	663.365	-0.68607	3.3026e-14	113.88	yes	NA	NA	NA	NA	NA	NA
1180	AEELGVTLSSLEELGLLSK	Q0JLN9	Os01g0585300 protein OS=Oryza sativa subsp. japonica OX=39947 GN=Os01g0585300 PE=2 SV=1	4	497.775	0.19814	1.3929e-19	132.51	yes	1.011	1.182	1.083	0.959	0.869	0.896
1181	AEELGVTLSSLEELGLLSK	Q0JLN9	Os01g0585300 protein OS=Oryza sativa subsp. japonica OX=39947 GN=Os01g0585300 PE=2 SV=1	2	994.544	-0.54976	0.0014885	45.916	yes	1.016	1.167	1.084	0.954	0.884	0.896
1182	AEELGVTLSSLEELGLLSK	Q0JLN9	Os01g0585300 protein OS=Oryza sativa subsp. japonica OX=39947 GN=Os01g0585300 PE=2 SV=1	4	497.775	0.10729	0.004029	31.41	yes	NA	NA	NA	NA	NA	NA
1183	AEELGVTLSSLEELGLLSK	Q0JLN9	Os01g0585300 protein OS=Oryza sativa subsp. japonica OX=39947 GN=Os01g0585300 PE=2 SV=1	4	497.775	0.22274	0.0004313	41.912	yes	1.088	1.178	1.048	0.91	0.86	0.916
1184	AEELIHVGQK	Q5ZEN1	Eukaryotic translation initiation factor 3 subunit A OS=Oryza sativa subsp. japonica OX=39947 GN=P0684C01.5-1 PE=3 SV=1	3	375.208	0.22411	0.0013752	70.056	yes	1.108	1.14	1.141	0.723	1.178	0.71
1185	AEELVQDDGFFQALVSAPVEK	Q2QYK6	Chalcone-flavonone isomerase family protein OS=Oryza sativa subsp. japonica OX=39947 GN=LOC_Os12g02370 PE=3 SV=1	3	764.718	-0.08217	8.6422e-11	87.208	yes	0.848	1.002	0.797	0.597	1.929	0.827
1186	AEEPSASGDPLASK	Q6K4P1	Eukaryotic translation initiation factor 3 subunit G OS=Oryza sativa subsp. japonica OX=39947 GN=Os02g0788400 PE=2 SV=1	3	453.553	-3.1958	9.4833e-06	90.861	yes	0.891	1.04	0.895	0.975	1.183	1.015
1187	AEEPSASGDPLASK	Q6K4P1	Eukaryotic translation initiation factor 3 subunit G OS=Oryza sativa subsp. japonica OX=39947 GN=Os02g0788400 PE=2 SV=1	2	679.825	-4.1189	0.00063439	69.261	yes	NA	NA	NA	NA	NA	NA
1188	AEEQAAAGTGK	Q53QG1	SRP54 domain-containing protein(predicted) OS=Oryza sativa subsp. japonica OX=39947 GN=LOC_Os11g05556 PE=2 SV=1	3	344.837	-0.34566	0.0021328	57.885	yes	NA	NA	NA	NA	NA	NA
1189	AEETAEEEKFEYQAEVSR	Q6ZCV7	HATPase_c domain-containing protein(predicted) OS=Oryza sativa subsp. japonica OX=39947 GN=Os08g0487800 PE=3 SV=1	3	715.659	-3.0232	2.148e-18	132.14	yes	1.017	1.102	0.965	0.717	1.517	0.681
1190	AEETAEEEKFEYQAEVSR	Q6ZCV7	HATPase_c domain-containing protein(predicted) OS=Oryza sativa subsp. japonica OX=39947 GN=Os08g0487800 PE=3 SV=1	3	715.659	-3.6644	2.1324e-08	89.358	yes	1.012	1.1	1.014	0.703	1.501	0.67
1191	AEETLAALAQLEK	A0A0P0XX30	Glutathione S-transferase GSTU6, putative, expressed(predicted) OS=Oryza sativa subsp. japonica OX=39947 GN=Os10g0530500 PE=4 SV=1	3	462.921	-0.85455	7.7887e-09	134.56	yes	0.957	1.106	1	0.986	1.122	0.828
1192	AEETLAALAQLEK	A0A0P0XX30	Glutathione S-transferase GSTU6, putative, expressed(predicted) OS=Oryza sativa subsp. japonica OX=39947 GN=Os10g0530500 PE=4 SV=1	2	693.877	-1.4847	2.8705e-20	214.48	yes	0.945	1.038	1.008	0.984	1.113	0.912
1193	AEETLAALAQLEK	A0A0P0XX30	Glutathione S-transferase GSTU6, putative, expressed(predicted) OS=Oryza sativa subsp. japonica OX=39947 GN=Os10g0530500 PE=4 SV=1	4	347.442	0.031848	7.6432e-05	80.17	yes	0.893	1	0.991	1.016	1.129	0.972
1194	AEETLAALAQLEK	A0A0P0XX30	Glutathione S-transferase GSTU6, putative, expressed(predicted) OS=Oryza sativa subsp. japonica OX=39947 GN=Os10g0530500 PE=4 SV=1	3	462.921	-0.50332	1.164e-07	113.24	yes	0.965	1.066	1.001	0.972	1.091	0.906
1195	AEETLAALAQLEK	A0A0P0XX30	Glutathione S-transferase GSTU6, putative, expressed(predicted) OS=Oryza sativa subsp. japonica OX=39947 GN=Os10g0530500 PE=4 SV=1	3	462.921	0.008531	0.00013241	77.185	yes	NA	NA	NA	NA	NA	NA
1196	AEEVLQMMQDAGVRPK	Q8W0A6	PPR_long domain-containing protein(predicted) OS=Oryza sativa subsp. japonica OX=39947 GN=Os01g0228400 PE=2 SV=1	3	601.303	-0.99239	0.016965	36.597	yes	NA	NA	NA	NA	NA	NA
1197	AEEVLSQYAEK	Q5N842	Signal recognition particle subunit SRP72 OS=Oryza sativa subsp. japonica OX=39947 GN=Os01g0889000 PE=3 SV=1	3	422.879	-0.67645	4.8908e-05	108.7	yes	1.027	1.068	1.063	0.85	1.174	0.818
1198	AEEYFSK	Q10PV6	50S ribosomal protein L15, chloroplast, putative, expressed OS=Oryza sativa subsp. japonica OX=39947 GN=LOC_Os03g12020 PE=3 SV=1	3	291.804	-0.19176	0.011155	66.993	yes	0.902	1.048	0.922	0.761	1.468	0.899
1199	AEEYHQQYLAK	Q336R9	Peptide methionine sulfoxide reductase A4, chloroplastic OS=Oryza sativa subsp. japonica OX=39947 GN=MSRA4 PE=2 SV=2	4	345.67	-0.69909	0.00021213	82.417	yes	NA	NA	NA	NA	NA	NA
1200	AEEYHQQYLAK	Q336R9	Peptide methionine sulfoxide reductase A4, chloroplastic OS=Oryza sativa subsp. japonica OX=39947 GN=MSRA4 PE=2 SV=2	2	690.333	-2.3278	1.239e-05	140.24	yes	0.76	0.942	0.801	1.118	0.741	1.638
1201	AEEYHQQYLAK	Q336R9	Peptide methionine sulfoxide reductase A4, chloroplastic OS=Oryza sativa subsp. japonica OX=39947 GN=MSRA4 PE=2 SV=2	3	460.558	-0.92692	0.00012601	94.465	yes	0.868	1.105	0.836	0.966	0.814	1.413
1202	AEEYHQQYLAK	Q336R9	Peptide methionine sulfoxide reductase A4, chloroplastic OS=Oryza sativa subsp. japonica OX=39947 GN=MSRA4 PE=2 SV=2	4	345.67	-0.13283	0.00022744	81.017	yes	0.833	1.035	0.835	0.957	0.872	1.467
1203	AEEYHQQYLAK	Q336R9	Peptide methionine sulfoxide reductase A4, chloroplastic OS=Oryza sativa subsp. japonica OX=39947 GN=MSRA4 PE=2 SV=2	2	690.333	-1.6881	8.6417e-06	151.98	yes	0.827	1.022	0.843	1.027	0.819	1.462
1204	AEEYHQQYLAK	Q336R9	Peptide methionine sulfoxide reductase A4, chloroplastic OS=Oryza sativa subsp. japonica OX=39947 GN=MSRA4 PE=2 SV=2	3	460.558	-0.37063	6.4237e-05	102.53	yes	NA	NA	NA	NA	NA	NA
1205	AEEYHQQYLAK	Q336R9	Peptide methionine sulfoxide reductase A4, chloroplastic OS=Oryza sativa subsp. japonica OX=39947 GN=MSRA4 PE=2 SV=2	4	345.67	0.26223	0.017742	37.18	yes	NA	NA	NA	NA	NA	NA
1206	AEEYHQQYLAK	Q336R9	Peptide methionine sulfoxide reductase A4, chloroplastic OS=Oryza sativa subsp. japonica OX=39947 GN=MSRA4 PE=2 SV=2	3	460.558	1.4981	0.00010098	97.734	yes	0.848	1.04	0.833	1.057	0.875	1.347
1207	AEEYLHQYGR	A0A0P0VUL0	Expressed protein(predicted) OS=Oryza sativa subsp. japonica OX=39947 GN=Os03g0210600 PE=4 SV=1	3	422.535	1.8259	0.00051677	80.755	yes	NA	NA	NA	NA	NA	NA
1208	AEEYLHQYGR	A0A0P0VUL0	Expressed protein(predicted) OS=Oryza sativa subsp. japonica OX=39947 GN=Os03g0210600 PE=4 SV=1	2	633.299	0.91388	0.0075384	70.412	yes	0.893	1.085	0.886	0.95	1.02	1.166
1209	AEEYLHQYGR	A0A0P0VUL0	Expressed protein(predicted) OS=Oryza sativa subsp. japonica OX=39947 GN=Os03g0210600 PE=4 SV=1	3	422.535	-0.36813	0.00037516	91.087	yes	0.791	1.002	0.947	0.859	1.199	1.202
1210	AEEYLHQYGR	A0A0P0VUL0	Expressed protein(predicted) OS=Oryza sativa subsp. japonica OX=39947 GN=Os03g0210600 PE=4 SV=1	2	633.299	-0.9918	0.00078684	108.47	yes	0.834	0.982	0.862	0.927	1.158	1.237
1211	AEFDYLHK	Q9FE64	Elongation factor G, mitochondrial OS=Oryza sativa subsp. japonica OX=39947 GN=Os03g0565500 PE=2 SV=2	3	341.503	-0.85806	0.013504	54.157	yes	1.068	1.14	1.077	0.95	1.046	0.72
1212	AEFEDICR	B9EXM2	Carbamoyl-phosphate synthase large chain, chloroplastic OS=Oryza sativa subsp. japonica OX=39947 GN=CARB PE=2 SV=1	2	520.229	-2.8898	0.037516	66.351	yes	1.089	1.173	1.044	0.815	1.154	0.726
1213	AEFEPITPTSPPPEK	Q6ZD29	Bet_v_1 domain-containing protein(predicted) OS=Oryza sativa subsp. japonica OX=39947 GN=Os08g0374000 PE=2 SV=1	3	547.279	-1.5743	0.0059539	38.995	yes	0.844	1.014	0.783	0.973	1.156	1.23
1214	AEFGPSQPFK	A0A0P0Y1Y5	Adenosylhomocysteinase (Fragment) OS=Oryza sativa subsp. japonica OX=39947 GN=Os11g0455500 PE=3 SV=1	3	369.854	0.35921	0.0012431	71.614	yes	1.204	1.189	1.229	0.729	1.172	0.477
1215	AEFGPSQPFK	A0A0P0Y1Y5	Adenosylhomocysteinase (Fragment) OS=Oryza sativa subsp. japonica OX=39947 GN=Os11g0455500 PE=3 SV=1	3	369.854	-1.1013	0.0012569	71.451	yes	1.179	1.2	1.245	0.718	1.157	0.502
1216	AEFGPSQPFK	A0A0P0Y1Y5	Adenosylhomocysteinase (Fragment) OS=Oryza sativa subsp. japonica OX=39947 GN=Os11g0455500 PE=3 SV=1	2	554.277	-2.8228	0.0047736	76.228	yes	1.213	1.242	1.243	0.704	1.129	0.469
1217	AEFHSAK	Q2QLS0	CbbY protein, putative, expressed OS=Oryza sativa subsp. japonica OX=39947 GN=LOC_Os12g43520 PE=2 SV=1	3	263.801	-0.89803	0.0044027	89.369	yes	NA	NA	NA	NA	NA	NA
1218	AEFHSAK	Q2QLS0	CbbY protein, putative, expressed OS=Oryza sativa subsp. japonica OX=39947 GN=LOC_Os12g43520 PE=2 SV=1	3	263.801		0.026077	55.504	yes	NA	NA	NA	NA	NA	NA
1219	AEFPFHAIPK	Q75IR2	Acyl-coenzyme A oxidase 4 peroxisomal(predicted) OS=Oryza sativa subsp. japonica OX=39947 GN=Os05g0163700 PE=2 SV=1	3	386.21	0.38716	0.0030649	59.908	yes	1.032	1.239	1.089	0.882	1.076	0.682
1220	AEFPIFDK	B7FAE9	Glutathione peroxidase OS=Oryza sativa subsp. japonica OX=39947 GN=Os06g0185900 PE=2 SV=1	2	483.75	-0.71589	0.0070439	101.65	yes	0.918	1.137	0.935	0.944	0.886	1.18
1221	AEFPIFDK	B7FAE9	Glutathione peroxidase OS=Oryza sativa subsp. japonica OX=39947 GN=Os06g0185900 PE=2 SV=1	3	322.836	0.92087	0.052127	34.253	yes	0.8	1.021	0.801	1.051	0.845	1.482
1222	AEFPIFDKVDVNGPNTAPIYK	B7FAE9	Glutathione peroxidase OS=Oryza sativa subsp. japonica OX=39947 GN=Os06g0185900 PE=2 SV=1	4	584.801	-1.0246	1.6986e-07	68.639	yes	0.91	1.126	0.948	1.137	0.905	0.974
1223	AEFPSQDQPAADTGADTTPFK	Q5ZDX7	DUF1681 domain-containing protein(predicted) OS=Oryza sativa subsp. japonica OX=39947 GN=P0410E01.39-1 PE=2 SV=1	3	732.003	-1.1052	4.8412e-06	54.834	yes	0.924	1.153	0.932	0.942	1.043	1.006
1224	AEGADLLPAEASPAK	Q8LR62	Putative glutathione S-transferase OsGSTF4(predicted) OS=Oryza sativa subsp. japonica OX=39947 GN=Os01g0933900 PE=2 SV=1	3	480.584	-0.90274	8.0631e-05	66.246	yes	0.924	1.032	0.957	0.864	1.252	0.971
1225	AEGAGAEVVNGLFLR	Q6Z2T6	Geranylgeranyl diphosphate reductase, chloroplastic OS=Oryza sativa subsp. japonica OX=39947 GN=CHLP PE=2 SV=1	3	501.932	0.22944	2.0898e-06	92.039	yes	0.86	1.054	1.079	0.76	1.377	0.869
1226	AEGAGAEVVNGLFLR	Q6Z2T6	Geranylgeranyl diphosphate reductase, chloroplastic OS=Oryza sativa subsp. japonica OX=39947 GN=CHLP PE=2 SV=1	2	752.394	-0.74826	0.017239	47.774	yes	0.858	0.981	0.907	0.908	1.481	0.865
1227	AEGAGAEVVNGLFLR	Q6Z2T6	Geranylgeranyl diphosphate reductase, chloroplastic OS=Oryza sativa subsp. japonica OX=39947 GN=CHLP PE=2 SV=1	3	501.932	0.29572	4.8975e-10	107.99	yes	1.034	1.02	0.933	0.715	1.53	0.769
1228	AEGAGAEVVNGLFLR	Q6Z2T6	Geranylgeranyl diphosphate reductase, chloroplastic OS=Oryza sativa subsp. japonica OX=39947 GN=CHLP PE=2 SV=1	2	752.394	-0.99586	3.6563e-21	181.58	yes	0.916	1.059	0.935	0.779	1.549	0.762
1229	AEGAPAVSAQH	Q6ZJ19	Fb14(predicted) OS=Oryza sativa subsp. japonica OX=39947 GN=Os08g0556600 PE=2 SV=1	2	519.254	-0.81177	0.00093835	90.827	yes	0.85	0.957	0.972	0.89	1.126	1.205
1230	AEGDSLWVTVR	B7FAH8	Riboflavin synthase(predicted) OS=Oryza sativa subsp. japonica OX=39947 GN=Os12g0541000 PE=2 SV=1	3	411.547	0.22188	0.0016383	61.344	yes	NA	NA	NA	NA	NA	NA
1231	AEGDVVSVNFAYLK	A0A0P0XI05	M20_dimer domain-containing protein(predicted) OS=Oryza sativa subsp. japonica OX=39947 GN=Os08g0511900 PE=4 SV=1	3	504.596	-1.6256	0.0015106	51.726	yes	NA	NA	NA	NA	NA	NA
1232	AEGEVILEDVQPSSVQSR	Q0DJ99	Coatomer subunit delta-2 OS=Oryza sativa subsp. japonica OX=39947 GN=Os05g0311000 PE=2 SV=1	3	648.329	0.40031	1.0784e-13	114.96	yes	0.9	1.11	0.979	0.972	1.199	0.841
1233	AEGFGGETVEEK	Q655M5	Nuclear protein-like OS=Oryza sativa subsp. japonica OX=39947 GN=Os01g0101600 PE=2 SV=1	3	418.195	-0.50132	0.00021935	78.903	yes	0.948	1.028	0.914	0.871	1.226	1.013
1234	AEGFGGETVEEK	Q655M5	Nuclear protein-like OS=Oryza sativa subsp. japonica OX=39947 GN=Os01g0101600 PE=2 SV=1	2	626.788	-1.4237	9.5448e-05	102.87	yes	0.891	1.091	0.874	0.908	1.28	0.956
1235	AEGGFLGADVILK	Q7XPR2	Aminomethyltransferase OS=Oryza sativa subsp. japonica OX=39947 GN=Os04g0623800 PE=3 SV=2	2	645.359	-2.151	6.5266e-07	114.7	yes	0.948	1.184	0.957	1.01	0.93	0.971
1236	AEGGPTAGASTVK	Q6YZI4	F1F0-ATPase inhibitor protein(predicted) OS=Oryza sativa subsp. japonica OX=39947 GN=Os08g0559000 PE=2 SV=1	3	382.531	-0.26408	8.5367e-05	82.774	yes	0.93	0.923	0.936	0.878	0.908	1.426
1237	AEGIISEGIDDK	Q7XI67	D-alanine--D-alanine ligase family(predicted) OS=Oryza sativa subsp. japonica OX=39947 GN=P0034A04.101-1 PE=4 SV=1	3	416.21	1.8875	0.00016413	83.137	yes	1.048	1.182	1.169	0.894	1.149	0.558
1238	AEGIPLSPYTVR	Q6ESI7	Tripeptidyl-peptidase 2 OS=Oryza sativa subsp. japonica OX=39947 GN=TPP2 PE=2 SV=1	2	651.856	-0.84562	0.00073291	85.813	yes	1.052	1.103	0.968	0.892	1.142	0.843
1239	AEGIPLSPYTVR	Q6ESI7	Tripeptidyl-peptidase 2 OS=Oryza sativa subsp. japonica OX=39947 GN=TPP2 PE=2 SV=1	3	434.907	0.65443	0.0064013	45.28	yes	0.963	1.15	1.122	0.837	1.157	0.772
1240	AEGLTFIGPPPSAIR	Q2QMG2	Methylcrotonoyl-CoA carboxylase subunit alpha, mitochondrial OS=Oryza sativa subsp. japonica OX=39947 GN=MCCA PE=2 SV=2	2	763.422	-0.68209	1.1238e-09	107.35	yes	0.992	1.125	1.07	0.89	1.077	0.846
1241	AEGPATVLAIGTATPANCVYQADYPDYYFR	Q2R3A1	Chalcone synthase 1 OS=Oryza sativa subsp. japonica OX=39947 GN=CHS1 PE=2 SV=1	4	824.391	-0.52268	5.8612e-05	38.986	yes	0.913	1.104	0.935	0.689	1.382	0.976
1242	AEGPATVLAIGTATPANCVYQADYPDYYFR	Q2R3A1	Chalcone synthase 1 OS=Oryza sativa subsp. japonica OX=39947 GN=CHS1 PE=2 SV=1	3	1098.85	-0.35192	1.3193e-15	78.752	yes	0.628	1.248	0.92	0.632	1.776	0.796
1243	AEGVDLSAYGSSK	Q2R1V8	GDP-mannose 3,5-epimerase 2 OS=Oryza sativa subsp. japonica OX=39947 GN=GME-2 PE=2 SV=2	2	642.309	-0.68401	4.8831e-07	121.24	yes	0.998	1.193	1.021	0.984	1.138	0.666
1244	AEGVDLSAYGSSK	Q2R1V8	GDP-mannose 3,5-epimerase 2 OS=Oryza sativa subsp. japonica OX=39947 GN=GME-2 PE=2 SV=2	3	428.542	0.71955	1.6673e-06	101.53	yes	NA	NA	NA	NA	NA	NA
1245	AEHAFYLDWAVHSFR	Q2QLY4	5-methyltetrahydropteroyltriglutamate--homocysteine methyltransferase 2 OS=Oryza sativa subsp. japonica OX=39947 GN=Os12g0624000 PE=2 SV=1	3	616.965	-0.47428	2.7024e-06	89.911	no	0.93	1.087	1.009	0.977	1.043	0.953
1246	AEHAFYLDWAVHSFR	Q2QLY4	5-methyltetrahydropteroyltriglutamate--homocysteine methyltransferase 2 OS=Oryza sativa subsp. japonica OX=39947 GN=Os12g0624000 PE=2 SV=1	4	462.976	0.43688	0.010385	31.319	no	NA	NA	NA	NA	NA	NA
1247	AEHSDSWDR	A0A0N7KLH2	3-phosphoshikimate 1-carboxyvinyltransferase (Fragment) OS=Oryza sativa subsp. japonica OX=39947 GN=Os06g0133900 PE=3 SV=1	3	368.156	-0.21552	0.029273	38.75	yes	0.96	1.086	1.109	0.782	1.365	0.697
1248	AEIAAALNK	Q84PA4	ATP synthase B chain, chloroplast, putative, expressed OS=Oryza sativa subsp. japonica OX=39947 GN=LOC_Os03g17070 PE=2 SV=1	3	300.843	-0.94548	0.0021383	72.23	yes	0.973	0.939	0.988	0.955	0.866	1.278
1249	AEIAAALNK	Q84PA4	ATP synthase B chain, chloroplast, putative, expressed OS=Oryza sativa subsp. japonica OX=39947 GN=LOC_Os03g17070 PE=2 SV=1	2	450.761	-2.0993	0.0015942	106.2	yes	NA	NA	NA	NA	NA	NA
1250	AEIAAALNK	Q84PA4	ATP synthase B chain, chloroplast, putative, expressed OS=Oryza sativa subsp. japonica OX=39947 GN=LOC_Os03g17070 PE=2 SV=1	3	300.843	-0.086462	0.0010652	85.666	yes	NA	NA	NA	NA	NA	NA
1251	AEIAAALNK	Q84PA4	ATP synthase B chain, chloroplast, putative, expressed OS=Oryza sativa subsp. japonica OX=39947 GN=LOC_Os03g17070 PE=2 SV=1	2	450.761	-1.8707	0.0010288	128.28	yes	NA	NA	NA	NA	NA	NA
1252	AEIAAALNK	Q84PA4	ATP synthase B chain, chloroplast, putative, expressed OS=Oryza sativa subsp. japonica OX=39947 GN=LOC_Os03g17070 PE=2 SV=1	3	300.843	0.46896	0.011122	49.715	yes	NA	NA	NA	NA	NA	NA
1253	AEIAAALNK	Q84PA4	ATP synthase B chain, chloroplast, putative, expressed OS=Oryza sativa subsp. japonica OX=39947 GN=LOC_Os03g17070 PE=2 SV=1	3	300.843	0.081781	0.0026357	68.224	yes	0.831	0.906	1.013	1.001	0.924	1.326
1254	AEIAAALNK	Q84PA4	ATP synthase B chain, chloroplast, putative, expressed OS=Oryza sativa subsp. japonica OX=39947 GN=LOC_Os03g17070 PE=2 SV=1	2	450.761	-1.4608	0.0036796	98.048	yes	0.912	1.039	1.037	0.979	0.916	1.117
1255	AEIAAALNK	Q84PA4	ATP synthase B chain, chloroplast, putative, expressed OS=Oryza sativa subsp. japonica OX=39947 GN=LOC_Os03g17070 PE=2 SV=1	2	451.253	-1.2036	0.003536	107.21	yes	NA	NA	NA	NA	NA	NA
1256	AEIAAALNK	Q84PA4	ATP synthase B chain, chloroplast, putative, expressed OS=Oryza sativa subsp. japonica OX=39947 GN=LOC_Os03g17070 PE=2 SV=1	3	301.171	-0.35443	0.014211	57.859	yes	0.9	0.986	0.93	0.99	0.982	1.212
1257	AEIAAGSENGK	Q6ZC69	Probable adenylate kinase 2, chloroplastic OS=Oryza sativa subsp. japonica OX=39947 GN=Os08g0109300 PE=2 SV=1	2	524.251	-1.4999	0.00050058	122.39	yes	0.901	0.898	0.998	0.901	0.808	1.493
1258	AEIAAGSENGK	Q6ZC69	Probable adenylate kinase 2, chloroplastic OS=Oryza sativa subsp. japonica OX=39947 GN=Os08g0109300 PE=2 SV=1	3	349.837	-0.050511	0.00032277	94.692	yes	0.877	0.871	1.072	0.812	0.804	1.566
1259	AEIAAGSENGK	Q6ZC69	Probable adenylate kinase 2, chloroplastic OS=Oryza sativa subsp. japonica OX=39947 GN=Os08g0109300 PE=2 SV=1	2	523.759	-1.9102	0.0006144	96.604	yes	0.784	0.938	0.917	0.912	0.893	1.557
1260	AEIAAGSENGKR	Q6ZC69	Probable adenylate kinase 2, chloroplastic OS=Oryza sativa subsp. japonica OX=39947 GN=Os08g0109300 PE=2 SV=1	3	401.87	-0.96775	0.0070704	83.226	yes	0.932	0.892	0.935	0.941	0.871	1.429
1261	AEIAAGSENGKR	Q6ZC69	Probable adenylate kinase 2, chloroplastic OS=Oryza sativa subsp. japonica OX=39947 GN=Os08g0109300 PE=2 SV=1	4	301.655	-0.80546	0.0089417	42.843	yes	NA	NA	NA	NA	NA	NA
1262	AEIAEVSDNPQGLLLEALHSAGYSGALAK	Q5JNL6	Mitochondrial processing peptidase OS=Oryza sativa subsp. japonica OX=39947 GN=Os01g0739000 PE=2 SV=1	4	731.88	-0.46484	2.0629e-27	101.04	yes	0.845	0.933	0.989	1.105	1.243	0.886
1263	AEIAEVSDNPQGLLLEALHSAGYSGALAK	Q5JNL6	Mitochondrial processing peptidase OS=Oryza sativa subsp. japonica OX=39947 GN=Os01g0739000 PE=2 SV=1	3	975.505	-0.45292	3.4121e-10	56.172	yes	0.841	1.177	1.073	1.283	1.094	0.532
1264	AEIAEVSDNPQGLLLEALHSAGYSGALAK	Q5JNL6	Mitochondrial processing peptidase OS=Oryza sativa subsp. japonica OX=39947 GN=Os01g0739000 PE=2 SV=1	5	585.706	0.22735	0.031048	14.215	yes	NA	NA	NA	NA	NA	NA
1265	AEIFVAEEESASGR	Q0J9U9	Epimerase domain-containing protein(predicted) OS=Oryza sativa subsp. japonica OX=39947 GN=Os04g0630400 PE=2 SV=1	2	747.857	-4.2236	1.9006e-07	121.99	yes	0.96	1.13	1.054	1.124	1.05	0.682
1266	AEIFVAEEESASGR	Q0J9U9	Epimerase domain-containing protein(predicted) OS=Oryza sativa subsp. japonica OX=39947 GN=Os04g0630400 PE=2 SV=1	3	498.907	-2.7371	7.4938e-09	129.54	yes	1.076	1.04	1.167	0.916	1.003	0.799
1267	AEIGLWFEPR	Q5TKF4	Nucleoside diphosphate kinase OS=Oryza sativa subsp. japonica OX=39947 GN=Os05g0595400 PE=2 SV=1	3	406.549	0.90998	0.00073006	77.662	yes	1.103	1.006	0.868	1.068	1.003	0.951
1268	AEIGLWFEPR	Q5TKF4	Nucleoside diphosphate kinase OS=Oryza sativa subsp. japonica OX=39947 GN=Os05g0595400 PE=2 SV=1	2	609.319	-0.26769	0.00081705	110.39	yes	0.898	0.931	0.929	1.081	0.893	1.269
1269	AEIGWQPK	Q5JJM1	cDNA clone:001-121-G01, full insert sequence(predicted) OS=Oryza sativa subsp. japonica OX=39947 GN=B1329D01.9-1 PE=4 SV=1	3	310.168	0.0087256	0.045679	36.395	yes	NA	NA	NA	NA	NA	NA
1270	AEIGWQPK	Q5JJM1	cDNA clone:001-121-G01, full insert sequence(predicted) OS=Oryza sativa subsp. japonica OX=39947 GN=B1329D01.9-1 PE=4 SV=1	2	464.748	-1.8	0.029775	71.501	yes	NA	NA	NA	NA	NA	NA
1271	AEINVDVLK	Q5N7A1	PfkB domain-containing protein(predicted) OS=Oryza sativa subsp. japonica OX=39947 GN=Os01g0851000 PE=2 SV=1	2	500.787	-1.3166	0.0015887	110.84	yes	0.943	1.081	0.999	0.825	1.37	0.782
1272	AEIPAFGPSSEAAALEGSK	Q6YZX5	ATP-grasp domain-containing protein(predicted) OS=Oryza sativa subsp. japonica OX=39947 GN=Os08g0191200 PE=2 SV=1	3	611.307	-0.42633	4.8492e-07	74.793	yes	0.939	1.161	0.985	1.006	0.991	0.918
1273	AEIPVADQEEVSQALLDR	Q5JNJ1	Glyco_transf_20 domain-containing protein(predicted) OS=Oryza sativa subsp. japonica OX=39947 GN=Os01g0749400 PE=2 SV=1	3	661.672	-0.31136	2.3386e-05	64.331	yes	NA	NA	NA	NA	NA	NA
1274	AEIPVVDDSPGSLAR	Q6AUW4	DUF1995 domain-containing protein(predicted) OS=Oryza sativa subsp. japonica OX=39947 GN=Os05g0500400 PE=4 SV=1	2	763.396	-1.3086	7.4807e-10	110.97	yes	0.921	1.099	1.092	0.905	1.213	0.771
1275	AEIQGTYK	Q53JI9	Probable sucrose-phosphate synthase 5 OS=Oryza sativa subsp. japonica OX=39947 GN=SPS5 PE=2 SV=1	2	455.237	-1.0534	0.0055206	107.79	yes	1.082	1.061	1.292	1.026	0.67	0.868
1276	AEIQGTYK	Q53JI9	Probable sucrose-phosphate synthase 5 OS=Oryza sativa subsp. japonica OX=39947 GN=SPS5 PE=2 SV=1	3	303.827	0.19742	0.027334	42.599	yes	1.127	1.004	1.245	1.055	0.759	0.811
1277	AEIQGTYK	Q53JI9	Probable sucrose-phosphate synthase 5 OS=Oryza sativa subsp. japonica OX=39947 GN=SPS5 PE=2 SV=1	3	303.827	-0.23596	0.023647	45.68	yes	NA	NA	NA	NA	NA	NA
1278	AEIQQAMEDYYYGR	Q75LB9	Pirin, putative, expressed(predicted) OS=Oryza sativa subsp. japonica OX=39947 GN=OSJNBa0032G11.22 PE=2 SV=1	3	579.919	0.30402	0.031429	42.317	yes	NA	NA	NA	NA	NA	NA
1279	AEISVTGDGVEAASVER	Q6AVR6	Protein TolB-like(predicted) OS=Oryza sativa subsp. japonica OX=39947 GN=LOC_Os03g62370 PE=2 SV=1	3	563.948	-0.74897	5.8548e-09	91.657	yes	0.802	1.025	1.031	0.972	1.022	1.148
1280	AEISVTGDGVEAASVER	Q6AVR6	Protein TolB-like(predicted) OS=Oryza sativa subsp. japonica OX=39947 GN=LOC_Os03g62370 PE=2 SV=1	2	845.418	-1.4969	8.9082e-08	89.484	yes	0.753	1.007	0.736	1.186	1.004	1.314
1281	AEIVSSIDQLLGTAEIQK	A0A0P0V805	Haloacid dehalogenase-like hydrolase-like(predicted) OS=Oryza sativa subsp. japonica OX=39947 GN=Os01g0739400 PE=3 SV=1	3	639.018	-0.72744	1.031e-25	161.24	yes	0.925	1.116	0.988	0.982	0.984	1.005
1282	AEIVSSIDQLLGTAEIQK	A0A0P0V805	Haloacid dehalogenase-like hydrolase-like(predicted) OS=Oryza sativa subsp. japonica OX=39947 GN=Os01g0739400 PE=3 SV=1	4	479.515	0.56851	4.4583e-10	95.197	yes	1.019	1.116	1.118	0.985	0.821	0.942
1283	AEKPAAAAAAAAPK	Q7XR19	60S ribosomal protein L6 OS=Oryza sativa subsp. japonica OX=39947 GN=Os04g0473400 PE=2 SV=2	3	413.235	2.1353	0.0071844	45.28	yes	1.08	1.128	1.099	0.672	1.388	0.633
1284	AEKPAAAAAAAAPK	Q7XR19	60S ribosomal protein L6 OS=Oryza sativa subsp. japonica OX=39947 GN=Os04g0473400 PE=2 SV=2	3	413.235	-0.37535	0.00090343	62.088	yes	NA	NA	NA	NA	NA	NA
1285	AEKPAAAAAAAAPK	Q7XR19	60S ribosomal protein L6 OS=Oryza sativa subsp. japonica OX=39947 GN=Os04g0473400 PE=2 SV=2	4	310.178	0.53243	0.024244	29.355	yes	NA	NA	NA	NA	NA	NA
1286	AEKPEVR	Q75KZ3	TRASH domain-containing protein(predicted) OS=Oryza sativa subsp. japonica OX=39947 GN=Os05g0486700 PE=2 SV=1	3	276.824	0.28775	0.032587	63.306	no	1.017	0.966	1.12	0.763	1.365	0.768
1287	AEKPPAAAAAPPLPK	B7EIQ8	Putative Lil3 protein(predicted) OS=Oryza sativa subsp. japonica OX=39947 GN=Os02g0125700 PE=2 SV=1	3	476.945		1.3157e-08	71.08	yes	NA	NA	NA	NA	NA	NA
1288	AELAPAR	A0A0P0X2H6	Abhydrolase_3 domain-containing protein(predicted) OS=Oryza sativa subsp. japonica OX=39947 GN=Os07g0162900 PE=4 SV=1	2	364.208	0.31057	0.018149	95.541	yes	0.713	0.863	0.89	1.031	1.312	1.19
1289	AELAQVR	Q7XIR7	Myosin-like protein OS=Oryza sativa subsp. japonica OX=39947 GN=OJ1163_G04.104 PE=2 SV=1	2	393.727	-0.31979	0.026942	87.754	yes	0.887	0.918	0.898	0.909	1.029	1.36
1290	AELASQLSEKEEEIAR	A0A0P0WQU7	GB1/RHD3-type G domain-containing protein(predicted) OS=Oryza sativa subsp. japonica OX=39947 GN=Os05g0563050 PE=4 SV=1	3	601.643	-1.8526	0.00031223	61.265	yes	1.011	1.113	1.033	0.856	1.161	0.827
1291	AELCDLYGR	Q0IWS0	IAP100, putative, expressed(predicted) OS=Oryza sativa subsp. japonica OX=39947 GN=Os10g0492300 PE=4 SV=1	2	548.758	-0.99402	0.021832	63.397	yes	NA	NA	NA	NA	NA	NA
1292	AELCDLYGR	Q0IWS0	IAP100, putative, expressed(predicted) OS=Oryza sativa subsp. japonica OX=39947 GN=Os10g0492300 PE=4 SV=1	2	548.758		0.028862	75.509	yes	NA	NA	NA	NA	NA	NA
1293	AELDEVLR	Q6YTT3	Phospho-2-dehydro-3-deoxyheptonate aldolase OS=Oryza sativa subsp. japonica OX=39947 GN=Os08g0484500 PE=2 SV=1	2	472.756	-0.71725	0.015949	86.744	yes	NA	NA	NA	NA	NA	NA
1294	AELDRFCDALISIR	A0A0P0WYZ5	Glycine cleavage system P protein(predicted) OS=Oryza sativa subsp. japonica OX=39947 GN=Os06g0611900 PE=4 SV=1	3	560.291	0.12493	0.0068761	45.825	no	1.05	1.113	1.24	0.877	1.102	0.618
1295	AELDRFCDALISIR	A0A0P0WYZ5	Glycine cleavage system P protein(predicted) OS=Oryza sativa subsp. japonica OX=39947 GN=Os06g0611900 PE=4 SV=1	2	839.933	-0.52682	0.00095987	71.879	no	0.948	1.121	1.293	0.817	1.126	0.695
1296	AELDRFCDALISIR	A0A0P0WYZ5	Glycine cleavage system P protein(predicted) OS=Oryza sativa subsp. japonica OX=39947 GN=Os06g0611900 PE=4 SV=1	3	560.291	-0.38241	0.055498	29.638	no	1.044	1.21	1.033	0.965	1.108	0.64
1297	AELEAAAGGAR	Q0IWL9	Monothiol glutaredoxin-S11 OS=Oryza sativa subsp. japonica OX=39947 GN=GRXS11 PE=2 SV=2	2	508.262	-1.6375	0.0011289	88.596	yes	0.918	1.067	1.03	1.001	1.076	0.909
1298	AELEAAAGGAR	Q0IWL9	Monothiol glutaredoxin-S11 OS=Oryza sativa subsp. japonica OX=39947 GN=GRXS11 PE=2 SV=2	3	339.177	0.3134	0.0001365	93.096	yes	NA	NA	NA	NA	NA	NA
1299	AELEEIVHYLR	Q8LQJ8	ATP-dependent zinc metalloprotease FTSH 5, mitochondrial OS=Oryza sativa subsp. japonica OX=39947 GN=FTSH5 PE=3 SV=1	3	457.914	-0.062434	0.012071	41.689	yes	0.615	0.939	1.644	0.716	0.708	1.378
1300	AELGGVK	Q84PA4	ATP synthase B chain, chloroplast, putative, expressed OS=Oryza sativa subsp. japonica OX=39947 GN=LOC_Os03g17070 PE=2 SV=1	2	337.198	-4.1021	0.019	114.78	yes	0.938	0.928	1.014	0.935	0.833	1.352
1301	AELGGVK	Q84PA4	ATP synthase B chain, chloroplast, putative, expressed OS=Oryza sativa subsp. japonica OX=39947 GN=LOC_Os03g17070 PE=2 SV=1	2	337.198	-1.4151	0.01308	128.57	yes	0.94	0.965	1.021	0.878	0.889	1.307
1302	AELGLVVLYLNK	Q10SM7	Peroxisomal membrane protein 11-1 OS=Oryza sativa subsp. japonica OX=39947 GN=PEX11-1 PE=2 SV=1	3	444.931	0.10964	0.00063931	77.062	yes	NA	NA	NA	NA	NA	NA
1303	AELHPLLLGSPER	Q0DC10	PPDK_N domain-containing protein(predicted) OS=Oryza sativa subsp. japonica OX=39947 GN=Os06g0498400 PE=4 SV=1	3	477.937	0.24352	0.00016118	73.877	yes	NA	NA	NA	NA	NA	NA
1304	AELILDER	Q6Z7R9	TPR_MLP1_2 domain-containing protein(predicted) OS=Oryza sativa subsp. japonica OX=39947 GN=Os02g0741500 PE=4 SV=1	2	479.764	-0.072586	0.0060326	123.21	yes	NA	NA	NA	NA	NA	NA
1305	AELINVTEHIHVDEK	Q6ZD62	Os08g0108300 protein OS=Oryza sativa subsp. japonica OX=39947 GN=Os08g0108300 PE=2 SV=1	4	437.481	1.2025	0.0012878	44.925	yes	0.889	1.062	0.983	0.815	1.301	0.95
1306	AELLDPAVK	Q5QM39	Epimerase domain-containing protein(predicted) OS=Oryza sativa subsp. japonica OX=39947 GN=Os01g0528800 PE=2 SV=1	2	478.277	-3.0013	0.0015945	105.98	yes	1.011	1.078	1.046	1.094	0.998	0.773
1307	AELLDPAVK	Q5QM39	Epimerase domain-containing protein(predicted) OS=Oryza sativa subsp. japonica OX=39947 GN=Os01g0528800 PE=2 SV=1	2	478.277	-0.61738	0.0015804	117.7	yes	1.059	1.147	1.141	0.897	1.124	0.632
1308	AELLDPAVK	Q5QM39	Epimerase domain-containing protein(predicted) OS=Oryza sativa subsp. japonica OX=39947 GN=Os01g0528800 PE=2 SV=1	3	319.187	0.054025	0.011122	49.715	yes	NA	NA	NA	NA	NA	NA
1309	AELMNTANIDR	A0A0P0VFT9	Protein FLX-like 2(predicted) OS=Oryza sativa subsp. japonica OX=39947 GN=Os02g0192100 PE=4 SV=1	2	624.306	-1.3864	7.0322e-05	128.57	yes	0.892	0.998	0.863	0.937	1.137	1.175
1310	AELQAQLK	Q7XMJ1	OSJNBb0006N15.8 protein(predicted) OS=Oryza sativa subsp. japonica OX=39947 GN=Os04g0376000 PE=2 SV=2	2	450.761	-3.3373	0.0059832	103.55	yes	0.983	1.11	1.022	0.82	1.374	0.69
1311	AELQAQLK	Q7XMJ1	OSJNBb0006N15.8 protein(predicted) OS=Oryza sativa subsp. japonica OX=39947 GN=Os04g0376000 PE=2 SV=2	3	300.843	-2.0732	0.023647	45.68	yes	1.048	1.094	1.075	0.787	1.335	0.661
1312	AELQFLAILPDIR	Q0JH55	NAD(P)H-quinone oxidoreductase subunit N, chloroplastic(predicted) OS=Oryza sativa subsp. japonica OX=39947 GN=Os01g0882500 PE=4 SV=1	3	500.292	0.14105	0.00025601	67.019	yes	NA	NA	NA	NA	NA	NA
1313	AELQQAHAEAQGLVVAR	A0A0P0VFT9	Protein FLX-like 2(predicted) OS=Oryza sativa subsp. japonica OX=39947 GN=Os02g0192100 PE=4 SV=1	3	597.655		5.7436e-15	89.311	yes	NA	NA	NA	NA	NA	NA
1314	AELQTPSAGGLTVNDFIVAAR	Q10T66	Expressed protein OS=Oryza sativa subsp. japonica OX=39947 GN=LOC_Os03g01030 PE=2 SV=1	3	711.039	-0.83072	2.0809e-32	155.86	yes	0.768	1.042	0.916	0.814	1.411	1.05
1315	AELQTPSAGGLTVNDFIVAAR	Q10T66	Expressed protein OS=Oryza sativa subsp. japonica OX=39947 GN=LOC_Os03g01030 PE=2 SV=1	3	711.039	-0.59482	2.4712e-29	154.34	yes	0.91	1.052	0.927	0.796	1.245	1.069
1316	AELQTPSAGGLTVNDFIVAAR	Q10T66	Expressed protein OS=Oryza sativa subsp. japonica OX=39947 GN=LOC_Os03g01030 PE=2 SV=1	3	711.039	0.072806	2.1586e-11	92.098	yes	0.921	1.065	1.062	0.887	1.013	1.052
1317	AELRDPDGR	Q7XUF9	Protein kinase domain-containing protein(predicted) OS=Oryza sativa subsp. japonica OX=39947 GN=Os04g0487200 PE=4 SV=2	3	343.509	0.54658	0.00066735	105.52	yes	NA	NA	NA	NA	NA	NA
1318	AELSLLR	Q7XMJ1	OSJNBb0006N15.8 protein(predicted) OS=Oryza sativa subsp. japonica OX=39947 GN=Os04g0376000 PE=2 SV=2	2	401.245	0.037558	0.015283	99.799	yes	NA	NA	NA	NA	NA	NA
1319	AELSLLR	Q7XMJ1	OSJNBb0006N15.8 protein(predicted) OS=Oryza sativa subsp. japonica OX=39947 GN=Os04g0376000 PE=2 SV=2	2	401.245	0.23276	0.017712	96.19	yes	NA	NA	NA	NA	NA	NA
1320	AELVAAGR	Q10F03	Protein FLOURY ENDOSPERM 6, chloroplastic OS=Oryza sativa subsp. japonica OX=39947 GN=FLO6 PE=1 SV=1	2	393.727	-1.2075	0.055564	60.074	yes	NA	NA	NA	NA	NA	NA
1321	AELYTVHLPEGITGEELDIIK	Q6EUD5	Ubiquitin-like domain-containing protein(predicted) OS=Oryza sativa subsp. japonica OX=39947 GN=Os02g0245000 PE=4 SV=1	3	780.749	-0.016637	5.0729e-14	95.5	yes	0.937	0.953	0.878	0.903	1.127	1.202
1322	AELYTVHLPEGITGEELDIIK	Q6EUD5	Ubiquitin-like domain-containing protein(predicted) OS=Oryza sativa subsp. japonica OX=39947 GN=Os02g0245000 PE=4 SV=1	4	585.814	0.082033	0.021862	23.293	yes	NA	NA	NA	NA	NA	NA
1323	AELYTVHLPEGITGEELDIIK	Q6EUD5	Ubiquitin-like domain-containing protein(predicted) OS=Oryza sativa subsp. japonica OX=39947 GN=Os02g0245000 PE=4 SV=1	3	780.749	-1.0417	3.6697e-14	98.175	yes	0.866	1.094	0.925	0.924	1.161	1.03
1324	AEMQTFVTK	Q0INM3	Beta-galactosidase 15 OS=Oryza sativa subsp. japonica OX=39947 GN=Os12g0429200 PE=2 SV=1	2	527.766	-1.9415	0.0031805	99.752	yes	NA	NA	NA	NA	NA	NA
1325	AEMQTFVTK	Q0INM3	Beta-galactosidase 15 OS=Oryza sativa subsp. japonica OX=39947 GN=Os12g0429200 PE=2 SV=1	3	352.179	-0.63189	0.0045318	61.161	yes	NA	NA	NA	NA	NA	NA
1326	AEMQTFVTK	Q0INM3	Beta-galactosidase 15 OS=Oryza sativa subsp. japonica OX=39947 GN=Os12g0429200 PE=2 SV=1	2	535.763	-3.1281	0.015924	64.103	yes	1.02	1.138	1.079	1.052	1.053	0.658
1327	AEMYVGDDVSPDFYGWVFPK	Q6Z2T6	Geranylgeranyl diphosphate reductase, chloroplastic OS=Oryza sativa subsp. japonica OX=39947 GN=CHLP PE=2 SV=1	3	780.017	-0.067375	2.2177e-07	69.188	yes	0.953	1.04	0.981	0.741	1.551	0.734
1328	AENDPTVPDAPAK	Q69T90	DUF89 domain-containing protein(predicted) OS=Oryza sativa subsp. japonica OX=39947 GN=Os06g0325500 PE=2 SV=1	3	442.217	-0.0050116	8.1883e-05	83.204	yes	NA	NA	NA	NA	NA	NA
1329	AENDPTVPDAPAK	Q69T90	DUF89 domain-containing protein(predicted) OS=Oryza sativa subsp. japonica OX=39947 GN=Os06g0325500 PE=2 SV=1	3	442.217	0.076521	6.8175e-05	84.892	yes	0.925	1.077	0.972	0.913	0.884	1.229
1330	AENDPTVPDAPAK	Q69T90	DUF89 domain-containing protein(predicted) OS=Oryza sativa subsp. japonica OX=39947 GN=Os06g0325500 PE=2 SV=1	2	662.823	-1.4155	0.021549	47.774	yes	0.846	0.974	1.015	1.102	0.936	1.128
1331	AENLQFSTEQLVK	Q5Z4M6	Trigger factor(predicted) OS=Oryza sativa subsp. japonica OX=39947 GN=Os06g0308000 PE=2 SV=1	3	502.931	0.55765	0.00047796	64.224	yes	0.916	1.067	0.88	0.742	1.49	0.905
1332	AENLQFSTEQLVK	Q5Z4M6	Trigger factor(predicted) OS=Oryza sativa subsp. japonica OX=39947 GN=Os06g0308000 PE=2 SV=1	2	753.894	-0.011264	0.028239	44.511	yes	0.868	1.025	0.871	0.713	1.603	0.92
1333	AENPSEFMPR	A0A0N7KLK6	Putative UPF0481 protein(predicted) OS=Oryza sativa subsp. japonica OX=39947 GN=Os06g0160600 PE=4 SV=1	2	597.266	-1.5113	0.035298	48.981	yes	0.957	1.138	1.076	0.991	1.023	0.814
1334	AENVVLEAGGCVLR	Q5JJM6	NAD(P)-binding Rossmann-fold superfamily protein(predicted) OS=Oryza sativa subsp. japonica OX=39947 GN=P0784G04.3 PE=2 SV=1	3	496.261	-0.4987	0.0016845	51.004	yes	NA	NA	NA	NA	NA	NA
1335	AENVVLEAGGCVLR	Q5JJM6	NAD(P)-binding Rossmann-fold superfamily protein(predicted) OS=Oryza sativa subsp. japonica OX=39947 GN=P0784G04.3 PE=2 SV=1	3	496.261	0.5519	8.9876e-05	73.415	yes	NA	NA	NA	NA	NA	NA
1336	AEPELSTSAAEPPPGDDGEGDGPVELR	Q6Z0W7	Os02g0307800 protein OS=Oryza sativa subsp. japonica OX=39947 GN=Os02g0307800 PE=2 SV=1	3	898.079	-0.62195	1.2391e-17	86.18	yes	0.979	1.078	0.725	1.144	1.15	0.924
1337	AEPLPTVEGSLFHDRPTVR	Q8GVH2	TolB protein-related(predicted) OS=Oryza sativa subsp. japonica OX=39947 GN=OJ1340_C08.105 PE=4 SV=1	4	531.033	-0.55015	2.5713e-07	77.221	yes	0.94	1.062	1.007	1.075	0.987	0.928
1338	AEPSAAAQDDEEVDESGVEPK	Q8RUI4	NAC transcription factor OS=Oryza sativa subsp. japonica OX=39947 GN=Os01g0938900 PE=2 SV=1	3	724.985	-1.5508	1.5689e-06	61.942	yes	0.768	0.968	0.806	1.037	1.303	1.118
1339	AEPSAAAQDDEEVDESGVEPK	Q8RUI4	NAC transcription factor OS=Oryza sativa subsp. japonica OX=39947 GN=Os01g0938900 PE=2 SV=1	3	724.985		0.016522	28.748	yes	NA	NA	NA	NA	NA	NA
1340	AEPTPPAQPSGKPDGESAAVVSEAR	A0A0N7KNQ0	Protein TIME FOR COFFEE(predicted) OS=Oryza sativa subsp. japonica OX=39947 GN=Os07g0571100 PE=4 SV=1	4	612.805	0.033841	0.011627	26.235	yes	NA	NA	NA	NA	NA	NA
1341	AEQASSLQSAAQQELER	Q7F099	GRIP domain-containing protein(predicted) OS=Oryza sativa subsp. japonica OX=39947 GN=P0675B10.124 PE=4 SV=1	3	615.969	-1.0029	0.0011282	43.208	yes	0.884	0.968	0.945	1.004	1.102	1.097
1342	AEQAVGSTLSDR	Q0IVQ5	Agenet domain containing protein, expressed(predicted) OS=Oryza sativa subsp. japonica OX=39947 GN=Os10g0559700 PE=4 SV=1	2	617.307	-1.5251	1.3076e-08	144.8	yes	0.785	0.994	0.916	0.856	1.015	1.434
1343	AEQAVNDHADAAIAADK	Q6Z128	GCK domain-containing protein(predicted) OS=Oryza sativa subsp. japonica OX=39947 GN=Os07g0158400 PE=4 SV=1	3	570.608	-1.5827	2.0786e-09	92.474	yes	0.828	0.944	0.905	0.966	1.113	1.244
1344	AEQHIPSYAK	Q7XTG7	7-hydroxymethyl chlorophyll a reductase, chloroplastic OS=Oryza sativa subsp. japonica OX=39947 GN=HCAR PE=3 SV=2	3	381.865	-0.94099	0.0021131	64.82	yes	NA	NA	NA	NA	NA	NA
1345	AEQITWTSLDYDK	Q0JL44	Protein SGT1 homolog OS=Oryza sativa subsp. japonica OX=39947 GN=SGT1 PE=1 SV=1	3	523.919	0.093228	0.0010172	57.434	yes	0.98	1.156	1.033	0.903	1.068	0.86
1346	AEQMLINNPSR	P37833	Aspartate aminotransferase, cytoplasmic OS=Oryza sativa subsp. japonica OX=39947 GN=Os01g0760600 PE=2 SV=1	2	636.822	-1.6308	0.020404	53.136	yes	NA	NA	NA	NA	NA	NA
1347	AEQQLTEALNEFGKPWQINEGDGAFYGPK	Q6Z0N5	AA_TRNA_LIGASE_II domain-containing protein(predicted) OS=Oryza sativa subsp. japonica OX=39947 GN=Os08g0295300 PE=2 SV=1	5	648.316	0.39647	0.04266	14.009	yes	NA	NA	NA	NA	NA	NA
1348	AEQQLTEALNEFGKPWQINEGDGAFYGPK	Q6Z0N5	AA_TRNA_LIGASE_II domain-containing protein(predicted) OS=Oryza sativa subsp. japonica OX=39947 GN=Os08g0295300 PE=2 SV=1	4	810.143	-0.0092139	0.0093302	25.572	yes	1.034	1.259	1.167	0.794	1.072	0.673
1349	AEQTLNR	Q7XN02	OSJNBb0038F03.9 protein(predicted) OS=Oryza sativa subsp. japonica OX=39947 GN=OSJNBb0038F03.9 PE=4 SV=1	2	416.22	-0.68697	0.060434	67.494	yes	NA	NA	NA	NA	NA	NA
1350	AEQTPDTLDPIIVAK	Q10SN3	COP9 signalosome complex subunit 1, putative, expressed OS=Oryza sativa subsp. japonica OX=39947 GN=LOC_Os03g02540 PE=2 SV=1	3	537.626	-0.21444	0.013548	32.152	yes	NA	NA	NA	NA	NA	NA
1351	AEQVSPAVK	Q6YZX5	ATP-grasp domain-containing protein(predicted) OS=Oryza sativa subsp. japonica OX=39947 GN=Os08g0191200 PE=2 SV=1	2	464.759	-0.76907	0.0059347	86.014	yes	0.994	1.031	1.112	0.878	0.95	1.035
1352	AEQVSPAVK	Q6YZX5	ATP-grasp domain-containing protein(predicted) OS=Oryza sativa subsp. japonica OX=39947 GN=Os08g0191200 PE=2 SV=1	3	310.175	0.93473	0.0074077	53.756	yes	0.956	1.089	1.101	0.864	0.919	1.071
1353	AESAPAEPLKDEL	Q53LQ0	Protein disulfide isomerase-like 1-1 OS=Oryza sativa subsp. japonica OX=39947 GN=PDIL1-1 PE=2 SV=1	2	685.346	-1.1541	5.9708e-08	136.33	yes	0.853	1.039	0.875	0.917	1.328	0.989
1354	AESFPAGSR	A0A0P0X7D6	Nudix hydrolase domain-containing protein(predicted) OS=Oryza sativa subsp. japonica OX=39947 GN=Os07g0546100 PE=4 SV=1	2	461.225	-0.43413	0.0056956	88.392	yes	NA	NA	NA	NA	NA	NA
1355	AESLDDAIQIVNR	Q6Z4E4	Methylmalonate semi-aldehyde dehydrogenase OS=Oryza sativa subsp. japonica OX=39947 GN=Os07g0188800 PE=2 SV=1	2	722.376	-0.87931	7.3916e-11	147.96	yes	0.915	1.145	0.938	0.962	1.1	0.941
1356	AESLDDAIQIVNR	Q6Z4E4	Methylmalonate semi-aldehyde dehydrogenase OS=Oryza sativa subsp. japonica OX=39947 GN=Os07g0188800 PE=2 SV=1	3	481.919	0.56132	7.0493e-10	142.08	yes	0.907	1.103	0.794	1.029	1.119	1.049
1357	AESPAMDSK	Q69U53	MAP3K-like protein OS=Oryza sativa subsp. japonica OX=39947 GN=Os08g0103500 PE=2 SV=1	2	476.208	-0.73671	0.054368	48.091	yes	0.871	0.919	0.99	1.006	0.99	1.224
1358	AESSPSPVQVPSTPK	A0A0P0UYD8	Expressed protein(predicted) OS=Oryza sativa subsp. japonica OX=39947 GN=Os01g0155400 PE=4 SV=1	3	504.263	-1.5212	0.0013858	47.774	yes	NA	NA	NA	NA	NA	NA
1359	AESTADKVEWVNK	Q654U5	Dynamin-2A(predicted) OS=Oryza sativa subsp. japonica OX=39947 GN=Os06g0247800 PE=2 SV=1	3	492.916	-2.164	0.0056257	51.726	yes	NA	NA	NA	NA	NA	NA
1360	AESTATGLMDR	Q10M34	Expressed protein OS=Oryza sativa subsp. japonica OX=39947 GN=LOC_Os03g20860 PE=2 SV=1	2	584.269	-0.59274	0.0012843	82.261	yes	0.879	0.974	0.939	0.959	1.096	1.152
1361	AESTGDVAAAEPAPVSA	Q84T92	Chalcone--flavonone isomerase OS=Oryza sativa subsp. japonica OX=39947 GN=CHI PE=2 SV=1	3	514.914	0.3082	2.2687e-06	76.156	yes	NA	NA	NA	NA	NA	NA
1362	AESTGDVAAAEPAPVSA	Q84T92	Chalcone--flavonone isomerase OS=Oryza sativa subsp. japonica OX=39947 GN=CHI PE=2 SV=1	2	771.868	-0.85605	1.1137e-16	119.77	yes	0.722	0.912	0.767	0.899	1.551	1.149
1363	AETESGETGPLVNEADIQHIVSSWTGIPVEK	Q2QVG9	Chaperone protein ClpC2, chloroplastic OS=Oryza sativa subsp. japonica OX=39947 GN=CLPC2 PE=2 SV=2	4	824.16	-2.2134	5.971e-11	62.108	yes	1.009	1.306	1.049	0.994	0.835	0.807
1364	AETESGETGPLVNEADIQHIVSSWTGIPVEK	Q2QVG9	Chaperone protein ClpC2, chloroplastic OS=Oryza sativa subsp. japonica OX=39947 GN=CLPC2 PE=2 SV=2	5	659.529	-1.9198	1.5713e-08	54.66	yes	1.11	1.218	1.108	0.937	0.915	0.713
1365	AETESGETGPLVNEADIQHIVSSWTGIPVEK	Q2QVG9	Chaperone protein ClpC2, chloroplastic OS=Oryza sativa subsp. japonica OX=39947 GN=CLPC2 PE=2 SV=2	3	1098.54	-1.5741	2.4004e-20	85.191	yes	1.074	1.215	1.105	0.929	0.872	0.804
1366	AETESGEVGPLVTEADIQHIVSSWTGIPVEK	Q7F9I1	Chaperone protein ClpC1, chloroplastic OS=Oryza sativa subsp. japonica OX=39947 GN=CLPC1 PE=2 SV=2	4	820.416	-0.86161	0.014498	19.733	yes	1.082	1.191	0.974	0.805	1.265	0.684
1367	AETESGEVGPLVTEADIQHIVSSWTGIPVEK	Q7F9I1	Chaperone protein ClpC1, chloroplastic OS=Oryza sativa subsp. japonica OX=39947 GN=CLPC1 PE=2 SV=2	5	656.534	-0.74731	0.0027128	28.047	yes	0.962	1.139	1.015	0.795	1.301	0.789
1368	AETESGEVGPLVTEADIQHIVSSWTGIPVEK	Q7F9I1	Chaperone protein ClpC1, chloroplastic OS=Oryza sativa subsp. japonica OX=39947 GN=CLPC1 PE=2 SV=2	3	1093.55	-1.1021	0.049231	12.647	yes	1.134	1.038	1.126	0.705	1.468	0.529
1369	AETEYTVTQAIAAQEANK	Q0JLS6	Protein ROOT HAIR DEFECTIVE 3 OS=Oryza sativa subsp. japonica OX=39947 GN=RHD3 PE=2 SV=1	3	646.653	-1.2809	4.9434e-10	97.235	yes	0.878	0.935	1.042	0.856	1.289	1.001
1370	AETFGIPIPDWVK	Q2RBM4	UBA_e1_C domain-containing protein(predicted) OS=Oryza sativa subsp. japonica OX=39947 GN=LOC_Os11g01510 PE=3 SV=1	3	491.598		0.00016289	59.155	yes	NA	NA	NA	NA	NA	NA
1371	AETFGIPIPDWVK	Q2RBM4	UBA_e1_C domain-containing protein(predicted) OS=Oryza sativa subsp. japonica OX=39947 GN=LOC_Os11g01510 PE=3 SV=1	2	736.893		0.034723	46.069	yes	NA	NA	NA	NA	NA	NA
1372	AETHSVDFQTK	Q75H81	Serpin-ZXA OS=Oryza sativa subsp. japonica OX=39947 GN=Os03g0610650 PE=1 SV=1	3	421.539	-1.2662	3.9426e-06	133.91	yes	0.979	1.045	0.997	0.925	1.203	0.852
1373	AETLMLEK	Q6KAJ2	Aspartate aminotransferase OS=Oryza sativa subsp. japonica OX=39947 GN=Os02g0797500 PE=2 SV=1	2	467.749	0.06927	0.0070439	101.65	yes	NA	NA	NA	NA	NA	NA
1374	AETLMLEK	Q6KAJ2	Aspartate aminotransferase OS=Oryza sativa subsp. japonica OX=39947 GN=Os02g0797500 PE=2 SV=1	2	467.749	-1.2959	0.0070439	101.65	yes	1.049	1.101	0.942	0.96	1.058	0.89
1375	AETNLLFEK	Q10R45	Alanine-glyoxylate aminotransferase 2, mitochondrial, putative, expressed OS=Oryza sativa subsp. japonica OX=39947 GN=LOC_Os03g07570 PE=2 SV=1	2	532.785	-0.26412	0.0012842	131.83	yes	0.892	1.059	0.901	0.896	1.336	0.915
1376	AETNLLFEK	Q10R45	Alanine-glyoxylate aminotransferase 2, mitochondrial, putative, expressed OS=Oryza sativa subsp. japonica OX=39947 GN=LOC_Os03g07570 PE=2 SV=1	3	355.526	1.2256	0.014535	46.001	yes	NA	NA	NA	NA	NA	NA
1377	AEVAAAAAAPPEAGTEEPK	Q5N8X1	Cytosolic factor-like protein OS=Oryza sativa subsp. japonica OX=39947 GN=P0698A10.10-2 PE=4 SV=1	3	593.963	-0.23163	5.8494e-07	73.688	yes	0.867	1.077	0.873	0.889	1.273	1.02
1378	AEVADVSEAVR	Q0D867	Pyruvate kinase (Fragment) OS=Oryza sativa subsp. japonica OX=39947 GN=Os07g0181000 PE=3 SV=1	2	573.293	-1.4113	8.6691e-06	153.34	yes	1.013	1.079	1.023	0.648	1.59	0.647
1379	AEVCHGER	Q6ER90	AA_TRNA_LIGASE_II domain-containing protein(predicted) OS=Oryza sativa subsp. japonica OX=39947 GN=Os02g0538000 PE=2 SV=1	2	479.214	-0.25057	0.05066	61.78	yes	1.026	0.954	1.243	0.708	1.164	0.904
1380	AEVDAAVEALK	Q6ZD35	Glycine--tRNA ligase, mitochondrial 1-like(predicted) OS=Oryza sativa subsp. japonica OX=39947 GN=Os08g0538000 PE=4 SV=1	3	372.536	-0.54285	0.0013557	63.32	yes	1.144	1.241	1.054	0.855	1.02	0.686
1381	AEVDGGDGVLR	Q69UF5	Glycosyltransferase OS=Oryza sativa subsp. japonica OX=39947 GN=Os06g0593800 PE=3 SV=1	2	544.273		0.038456	53.211	yes	NA	NA	NA	NA	NA	NA
1382	AEVLELMMVPK	A0A0P0WI29	DNA-directed RNA polymerase subunit OS=Oryza sativa subsp. japonica OX=39947 GN=Os05g0151000 PE=3 SV=1	3	420.563	1.2519	0.0025004	55.314	yes	NA	NA	NA	NA	NA	NA
1383	AEVMFDK	Q6H443	30S ribosomal protein 2, chloroplastic(predicted) OS=Oryza sativa subsp. japonica OX=39947 GN=Os09g0279500 PE=2 SV=1	2	420.202	-0.1365	0.012632	103.74	yes	0.831	1.029	0.753	0.881	1.217	1.288
1384	AEVMFDK	Q6H443	30S ribosomal protein 2, chloroplastic(predicted) OS=Oryza sativa subsp. japonica OX=39947 GN=Os09g0279500 PE=2 SV=1	3	280.47	0.69241	0.0113	66.799	yes	0.827	0.919	0.748	0.904	1.207	1.396
1385	AEVMFDK	Q6H443	30S ribosomal protein 2, chloroplastic(predicted) OS=Oryza sativa subsp. japonica OX=39947 GN=Os09g0279500 PE=2 SV=1	2	420.202	-1.0637	0.021939	91.318	yes	0.905	1.055	0.825	0.782	1.279	1.154
1386	AEVMFDK	Q6H443	30S ribosomal protein 2, chloroplastic(predicted) OS=Oryza sativa subsp. japonica OX=39947 GN=Os09g0279500 PE=2 SV=1	3	285.802	-2.0918	0.026547	52.018	yes	0.748	1.031	0.826	0.966	1.178	1.253
1387	AEVPWSAR	Q84PB3	Eukaryotic translation initiation factor isoform 4G-1 OS=Oryza sativa subsp. japonica OX=39947 GN=Os04g0499300 PE=2 SV=2	2	458.238	0.32302	0.031742	69.716	yes	NA	NA	NA	NA	NA	NA
1388	AEVSFVDGDEAK	Q6H444	Rhodanese domain-containing protein(predicted) OS=Oryza sativa subsp. japonica OX=39947 GN=Os09g0279400 PE=2 SV=1	3	422.866	-0.38918	1.6987e-05	117.86	yes	NA	NA	NA	NA	NA	NA
1389	AEVSFVDGDEAK	Q6H444	Rhodanese domain-containing protein(predicted) OS=Oryza sativa subsp. japonica OX=39947 GN=Os09g0279400 PE=2 SV=1	2	633.796	-1.3475	5.1055e-05	124.12	yes	0.886	0.987	0.92	0.877	1.444	0.886
1390	AEVSFVDGDEAK	Q6H444	Rhodanese domain-containing protein(predicted) OS=Oryza sativa subsp. japonica OX=39947 GN=Os09g0279400 PE=2 SV=1	3	422.866	-0.26312	5.415e-05	91.961	yes	NA	NA	NA	NA	NA	NA
1391	AEVSFVDGDEAKR	Q6H444	Rhodanese domain-containing protein(predicted) OS=Oryza sativa subsp. japonica OX=39947 GN=Os09g0279400 PE=2 SV=1	3	474.9	-1.6034	0.017171	39.561	yes	0.909	1.069	0.922	0.95	1.211	0.938
1392	AEVSSGTEIGK	Q0J6P7	Probable adenylate kinase 5, chloroplastic OS=Oryza sativa subsp. japonica OX=39947 GN=Os08g0288200 PE=2 SV=2	3	359.852	-0.89933	5.8595e-05	115.78	yes	1.055	1.11	1.135	0.868	0.922	0.911
1393	AEVVAQDEK	Q651F0	DHQ_synthase domain-containing protein(predicted) OS=Oryza sativa subsp. japonica OX=39947 GN=Os09g0539100 PE=3 SV=1	2	494.751	-1.4134	0.0015509	118.28	yes	0.934	0.869	1	0.855	0.957	1.386
1394	AEVVEDFAK	A0A0P0V179	Cysteine proteinase inhibitor (Fragment) OS=Oryza sativa subsp. japonica OX=39947 GN=Os01g0270100 PE=3 SV=1	3	336.506	0.58928	0.0020517	72.928	yes	0.842	1.02	0.783	0.991	1.1	1.263
1395	AEVVELITQLEAR	Q0J3C0	PAP_fibrillin domain-containing protein(predicted) OS=Oryza sativa subsp. japonica OX=39947 GN=Os09g0133600 PE=4 SV=2	2	735.912	-1.0345	6.5314e-07	117.2	yes	0.827	1.07	0.877	1.098	0.792	1.336
1396	AEVVELITQLEAR	Q0J3C0	PAP_fibrillin domain-containing protein(predicted) OS=Oryza sativa subsp. japonica OX=39947 GN=Os09g0133600 PE=4 SV=2	3	490.944	0.66548	5.3176e-12	152.38	yes	0.858	0.964	0.872	1.148	0.715	1.444
1397	AEVVYAESK	Q6ZLQ0	Hyperosmolality-gated Ca2+ permeable channel 3.1(predicted) OS=Oryza sativa subsp. japonica OX=39947 GN=Os07g0150100 PE=4 SV=1	2	498.256	-4.2811	0.0012631	123.79	yes	NA	NA	NA	NA	NA	NA
1398	AEVYVGDEAGQEK	Q2QNJ0	Expressed protein OS=Oryza sativa subsp. japonica OX=39947 GN=LOC_Os12g37650 PE=4 SV=1	2	697.825	-1.5943	0.00090087	73.927	yes	0.927	0.998	0.973	0.762	1.412	0.927
1399	AEVYVGDEAGQEK	Q2QNJ0	Expressed protein OS=Oryza sativa subsp. japonica OX=39947 GN=LOC_Os12g37650 PE=4 SV=1	3	465.553	-0.71269	0.048008	25.982	yes	NA	NA	NA	NA	NA	NA
1400	AEYDESGPGIVHMK	P0C540	Actin-7 OS=Oryza sativa subsp. japonica OX=39947 GN=ACT7 PE=3 SV=1	3	511.573	-0.41557	0.00011449	69.03	yes	1.026	1.08	1.15	1.115	0.923	0.705
1401	AEYDESGPSIVHR	Q10DV7	Actin-1 OS=Oryza sativa subsp. japonica OX=39947 GN=ACT1 PE=2 SV=1	2	730.344	-2.2139	6.5223e-07	112.44	yes	0.97	1.075	1.101	0.954	1.269	0.63
1402	AEYDESGPSIVHR	Q10DV7	Actin-1 OS=Oryza sativa subsp. japonica OX=39947 GN=ACT1 PE=2 SV=1	3	487.232	-0.024501	5.0877e-07	104.24	yes	0.831	0.952	1.051	0.881	1.146	1.139
1403	AEYDKECK	Q5SNN4	Zinc finger CCCH domain-containing protein 40 OS=Oryza sativa subsp. japonica OX=39947 GN=Os06g0170500 PE=2 SV=1	3	348.155	-1.8193	0.022241	60.91	yes	0.907	1.006	0.985	1	0.938	1.165
1404	AEYDSVTDQEALDAFK	Q6YYB9	Tryptophan synthase OS=Oryza sativa subsp. japonica OX=39947 GN=Os08g0135900 PE=2 SV=1	3	601.276	-2.1593	1.4618e-08	103.79	yes	0.925	1.095	0.923	0.902	1.265	0.89
1405	AEYDSVTDQEALDAFK	Q6YYB9	Tryptophan synthase OS=Oryza sativa subsp. japonica OX=39947 GN=Os08g0135900 PE=2 SV=1	2	901.41	-0.51884	0.0003543	65.374	yes	0.929	1.101	0.881	0.778	1.52	0.791
1406	AEYDSVTDQEALDAFK	Q6YYB9	Tryptophan synthase OS=Oryza sativa subsp. japonica OX=39947 GN=Os08g0135900 PE=2 SV=1	3	601.276	-0.3418	2.3028e-12	123.76	yes	0.85	1.091	0.907	0.773	1.5	0.879
1407	AEYEESGPAIVHR	A3C6D7	Actin-2 OS=Oryza sativa subsp. japonica OX=39947 GN=ACT2 PE=2 SV=1	3	486.572	-1.5081	1.1617e-07	106.26	yes	0.967	1.053	1.059	0.903	1.233	0.785
1408	AEYEESGPAIVHR	A3C6D7	Actin-2 OS=Oryza sativa subsp. japonica OX=39947 GN=ACT2 PE=2 SV=1	3	486.572		3.2958e-12	147.58	yes	NA	NA	NA	NA	NA	NA
1409	AEYPIFDK	Q6ESJ0	Glutathione peroxidase OS=Oryza sativa subsp. japonica OX=39947 GN=Os02g0664000 PE=2 SV=1	2	491.748	-0.88784	0.0061807	103.19	no	0.855	1.005	0.888	0.937	0.944	1.372
1410	AEYPIFDK	Q6ESJ0	Glutathione peroxidase OS=Oryza sativa subsp. japonica OX=39947 GN=Os02g0664000 PE=2 SV=1	3	328.168	-0.083222	0.017203	51.066	no	NA	NA	NA	NA	NA	NA
1411	AEYPVFQK	Q10L56	Glutathione peroxidase OS=Oryza sativa subsp. japonica OX=39947 GN=LOC_Os03g24380 PE=3 SV=1	2	491.256	-2.6758	0.0058437	109.71	yes	0.977	1.057	1.004	1.079	1.067	0.815
1412	AEYPVFQK	Q10L56	Glutathione peroxidase OS=Oryza sativa subsp. japonica OX=39947 GN=LOC_Os03g24380 PE=3 SV=1	3	327.84	-1.1766	0.0114	57.177	yes	NA	NA	NA	NA	NA	NA
1413	AEYSVEPAK	Q0D8F6	Putative valyl-tRNA synthetase(predicted) OS=Oryza sativa subsp. japonica OX=39947 GN=Os07g0163500 PE=4 SV=1	3	331.834	-0.44312	0.0026357	68.224	yes	NA	NA	NA	NA	NA	NA
1414	AEYSVEPAKR	Q0D8F6	Putative valyl-tRNA synthetase(predicted) OS=Oryza sativa subsp. japonica OX=39947 GN=Os07g0163500 PE=4 SV=1	3	383.868	0.22799	0.0043463	60.717	yes	NA	NA	NA	NA	NA	NA
1415	AFADAGADVLFIDALASR	Q7F8Y3	OSJNBb0116K07.9 protein(predicted) OS=Oryza sativa subsp. japonica OX=39947 GN=Os04g0504600 PE=4 SV=1	3	608.316	-0.49316	3.0083e-06	70.802	yes	NA	NA	NA	NA	NA	NA
1416	AFADAGADVLFIDALASR	Q7F8Y3	OSJNBb0116K07.9 protein(predicted) OS=Oryza sativa subsp. japonica OX=39947 GN=Os04g0504600 PE=4 SV=1	3	608.316	-0.085204	0.012634	29.092	yes	NA	NA	NA	NA	NA	NA
1417	AFADALAAVDGGAVDR	Q8H0A1	Prephenate dehydratase domain-containing protein(predicted) OS=Oryza sativa subsp. japonica OX=39947 GN=LOC_Os10g37980 PE=2 SV=1	3	506.923	0.45913	1.3894e-05	75.018	yes	0.989	0.966	0.938	1.008	1.311	0.789
1418	AFADPELQR	Q5KQJ9	Heat shock protein 4(predicted) OS=Oryza sativa subsp. japonica OX=39947 GN=Os05g0181000 PE=3 SV=1	2	523.767	-1.5541	0.032337	56.81	yes	NA	NA	NA	NA	NA	NA
1419	AFADSSTR	Q8H668	Putative membrane protein(predicted) OS=Oryza sativa subsp. japonica OX=39947 GN=Os06g0115200 PE=4 SV=1	2	427.704	-0.61726	0.0060908	103.35	yes	NA	NA	NA	NA	NA	NA
1420	AFAEALTEK	Q0JBS2	Os04g0513000 protein (Fragment) OS=Oryza sativa subsp. japonica OX=39947 GN=Os04g0513000 PE=4 SV=1	3	327.175	-0.396	0.0011589	80.438	yes	0.825	1.014	0.846	0.951	0.973	1.39
1421	AFAEALTEK	Q0JBS2	Os04g0513000 protein (Fragment) OS=Oryza sativa subsp. japonica OX=39947 GN=Os04g0513000 PE=4 SV=1	2	490.258	-2.0684	0.0015901	109.66	yes	0.773	1.014	0.851	1.019	0.935	1.409
1422	AFAEASMTTAYEK	Q7F280	Isocitrate dehydrogenase [NADP] OS=Oryza sativa subsp. japonica OX=39947 GN=Os01g0654500 PE=2 SV=1	3	473.887	-0.65199	0.051823	25.122	yes	NA	NA	NA	NA	NA	NA
1423	AFAEASMTTAYEK	Q7F280	Isocitrate dehydrogenase [NADP] OS=Oryza sativa subsp. japonica OX=39947 GN=Os01g0654500 PE=2 SV=1	2	710.327	0.63542	2.4675e-16	194.12	yes	1.14	1.274	1.178	0.979	1	0.429
1424	AFAECAGGK	A0A0P0XX30	Glutathione S-transferase GSTU6, putative, expressed(predicted) OS=Oryza sativa subsp. japonica OX=39947 GN=Os10g0530500 PE=4 SV=1	2	455.708	-2.5097	0.0015853	113.62	yes	0.981	0.993	1.124	0.942	0.968	0.992
1425	AFAECAGGK	A0A0P0XX30	Glutathione S-transferase GSTU6, putative, expressed(predicted) OS=Oryza sativa subsp. japonica OX=39947 GN=Os10g0530500 PE=4 SV=1	3	304.141	-1.7569	0.0096231	51.346	yes	0.952	0.949	1.168	0.937	1.013	0.981
1426	AFAEVAAK	Q8S718	Glutathione S-transferase GSTU6, putative, expressed OS=Oryza sativa subsp. japonica OX=39947 GN=LOC_Os10g38700 PE=2 SV=1	2	403.724	1.4073	0.018887	82.279	yes	0.991	1.15	0.892	0.979	0.831	1.158
1427	AFAEVAAK	Q8S718	Glutathione S-transferase GSTU6, putative, expressed OS=Oryza sativa subsp. japonica OX=39947 GN=LOC_Os10g38700 PE=2 SV=1	3	269.485	2.2805	0.0022725	91.626	yes	0.933	1.074	0.947	1.01	0.817	1.22
1428	AFAGSPIVGEIR	Q7XN11	Gamma-aminobutyrate transaminase 1, mitochondrial OS=Oryza sativa subsp. japonica OX=39947 GN=OSL2 PE=1 SV=2	2	608.838	-0.82243	7.671e-06	130.36	yes	NA	NA	NA	NA	NA	NA
1429	AFALGNGK	Q5VS79	Calmodulin-binding protein-like OS=Oryza sativa subsp. japonica OX=39947 GN=P0644B06.3-1 PE=4 SV=1	2	389.708	1.5268	0.014312	102.71	yes	NA	NA	NA	NA	NA	NA
1430	AFCAGGDVVR	Q336U0	Enoyl-CoA hydratase, putative, expressed OS=Oryza sativa subsp. japonica OX=39947 GN=LOC_Os10g40540 PE=2 SV=1	2	526.253	-0.78729	0.04738	48.602	yes	NA	NA	NA	NA	NA	NA
1431	AFDEGPWPK	Q9FRX7	Aldehyde dehydrogenase ALDH2b OS=Oryza sativa subsp. japonica OX=39947 GN=Aldh2b PE=2 SV=1	2	523.751	-1.6256	0.0012595	123.86	yes	0.961	1.083	0.898	1.008	1.073	0.976
1432	AFDEGPWPK	Q9FRX7	Aldehyde dehydrogenase ALDH2b OS=Oryza sativa subsp. japonica OX=39947 GN=Aldh2b PE=2 SV=1	3	349.503	-0.65931	0.0024369	69.825	yes	0.983	1.052	0.93	1.026	1.025	0.984
1433	AFDESHQVTATAAAK	A0A0N7KJS9	RRM domain-containing protein(predicted) OS=Oryza sativa subsp. japonica OX=39947 GN=Os04g0641400 PE=4 SV=1	3	516.255	-2.3678	0.011673	33.842	yes	NA	NA	NA	NA	NA	NA
1434	AFDGVPPPYDR	Q7F225	60S ribosomal protein L13a-4(predicted) OS=Oryza sativa subsp. japonica OX=39947 GN=OJ1567_G09.119 PE=2 SV=1	2	617.299	-2.0307	0.0010717	89.266	yes	1.001	1.011	0.951	0.834	1.296	0.907
1435	AFDLASKPEGEGVPTTDFR	A0A0N7KK10	Putative 3-beta hydroxysteroid dehydrogenase/isomerase protein(predicted) OS=Oryza sativa subsp. japonica OX=39947 GN=Os05g0110300 PE=4 SV=1	3	679.669	-1.6679	2.5294e-13	105.2	yes	0.854	1.01	0.833	1.018	1.011	1.275
1436	AFDLASKPEGEGVPTTDFR	A0A0N7KK10	Putative 3-beta hydroxysteroid dehydrogenase/isomerase protein(predicted) OS=Oryza sativa subsp. japonica OX=39947 GN=Os05g0110300 PE=4 SV=1	4	510.004	-0.39058	1.0212e-13	105.5	yes	0.814	1.032	0.838	0.969	1.084	1.263
1437	AFDLASKPEGTGTPTK	Q852A3	Expressed protein OS=Oryza sativa subsp. japonica OX=39947 GN=OSJNBb0081B07.22 PE=2 SV=1	4	405.712	1.2373	1.199e-05	75.911	yes	0.809	0.996	0.842	0.985	1.125	1.244
1438	AFDLASKPEGTGTPTK	Q852A3	Expressed protein OS=Oryza sativa subsp. japonica OX=39947 GN=OSJNBb0081B07.22 PE=2 SV=1	3	540.614	0.34653	3.2073e-05	75.143	yes	0.772	0.898	0.795	1.013	1.181	1.34
1439	AFDLGGHQIAR	Q2QNM5	GTP-binding protein SAR1A, putative, expressed OS=Oryza sativa subsp. japonica OX=39947 GN=LOC_Os12g37360 PE=2 SV=1	3	395.544	-1.6768	0.00078187	67.334	no	1.083	1.105	1.139	0.847	1.164	0.662
1440	AFDLLHEGGCLR	Q0DWH1	Alcohol dehydrogenase class-3 OS=Oryza sativa subsp. japonica OX=39947 GN=Os02g0815500 PE=2 SV=1	3	463.231	0.35772	0.0001474	84.479	yes	1.068	1.134	1.121	0.847	1.143	0.686
1441	AFDNFQFVNFSEIMNK	Q5N6Z8	Copine III-like OS=Oryza sativa subsp. japonica OX=39947 GN=Os01g0908700 PE=4 SV=1	3	650.973	-0.52379	0.00076744	50.305	yes	NA	NA	NA	NA	NA	NA
1442	AFDQEGR	Q5VRH2	DALR_1 domain-containing protein(predicted) OS=Oryza sativa subsp. japonica OX=39947 GN=Os06g0103600 PE=3 SV=1	2	411.691	0.0046407	0.048202	74.255	yes	NA	NA	NA	NA	NA	NA
1443	AFDQEGRPTK	Q5VRH2	DALR_1 domain-containing protein(predicted) OS=Oryza sativa subsp. japonica OX=39947 GN=Os06g0103600 PE=3 SV=1	3	383.528	0.36463	0.00061716	97.734	yes	1.123	1.163	1.192	0.715	1.132	0.674
1444	AFDSLLGSLEEK	Q5JK10	Transaldolase(predicted) OS=Oryza sativa subsp. japonica OX=39947 GN=Os01g0926300 PE=2 SV=1	3	436.894	-0.056074	1.3466e-06	130.56	yes	1.079	1.144	0.97	0.855	1.342	0.61
1445	AFDSPEGEK	Q2QM23	Methyl-CpG binding domain containing protein, expressed OS=Oryza sativa subsp. japonica OX=39947 GN=LOC_Os12g42550 PE=2 SV=1	2	490.222	-1.5809	0.0015945	105.98	yes	0.846	1.018	0.824	0.946	1.026	1.34
1446	AFDSPEGEK	Q2QM23	Methyl-CpG binding domain containing protein, expressed OS=Oryza sativa subsp. japonica OX=39947 GN=LOC_Os12g42550 PE=2 SV=1	3	327.15	-0.87348	0.0011638	80.165	yes	0.755	1.006	0.814	0.949	1.058	1.418
1447	AFDTQNEEITK	A0A0N7KIK0	OSIGBa0093M15.1 protein(predicted) OS=Oryza sativa subsp. japonica OX=39947 GN=Os04g0156200 PE=4 SV=1	2	648.309	-1.8639	0.035649	48.568	yes	NA	NA	NA	NA	NA	NA
1448	AFEAVQELLGER	B9FM04	Glutamine amidotransferase type-1 domain-containing protein(predicted) OS=Oryza sativa subsp. japonica OX=39947 GN=Os05g0104650 PE=3 SV=1	3	454.574	1.44	0.0006368	65.179	yes	NA	NA	NA	NA	NA	NA
1449	AFEDEVGPDGKK	Q9AV81	Pre-mRNA-processing factor 19 OS=Oryza sativa subsp. japonica OX=39947 GN=PRP19 PE=2 SV=1	3	431.21	-1.9762	0.0020791	58.172	yes	1.026	1.223	0.945	0.942	1.08	0.784
1450	AFEEELKDR	Q6YXZ3	Aha1_N domain-containing protein(predicted) OS=Oryza sativa subsp. japonica OX=39947 GN=Os02g0139100 PE=2 SV=1	3	379.524	-1.5691	0.0055471	70.399	yes	NA	NA	NA	NA	NA	NA
1451	AFEEVLLFDPNNTVAR	Q337M8	TPR_REGION domain-containing protein(predicted) OS=Oryza sativa subsp. japonica OX=39947 GN=LOC_Os10g32300 PE=4 SV=1	2	917.97	-1.7598	6.8443e-05	75.998	yes	0.95	1.168	1.053	0.849	1.178	0.802
1452	AFEILAVEINSHR	Q8LHD1	5-oxoprolinase(predicted) OS=Oryza sativa subsp. japonica OX=39947 GN=P0458E05.23-1 PE=2 SV=1	3	500.272	0.66747	0.0011734	55.467	yes	NA	NA	NA	NA	NA	NA
1453	AFEILAVEINSHR	Q8LHD1	5-oxoprolinase(predicted) OS=Oryza sativa subsp. japonica OX=39947 GN=P0458E05.23-1 PE=2 SV=1	3	500.272	0.59744	0.059586	23.371	yes	NA	NA	NA	NA	NA	NA
1454	AFENLSELLIASR	Q5QNE1	Histone-lysine N-methyltransferase(predicted) OS=Oryza sativa subsp. japonica OX=39947 GN=Os01g0218700 PE=4 SV=1	2	731.899	-0.65509	4.9415e-08	133.47	yes	1.071	1.204	1.185	0.815	0.978	0.747
1455	AFENLSELLIASR	Q5QNE1	Histone-lysine N-methyltransferase(predicted) OS=Oryza sativa subsp. japonica OX=39947 GN=Os01g0218700 PE=4 SV=1	3	488.268	0.57397	1.5281e-11	146.79	yes	1.163	1.043	1.16	0.836	0.934	0.863
1456	AFEPGLLAK	Q53RM0	Magnesium-chelatase subunit ChlI, chloroplastic OS=Oryza sativa subsp. japonica OX=39947 GN=CHLI PE=1 SV=1	2	473.274	-1.5797	0.0026257	101.65	yes	0.741	0.966	0.781	0.822	1.584	1.107
1457	AFEPGLLAK	Q53RM0	Magnesium-chelatase subunit ChlI, chloroplastic OS=Oryza sativa subsp. japonica OX=39947 GN=CHLI PE=1 SV=1	3	315.852	-0.052463	0.020857	41.448	yes	0.814	0.944	0.675	0.814	1.529	1.224
1458	AFEPILLAGR	Q0IQF7	40S ribosomal protein S16 OS=Oryza sativa subsp. japonica OX=39947 GN=RPS16A PE=2 SV=1	2	543.819	0.3353	0.0016835	95.642	yes	1.018	1.126	1.006	0.758	1.393	0.699
1459	AFEPILLAGR	Q0IQF7	40S ribosomal protein S16 OS=Oryza sativa subsp. japonica OX=39947 GN=RPS16A PE=2 SV=1	3	362.882	1.3088	0.0011058	73.233	yes	NA	NA	NA	NA	NA	NA
1460	AFEQPPKFDSDGNLIDAQIR	Q941Z0	Probable NADPH:quinone oxidoreductase 1 OS=Oryza sativa subsp. japonica OX=39947 GN=Os01g0953600 PE=2 SV=1	3	754.378	-0.50277	1.1774e-13	100.39	yes	0.845	1.046	0.841	1.113	1.22	0.935
1461	AFESEGSIDGNQWIATVLK	Q5JMX9	Number of grains 1(predicted) OS=Oryza sativa subsp. japonica OX=39947 GN=Os01g0752200 PE=2 SV=1	3	689.013	-0.27039	0.0017117	39.585	yes	NA	NA	NA	NA	NA	NA
1462	AFEYAQQAK	Q6ESI7	Tripeptidyl-peptidase 2 OS=Oryza sativa subsp. japonica OX=39947 GN=TPP2 PE=2 SV=1	2	528.261	-5.2529	0.0011495	125.97	yes	1.135	1.161	1.128	0.798	1.05	0.729
1463	AFEYFDKDHSGYITVDELEEALK	A2ZVI7	Calcium-dependent protein kinase 1 OS=Oryza sativa subsp. japonica OX=39947 GN=CPK1 PE=2 SV=1	4	680.575	-0.55683	8.5219e-38	150.94	yes	1.023	1.134	1.002	0.964	1.098	0.779
1464	AFFDSTGSLWEK	A0A0P0XV01	Flavodoxin-like domain-containing protein(predicted) OS=Oryza sativa subsp. japonica OX=39947 GN=Os10g0436800 PE=4 SV=1	3	463.222	0.15126	5.4197e-07	137.89	yes	0.984	1.031	0.912	0.918	1.229	0.926
1465	AFFDVHDQEGSHPGGIHLEMTGQNVTECIGGSR	Q0D4J5	Phospho-2-dehydro-3-deoxyheptonate aldolase OS=Oryza sativa subsp. japonica OX=39947 GN=Os07g0622200 PE=2 SV=1	5	717.328	-1.748	0.01654	17.18	yes	0.889	1.187	0.997	0.806	1.419	0.702
1466	AFFDVHEQEGSHPGGVHLEMTGQNVTECIGGSR	Q6YTT3	Phospho-2-dehydro-3-deoxyheptonate aldolase OS=Oryza sativa subsp. japonica OX=39947 GN=Os08g0484500 PE=2 SV=1	5	717.328	-2.1893	3.9301e-05	33.825	yes	1.006	0.872	1.129	0.951	1.268	0.773
1467	AFFEDYK	Q10N21	L-ascorbate peroxidase 1, cytosolic OS=Oryza sativa subsp. japonica OX=39947 GN=APX1 PE=1 SV=1	3	307.145	0.19824	0.014338	62.714	yes	0.819	1.073	0.838	0.875	1.193	1.202
1468	AFFEDYK	Q10N21	L-ascorbate peroxidase 1, cytosolic OS=Oryza sativa subsp. japonica OX=39947 GN=APX1 PE=1 SV=1	2	460.213	-0.78927	0.01663	97.798	yes	0.748	0.902	0.793	1.013	1.237	1.307
1469	AFFPDENVLASVVK	B9FM04	Glutamine amidotransferase type-1 domain-containing protein(predicted) OS=Oryza sativa subsp. japonica OX=39947 GN=Os05g0104650 PE=3 SV=1	3	512.608	-0.60391	0.042984	25.53	yes	NA	NA	NA	NA	NA	NA
1470	AFFPDENVLASVVNSNLAPVR	Q0JH25	Putative formylglycineamide ribotide amidotransferase(predicted) OS=Oryza sativa subsp. japonica OX=39947 GN=Os01g0888500 PE=4 SV=1	3	753.73	-1.7645	2.5628e-06	58.123	yes	0.975	1.3	0.894	0.871	1.106	0.854
1471	AFFVDEDDVGTYTIK	Q2QUH7	Isoflavone reductase, putative, expressed OS=Oryza sativa subsp. japonica OX=39947 GN=LOC_Os12g16220 PE=2 SV=2	3	573.942	-0.14721	1.9501e-10	107.65	yes	1.011	1.094	0.99	1.105	1.141	0.659
1472	AFGAELILTDPLLGMK	A0A0P0YDB6	Cysteine synthase (Fragment) OS=Oryza sativa subsp. japonica OX=39947 GN=Os12g0625000 PE=3 SV=1	3	568.98	0.38454	0.00012603	62.287	yes	0.925	1.075	1.019	1.048	0.933	1
1473	AFGAELILTDPLLGMK	A0A0P0YDB6	Cysteine synthase (Fragment) OS=Oryza sativa subsp. japonica OX=39947 GN=Os12g0625000 PE=3 SV=1	3	568.98	0.15658	0.00016478	60.196	yes	0.74	1.05	1.06	1.065	1.059	1.026
1474	AFGAELILTDPLLGMK	A0A0P0YDB6	Cysteine synthase (Fragment) OS=Oryza sativa subsp. japonica OX=39947 GN=Os12g0625000 PE=3 SV=1	3	563.648	0.017646	0.0010536	47.774	yes	0.947	1.1	1.014	0.99	1.058	0.89
1475	AFGAELILTDPLLGMK	A0A0P0YDB6	Cysteine synthase (Fragment) OS=Oryza sativa subsp. japonica OX=39947 GN=Os12g0625000 PE=3 SV=1	4	422.988	0.54129	0.0066791	34.432	yes	1.06	1.313	1.086	0.787	0.917	0.836
1476	AFGAELILTDPLLGMK	A0A0P0YDB6	Cysteine synthase (Fragment) OS=Oryza sativa subsp. japonica OX=39947 GN=Os12g0625000 PE=3 SV=1	3	563.648	-0.42078	2.5849e-05	68.044	yes	0.89	1.198	0.964	0.986	1.013	0.95
1477	AFGAELVLTDAAK	Q5JNB0	Cysteine synthase OS=Oryza sativa subsp. japonica OX=39947 GN=Os01g0978100 PE=2 SV=1	3	435.906	-0.83964	5.825e-05	86.114	yes	0.933	1.05	0.96	1.022	0.997	1.038
1478	AFGAELVLTDAAK	Q5JNB0	Cysteine synthase OS=Oryza sativa subsp. japonica OX=39947 GN=Os01g0978100 PE=2 SV=1	2	653.356	-5.8266	5.1057e-08	133.16	yes	0.894	1.169	0.959	0.94	1.071	0.967
1479	AFGAELVLTDAAK	Q5JNB0	Cysteine synthase OS=Oryza sativa subsp. japonica OX=39947 GN=Os01g0978100 PE=2 SV=1	3	435.906	-4.6427	7.3888e-05	84.188	yes	0.915	1.054	0.922	1.032	1.068	1.01
1480	AFGAELVLTDAAK	Q5JNB0	Cysteine synthase OS=Oryza sativa subsp. japonica OX=39947 GN=Os01g0978100 PE=2 SV=1	3	435.906	-2.2015	0.00029789	66.492	yes	NA	NA	NA	NA	NA	NA
1481	AFGAELVLTDAAK	Q5JNB0	Cysteine synthase OS=Oryza sativa subsp. japonica OX=39947 GN=Os01g0978100 PE=2 SV=1	2	653.356	-3.3069	6.5238e-07	113.24	yes	NA	NA	NA	NA	NA	NA
1482	AFGAELVLTDPLLGMK	Q9XEA8	Cysteine synthase OS=Oryza sativa subsp. japonica OX=39947 GN=RCS3 PE=2 SV=1	3	558.976	-0.27069	0.00010047	63.185	yes	0.813	1.093	0.875	0.933	1.378	0.908
1483	AFGLTPAELR	Q6ESF0	Germin-like protein 2-4 OS=Oryza sativa subsp. japonica OX=39947 GN=Os02g0532500 PE=2 SV=1	2	537.801	-0.89031	0.00082858	104.22	yes	NA	NA	NA	NA	NA	NA
1484	AFGMELLR	Q0DJT2	Lactoylglutathione lyase (Fragment) OS=Oryza sativa subsp. japonica OX=39947 GN=Os05g0230900 PE=3 SV=1	2	476.75	0.47535	0.0086293	82.671	yes	0.589	0.732	0.594	1.324	1.582	1.179
1485	AFGMELLR	Q0DJT2	Lactoylglutathione lyase (Fragment) OS=Oryza sativa subsp. japonica OX=39947 GN=Os05g0230900 PE=3 SV=1	2	468.752	0.039819	0.0065597	102.51	yes	0.766	0.935	0.672	1.34	1.312	0.976
1486	AFGWIHSPYWSEER	Q851N3	Expressed protein OS=Oryza sativa subsp. japonica OX=39947 GN=OSJNBa0042I09.11 PE=2 SV=1	3	588.942	-0.97256	0.0019053	50.088	yes	0.851	1.03	0.995	0.883	1.022	1.22
1487	AFHEGFMAAYR	A0A0P0XU67	Aminotran_1_2 domain-containing protein(predicted) OS=Oryza sativa subsp. japonica OX=39947 GN=Os10g0390500 PE=4 SV=1	3	433.869	-0.10427	0.033956	33.89	yes	NA	NA	NA	NA	NA	NA
1488	AFHEGFMAAYRD	A0A0P0XU67	Aminotran_1_2 domain-containing protein(predicted) OS=Oryza sativa subsp. japonica OX=39947 GN=Os10g0390500 PE=4 SV=1	3	477.543	0.22448	0.0011343	61.48	yes	NA	NA	NA	NA	NA	NA
1489	AFHEQHSVPEITNSVFEPASVMAK	Q10PW2	Tubulin alpha chain OS=Oryza sativa subsp. japonica OX=39947 GN=TubA PE=2 SV=1	4	664.577	-1.6235	0.050855	10.483	yes	0.785	0.922	0.753	1.053	1.42	1.067
1490	AFHESGGGEGSDK	Q7XXC4	Fe2OG dioxygenase domain-containing protein(predicted) OS=Oryza sativa subsp. japonica OX=39947 GN=Os04g0182200 PE=2 SV=2	3	426.518	-0.14857	1.1621e-07	107.53	yes	0.821	0.925	0.876	0.952	1.35	1.076
1491	AFHIMDPK	Q9AUW4	DUF3598 domain-containing protein(predicted) OS=Oryza sativa subsp. japonica OX=39947 GN=Os03g0758900 PE=4 SV=1	3	320.165	-1.3641	0.0202	48.561	yes	1.052	1.115	0.984	0.849	1.142	0.858
1492	AFHVYSEAR	Q7Y152	Galactokinase, putative, expressed OS=Oryza sativa subsp. japonica OX=39947 GN=LOC_Os03g61710 PE=4 SV=1	3	360.514	-3.6735	0.00059956	99.139	yes	0.895	0.983	1.223	0.804	0.801	1.294
1493	AFIAGVADDNGYGWAIAK	Q6H5J0	Enoyl-[acyl-carrier-protein] reductase [NADH] 2, chloroplastic OS=Oryza sativa subsp. japonica OX=39947 GN=Os09g0277800 PE=2 SV=1	4	460.728	0.28241	0.00055779	48.405	no	0.93	0.921	1.053	1.033	1.118	0.945
1494	AFIAGVADDNGYGWAIAK	Q6H5J0	Enoyl-[acyl-carrier-protein] reductase [NADH] 2, chloroplastic OS=Oryza sativa subsp. japonica OX=39947 GN=Os09g0277800 PE=2 SV=1	3	613.969	-0.80193	1.6484e-25	163.8	no	0.88	1.036	0.941	0.944	1.154	1.046
1495	AFIAGVADDNGYGWAIAK	Q6H5J0	Enoyl-[acyl-carrier-protein] reductase [NADH] 2, chloroplastic OS=Oryza sativa subsp. japonica OX=39947 GN=Os09g0277800 PE=2 SV=1	3	613.969	-1.1972	5.9097e-21	147.12	no	0.863	1.03	1.039	0.975	1.084	1.008
1496	AFIAGVADDNGYGWAIAK	Q6H5J0	Enoyl-[acyl-carrier-protein] reductase [NADH] 2, chloroplastic OS=Oryza sativa subsp. japonica OX=39947 GN=Os09g0277800 PE=2 SV=1	4	460.728	-0.10093	2.5885e-06	73.834	no	0.845	0.995	0.976	1.038	1.134	1.012
1497	AFLADLTENDPR	Q0ILJ3	Sucrose transport protein SUT2 OS=Oryza sativa subsp. japonica OX=39947 GN=SUT2 PE=2 SV=2	3	454.561	1.0879	0.0011669	60.255	yes	0.953	0.961	1.048	0.796	1.349	0.892
1498	AFLAETIQASA	Q0ITS8	60S ribosomal protein L10-1 OS=Oryza sativa subsp. japonica OX=39947 GN=SC34 PE=2 SV=1	2	561.295	-3.152	0.026047	51.445	yes	1.043	1.076	1.086	0.861	1.115	0.82
1499	AFLDEWETNPSVK	Q69UF2	3-hydroxyisobutyryl-CoA hydrolase-like protein 3 mitochondrial(predicted) OS=Oryza sativa subsp. japonica OX=39947 GN=P0652A05.9-1 PE=2 SV=1	3	512.584	-0.064794	0.00056796	63.091	yes	0.938	1.102	0.93	1.134	1.054	0.842
1500	AFLDEWETNPSVK	Q69UF2	3-hydroxyisobutyryl-CoA hydrolase-like protein 3 mitochondrial(predicted) OS=Oryza sativa subsp. japonica OX=39947 GN=P0652A05.9-1 PE=2 SV=1	4	384.69	1.0498	0.0058457	41.242	yes	1.006	1.032	0.981	0.943	1.143	0.894
1501	AFLDGNDEALGGIESAIIAIEK	Q7XQP9	GrpE protein homolog OS=Oryza sativa subsp. japonica OX=39947 GN=OSJNBa0084A10.6 PE=2 SV=1	3	749.39	-0.94842	6.4239e-16	102.45	yes	0.88	1.051	0.952	0.974	0.974	1.169
1502	AFLDGNDEALGGIESAIIAIEK	Q7XQP9	GrpE protein homolog OS=Oryza sativa subsp. japonica OX=39947 GN=OSJNBa0084A10.6 PE=2 SV=1	4	562.294	-0.19944	0.0014998	30.652	yes	0.954	1.065	0.868	0.807	1.101	1.205
1503	AFLDGNDEALGGIESAIIAIEK	Q7XQP9	GrpE protein homolog OS=Oryza sativa subsp. japonica OX=39947 GN=OSJNBa0084A10.6 PE=2 SV=1	3	749.39	-0.73052	5.5267e-06	54.225	yes	0.852	1.079	1.019	0.995	1.021	1.033
1504	AFLDGNDEALGGIESAIIAIEK	Q7XQP9	GrpE protein homolog OS=Oryza sativa subsp. japonica OX=39947 GN=OSJNBa0084A10.6 PE=2 SV=1	3	749.39	-0.69169	0.015261	26.361	yes	1.066	0.939	0.888	0.963	0.992	1.152
1505	AFLDVSIGGEPAGR	Q657T1	Peptidyl-prolyl cis-trans isomerase OS=Oryza sativa subsp. japonica OX=39947 GN=Os01g0111100 PE=3 SV=1	3	463.577	-0.041999	8.7282e-05	73.877	yes	0.834	1.031	0.898	0.988	1.022	1.227
1506	AFLDVSIGGEPAGR	Q657T1	Peptidyl-prolyl cis-trans isomerase OS=Oryza sativa subsp. japonica OX=39947 GN=Os01g0111100 PE=3 SV=1	2	694.862	-1.5267	0.00027449	80.96	yes	0.863	1.037	0.86	1.009	1.009	1.223
1507	AFLGEPSLAAR	Q2QWU2	Histone deacetylase family protein, expressed OS=Oryza sativa subsp. japonica OX=39947 GN=LOC_Os12g08220 PE=2 SV=1	2	566.311	-1.1345	0.0019347	79.659	yes	0.907	1.169	0.947	1.03	0.899	1.047
1508	AFLGEPSLAAR	Q2QWU2	Histone deacetylase family protein, expressed OS=Oryza sativa subsp. japonica OX=39947 GN=LOC_Os12g08220 PE=2 SV=1	2	566.311	-0.7787	1.9209e-05	135.8	yes	0.893	1.051	0.991	1.008	0.987	1.071
1509	AFLLQGGDCAESFK	Q6YTT3	Phospho-2-dehydro-3-deoxyheptonate aldolase OS=Oryza sativa subsp. japonica OX=39947 GN=Os08g0484500 PE=2 SV=1	3	514.913	-0.095764	0.00012029	67.997	no	1.113	1.131	1.192	0.805	1.129	0.63
1510	AFLPVIESFGFETDLR	Q69V60	Tr-type G domain-containing protein(predicted) OS=Oryza sativa subsp. japonica OX=39947 GN=Os06g0608300 PE=2 SV=1	3	614.321	-0.13245	0.053472	21.886	yes	NA	NA	NA	NA	NA	NA
1511	AFLQEINTFELPLLK	Q0J7V5	THO complex subunit 7B-like(predicted) OS=Oryza sativa subsp. japonica OX=39947 GN=Os08g0160000 PE=2 SV=1	3	592.67	-0.74459	4.5475e-05	68.972	yes	NA	NA	NA	NA	NA	NA
1512	AFLVEEQK	A0A0P0XLP8	60S ribosomal protein L34(predicted) OS=Oryza sativa subsp. japonica OX=39947 GN=Os09g0413500 PE=4 SV=1	2	482.261	0.069459	0.0047501	130.56	yes	1.076	1.064	1.128	0.781	1.411	0.54
1513	AFLVEEQK	A0A0P0XLP8	60S ribosomal protein L34(predicted) OS=Oryza sativa subsp. japonica OX=39947 GN=Os09g0413500 PE=4 SV=1	3	321.843	1.2034	0.0011505	102.71	yes	1.107	1.068	1.125	0.777	1.423	0.5
1514	AFMDASTLPK	Q2QNS7	Bet_v_1 domain-containing protein(predicted) OS=Oryza sativa subsp. japonica OX=39947 GN=LOC_Os12g36880 PE=2 SV=1	3	366.183	0.23565	0.010826	46.462	yes	0.932	1.208	0.962	1.031	0.922	0.944
1515	AFMDASTLPK	Q2QNS7	Bet_v_1 domain-containing protein(predicted) OS=Oryza sativa subsp. japonica OX=39947 GN=LOC_Os12g36880 PE=2 SV=1	3	360.851	-0.007646	0.00049578	82.287	yes	1.093	1.317	1.044	0.942	0.521	1.084
1516	AFMDASTLPK	Q2QNS7	Bet_v_1 domain-containing protein(predicted) OS=Oryza sativa subsp. japonica OX=39947 GN=LOC_Os12g36880 PE=2 SV=1	2	540.773	-1.5292	3.7755e-05	143.96	yes	1.098	1.282	0.991	0.989	0.539	1.1
1517	AFMTADLPHELIELLEK	Q2RBN7	Clathrin heavy chain 1 OS=Oryza sativa subsp. japonica OX=39947 GN=Os11g0104900 PE=3 SV=1	3	662.68	-1.0421	8.8463e-05	60.489	yes	1.076	1.043	0.984	0.792	1.432	0.673
1518	AFMTADLPHELIELLEK	Q2RBN7	Clathrin heavy chain 1 OS=Oryza sativa subsp. japonica OX=39947 GN=Os11g0104900 PE=3 SV=1	4	497.262	0.15065	0.00037741	51.03	yes	1.041	1.033	1.101	0.808	1.257	0.76
1519	AFMTADLPHELIELLEK	Q2RBN7	Clathrin heavy chain 1 OS=Oryza sativa subsp. japonica OX=39947 GN=Os11g0104900 PE=3 SV=1	3	657.348	-0.3825	7.8326e-10	98.281	yes	1.104	1.091	1.041	0.861	1.228	0.675
1520	AFMTADLPHELIELLEK	Q2RBN7	Clathrin heavy chain 1 OS=Oryza sativa subsp. japonica OX=39947 GN=Os11g0104900 PE=3 SV=1	4	493.263	0.68129	8.0135e-06	67.136	yes	1.038	1.08	1.084	0.852	1.198	0.748
1521	AFMTMAGEIK	P40392	Ras-related protein RIC1 OS=Oryza sativa subsp. japonica OX=39947 GN=RIC1 PE=2 SV=2	2	557.767	-0.95028	0.050933	43.77	yes	0.982	1.105	0.973	0.905	1.23	0.806
1522	AFMTMAGEIK	P40392	Ras-related protein RIC1 OS=Oryza sativa subsp. japonica OX=39947 GN=RIC1 PE=2 SV=2	2	549.77	-1.6202	0.0083725	68.657	yes	1.025	1.141	0.981	0.91	1.185	0.758
1523	AFMTMAGEIK	P40392	Ras-related protein RIC1 OS=Oryza sativa subsp. japonica OX=39947 GN=RIC1 PE=2 SV=2	3	366.849	0.86911	0.0004741	83.869	yes	1.074	1.159	0.993	0.863	1.137	0.774
1524	AFNPTQAEETYSMVTANR	P0C437	Photosystem II D2 protein OS=Oryza sativa subsp. japonica OX=39947 GN=psbD PE=3 SV=1	3	682.974	-0.98065	0.00011163	56.799	yes	1.047	0.971	0.926	0.804	1.323	0.928
1525	AFNPTQAEETYSMVTANR	P0C437	Photosystem II D2 protein OS=Oryza sativa subsp. japonica OX=39947 GN=psbD PE=3 SV=1	3	677.642	-1.1879	2.3549e-18	132.25	yes	0.942	0.982	1.051	0.721	1.301	1.003
1526	AFNPTQAEETYSMVTANR	P0C437	Photosystem II D2 protein OS=Oryza sativa subsp. japonica OX=39947 GN=psbD PE=3 SV=1	3	682.646	0.0062003	3.1831e-10	100.36	yes	0.779	1.114	1.029	0.784	1.31	0.984
1527	AFNPTQAEETYSMVTANR	P0C437	Photosystem II D2 protein OS=Oryza sativa subsp. japonica OX=39947 GN=psbD PE=3 SV=1	2	1023.47	-0.31638	0.00025985	58.246	yes	0.866	1.051	0.868	0.855	1.311	1.048
1528	AFNPTQAEETYSMVTANR	P0C437	Photosystem II D2 protein OS=Oryza sativa subsp. japonica OX=39947 GN=psbD PE=3 SV=1	3	682.646	-0.36333	2.9236e-07	79.332	yes	NA	NA	NA	NA	NA	NA
1529	AFNPTQAEETYSMVTANR	P0C437	Photosystem II D2 protein OS=Oryza sativa subsp. japonica OX=39947 GN=psbD PE=3 SV=1	3	677.314	-0.6256	1.2787e-25	159.64	yes	0.892	1.098	0.895	0.862	1.256	0.997
1530	AFNPTQAEETYSMVTANR	P0C437	Photosystem II D2 protein OS=Oryza sativa subsp. japonica OX=39947 GN=psbD PE=3 SV=1	2	1015.47	-0.99667	1.3783e-35	212.37	yes	0.879	1.036	0.966	0.848	1.29	0.981
1531	AFNPTQAEETYSMVTANR	P0C437	Photosystem II D2 protein OS=Oryza sativa subsp. japonica OX=39947 GN=psbD PE=3 SV=1	3	677.314	-0.60362	4.9948e-18	126.07	yes	0.985	1.046	0.99	0.863	1.217	0.898
1532	AFNVEVAPSDFK	Q9SDD6	Peroxiredoxin-2F, mitochondrial OS=Oryza sativa subsp. japonica OX=39947 GN=PRXIIF PE=2 SV=1	3	441.891	0.33088	1.5619e-05	114.76	yes	0.774	1.067	0.808	0.982	0.932	1.437
1533	AFNVEVAPSDFK	Q9SDD6	Peroxiredoxin-2F, mitochondrial OS=Oryza sativa subsp. japonica OX=39947 GN=PRXIIF PE=2 SV=1	2	662.333	-0.93158	1.4029e-05	129.37	yes	0.813	0.983	0.772	1.009	0.973	1.45
1534	AFNVEVAPSDFK	Q9SDD6	Peroxiredoxin-2F, mitochondrial OS=Oryza sativa subsp. japonica OX=39947 GN=PRXIIF PE=2 SV=1	3	441.891	0.029656	8.8707e-05	89.189	yes	0.865	1.069	0.799	0.946	1.032	1.289
1535	AFNVEVAPSDFK	Q9SDD6	Peroxiredoxin-2F, mitochondrial OS=Oryza sativa subsp. japonica OX=39947 GN=PRXIIF PE=2 SV=1	2	662.333	-1.1863	2.0649e-06	139.48	yes	0.836	1.06	0.835	0.911	1.06	1.298
1536	AFPDEFIWELNDDTPEGHLPLTNALR	Q53M04	GUN4, putative OS=Oryza sativa subsp. japonica OX=39947 GN=LOC_Os11g16550 PE=2 SV=1	4	753.37	0.34288	4.8154e-13	78.645	yes	1.036	0.964	0.825	0.813	1.271	1.092
1537	AFPDEFIWELNDDTPEGHLPLTNALR	Q53M04	GUN4, putative OS=Oryza sativa subsp. japonica OX=39947 GN=LOC_Os11g16550 PE=2 SV=1	3	1004.16	0.13422	5.0862e-06	43.658	yes	0.92	0.825	0.866	1.09	1.361	0.938
1538	AFPDGTNLALAQK	Q2QXB1	Expressed protein OS=Oryza sativa subsp. japonica OX=39947 GN=LOC_Os12g06640 PE=2 SV=1	3	449.242	-0.16464	1.7227e-07	105.03	yes	NA	NA	NA	NA	NA	NA
1539	AFPGIVSAIDK	Q0JJG1	TFR_dimer domain-containing protein(predicted) OS=Oryza sativa subsp. japonica OX=39947 GN=Os01g0740600 PE=4 SV=1	3	373.213	0.88355	0.00096461	66.056	yes	0.798	1.035	0.897	1.035	1.162	1.072
1540	AFPHVLYVDCEGASHDPR	Q8H0A1	Prephenate dehydratase domain-containing protein(predicted) OS=Oryza sativa subsp. japonica OX=39947 GN=LOC_Os10g37980 PE=2 SV=1	4	518.243	-0.50398	0.052956	16.357	yes	NA	NA	NA	NA	NA	NA
1541	AFPSSEQTLEELNPSVELLR	Q0JRG4	p0402A09.24 protein(predicted) OS=Oryza sativa subsp. japonica OX=39947 GN=Os01g0102600 PE=2 SV=1	3	753.722	0.024999	3.8508e-14	101.5	yes	NA	NA	NA	NA	NA	NA
1542	AFPSSEQTLEELNPSVELLR	Q0JRG4	p0402A09.24 protein(predicted) OS=Oryza sativa subsp. japonica OX=39947 GN=Os01g0102600 PE=2 SV=1	2	1130.08	-0.23605	2.923e-22	129.75	yes	0.828	1.148	0.879	0.976	1.131	1.039
1543	AFPTLMETLLHER	B7FA11	TraB protein(predicted) OS=Oryza sativa subsp. japonica OX=39947 GN=Os05g0499500 PE=2 SV=1	3	519.941	0.72253	0.00094686	58.32	yes	NA	NA	NA	NA	NA	NA
1544	AFQDCINNYGSDISK	Q7XXS3	CHCH domain containing protein, expressed OS=Oryza sativa subsp. japonica OX=39947 GN=LOC_Os03g48080 PE=2 SV=1	3	577.926	-0.68452	2.6035e-05	75.316	yes	0.829	1.083	0.88	0.691	1.152	1.365
1545	AFQDYYNELAQLR	Q5Z8V8	Delta-aminolevulinic acid dehydratase(predicted) OS=Oryza sativa subsp. japonica OX=39947 GN=Os06g0704700 PE=2 SV=1	3	544.267	-1.3907	1.164e-07	113.07	yes	NA	NA	NA	NA	NA	NA
1546	AFQDYYNELAQLR	Q5Z8V8	Delta-aminolevulinic acid dehydratase(predicted) OS=Oryza sativa subsp. japonica OX=39947 GN=Os06g0704700 PE=2 SV=1	2	815.897	-2.1257	3.9233e-07	123.29	yes	1.041	1.156	1.067	0.831	1.069	0.835
1547	AFQELIDEGK	Q75H72	Aldo_ket_red domain-containing protein(predicted) OS=Oryza sativa subsp. japonica OX=39947 GN=OSJNBb0007E22.16 PE=4 SV=1	2	575.293	-1.5101	0.0011565	100.93	yes	1.151	1.252	1.204	0.909	0.934	0.55
1548	AFQELIDEGK	Q75H72	Aldo_ket_red domain-containing protein(predicted) OS=Oryza sativa subsp. japonica OX=39947 GN=OSJNBb0007E22.16 PE=4 SV=1	3	383.864	0.39363	0.00026564	97.597	yes	1.122	1.265	1.131	0.973	0.941	0.568
1549	AFQHVASYDSAVSEWLWK	Q6ZKK4	MGS domain-containing protein(predicted) OS=Oryza sativa subsp. japonica OX=39947 GN=OJ1119_C05.21-2 PE=3 SV=1	3	708.678	-0.32867	2.8754e-08	81.656	yes	0.96	1.087	1.018	0.871	1.157	0.907
1550	AFQHYLDR	Q5Z9I1	Protein RER1 OS=Oryza sativa subsp. japonica OX=39947 GN=Os06g0708300 PE=2 SV=1	3	350.51	-0.1995	0.0044802	75.738	yes	0.934	1.111	1.1	0.768	1.144	0.942
1551	AFQIDDEEVDK	Q9XHW8	Germin-like protein OS=Oryza sativa subsp. japonica OX=39947 GN=OSJNBa0049B20.25 PE=2 SV=1	2	654.801	-2.188	8.5469e-06	147.26	yes	0.818	0.987	0.797	0.885	1.412	1.102
1552	AFQIDDEEVDK	Q9XHW8	Germin-like protein OS=Oryza sativa subsp. japonica OX=39947 GN=OSJNBa0049B20.25 PE=2 SV=1	3	436.87	-0.39215	0.002508	55.261	yes	NA	NA	NA	NA	NA	NA
1553	AFQIDDEEVDKIK	Q9XHW8	Germin-like protein OS=Oryza sativa subsp. japonica OX=39947 GN=OSJNBa0049B20.25 PE=2 SV=1	3	517.263	-1.6645	2.3114e-07	119.87	yes	0.81	1.018	0.808	0.997	1.355	1.012
1554	AFQIDDEEVDKIK	Q9XHW8	Germin-like protein OS=Oryza sativa subsp. japonica OX=39947 GN=OSJNBa0049B20.25 PE=2 SV=1	3	517.263	-1.4817	0.00041868	71.879	yes	NA	NA	NA	NA	NA	NA
1555	AFQLLEEGK	Q10A46	Alcohol dehydrogenase 2, putative, expressed OS=Oryza sativa subsp. japonica OX=39947 GN=LOC_Os10g07229 PE=2 SV=1	3	345.522	0.47899	0.0055481	57.59	yes	0.773	1.067	0.895	0.941	1.621	0.703
1556	AFQLLEEGK	Q10A46	Alcohol dehydrogenase 2, putative, expressed OS=Oryza sativa subsp. japonica OX=39947 GN=LOC_Os10g07229 PE=2 SV=1	2	517.779	-1.0555	0.0015892	110.39	yes	NA	NA	NA	NA	NA	NA
1557	AFQVDGGMVEFIK	A0A0P0VCZ6	Germin-like protein (Fragment) OS=Oryza sativa subsp. japonica OX=39947 GN=Os01g0952000 PE=3 SV=1	3	486.243	-0.9401	0.010529	40.475	yes	NA	NA	NA	NA	NA	NA
1558	AFQVDGGVVENIK	Q942A7	Germin-like protein 1-4 OS=Oryza sativa subsp. japonica OX=39947 GN=Os01g0952100 PE=1 SV=1	2	688.364	-1.7408	0.00010069	91.076	yes	NA	NA	NA	NA	NA	NA
1559	AFQYFDK	P53683	Calcium-dependent protein kinase 19 OS=Oryza sativa subsp. japonica OX=39947 GN=CPK19 PE=2 SV=2	2	459.721	-0.89233	0.020209	116.37	yes	1.016	1.083	1.009	0.753	1.308	0.831
1560	AFQYFDKDNSGFITR	P53683	Calcium-dependent protein kinase 19 OS=Oryza sativa subsp. japonica OX=39947 GN=CPK19 PE=2 SV=2	3	603.625	-1.6502	8.8144e-05	71.545	yes	NA	NA	NA	NA	NA	NA
1561	AFQYYLDR	Q657Y8	Protein RER1 OS=Oryza sativa subsp. japonica OX=39947 GN=Os01g0106200 PE=2 SV=1	2	538.264	0.44561	0.022328	78.264	yes	NA	NA	NA	NA	NA	NA
1562	AFSAGMDIK	Q69UF2	3-hydroxyisobutyryl-CoA hydrolase-like protein 3 mitochondrial(predicted) OS=Oryza sativa subsp. japonica OX=39947 GN=P0652A05.9-1 PE=2 SV=1	2	470.234	-0.21942	0.0051302	93.096	yes	NA	NA	NA	NA	NA	NA
1563	AFSAGMDIK	Q69UF2	3-hydroxyisobutyryl-CoA hydrolase-like protein 3 mitochondrial(predicted) OS=Oryza sativa subsp. japonica OX=39947 GN=P0652A05.9-1 PE=2 SV=1	2	478.231	-3.5202	0.023912	57.59	yes	0.904	1.078	0.914	1.022	1.117	0.965
1564	AFSDVLEHDLPQLQK	Q10G56	Ornithine aminotransferase, mitochondrial OS=Oryza sativa subsp. japonica OX=39947 GN=OAT PE=2 SV=1	3	580.637	-0.93875	4.7652e-05	68.262	yes	NA	NA	NA	NA	NA	NA
1565	AFSEDTAK	Q69RJ0	Ferredoxin-dependent glutamate synthase, chloroplastic OS=Oryza sativa subsp. japonica OX=39947 GN=GLU PE=2 SV=2	2	434.706	-1.4068	0.05095	61.679	yes	1.032	1.06	1.153	1.043	0.786	0.925
1566	AFSEDTAK	Q69RJ0	Ferredoxin-dependent glutamate synthase, chloroplastic OS=Oryza sativa subsp. japonica OX=39947 GN=GLU PE=2 SV=2	3	290.14	-0.92375	0.00098598	104.37	yes	1.154	1.188	1.306	0.717	0.903	0.732
1567	AFSGLGGLGVDEPAMVSALAK	B7E4J4	Annexin D4(predicted) OS=Oryza sativa subsp. japonica OX=39947 GN=Os05g0382600 PE=2 SV=1	4	498.263	0.27549	0.0013358	35.875	yes	NA	NA	NA	NA	NA	NA
1568	AFSGLGGLGVDEPAMVSALAK	B7E4J4	Annexin D4(predicted) OS=Oryza sativa subsp. japonica OX=39947 GN=Os05g0382600 PE=2 SV=1	3	664.015	-0.86624	1.4688e-10	83.423	yes	NA	NA	NA	NA	NA	NA
1569	AFSGSPIVGEIR	Q6ZCF0	Probable gamma-aminobutyrate transaminase 3, mitochondrial OS=Oryza sativa subsp. japonica OX=39947 GN=Os08g0205900 PE=3 SV=1	2	616.835	-2.2285	7.4368e-05	110.31	yes	0.909	0.994	0.906	0.919	1.444	0.828
1570	AFSHMLNLANLAEEVQIAYR	Q8H4V1	Phosphoenolpyruvate carboxylase(predicted) OS=Oryza sativa subsp. japonica OX=39947 GN=OJ1484_G09.129-1 PE=2 SV=1	3	769.391	-1.1161	1.3489e-13	93.371	no	1.015	1.09	1.2	0.809	1.085	0.801
1571	AFSHMLNLANLAEEVQIAYR	Q8H4V1	Phosphoenolpyruvate carboxylase(predicted) OS=Oryza sativa subsp. japonica OX=39947 GN=OJ1484_G09.129-1 PE=2 SV=1	3	764.06	-0.48697	1.7814e-07	70.555	no	0.846	0.875	0.947	0.799	0.985	1.547
1572	AFSIDLLR	A0A0P0VDT5	Hydroperoxide lyase(predicted) OS=Oryza sativa subsp. japonica OX=39947 GN=Os02g0110200 PE=3 SV=1	2	467.771	-3.1411	0.0053171	126.62	yes	0.962	1.166	1.094	0.896	1.044	0.838
1573	AFSIIDQDK	Q7F0J0	Probable calcium-binding protein CML13 OS=Oryza sativa subsp. japonica OX=39947 GN=CML13 PE=2 SV=1	2	518.769	-1.2184	0.0015807	117.52	yes	NA	NA	NA	NA	NA	NA
1574	AFSIIDQDK	Q7F0J0	Probable calcium-binding protein CML13 OS=Oryza sativa subsp. japonica OX=39947 GN=CML13 PE=2 SV=1	3	346.182		0.0028389	67.897	yes	NA	NA	NA	NA	NA	NA
1575	AFSLDNAR	Q65XQ8	AIG1-type G domain-containing protein(predicted) OS=Oryza sativa subsp. japonica OX=39947 GN=Os05g0151400 PE=4 SV=1	2	447.227	-1.2692	0.012233	142.04	yes	0.976	1.027	1.04	0.958	1.232	0.767
1576	AFSTVEAGKDTIEAAK	Q5N7X2	C1_2 domain-containing protein(predicted) OS=Oryza sativa subsp. japonica OX=39947 GN=Os01g0912700 PE=2 SV=1	3	546.618	-1.422	6.893e-16	152.37	yes	1.156	1.278	1.207	0.941	0.797	0.621
1577	AFSTVEAGKDTIEAAK	Q5N7X2	C1_2 domain-containing protein(predicted) OS=Oryza sativa subsp. japonica OX=39947 GN=Os01g0912700 PE=2 SV=1	4	410.215	-0.030253	3.6502e-06	83.692	yes	1.065	1.081	1.108	0.951	0.96	0.834
1578	AFSVLDGIGK	Q69S79	ABC1 domain-containing protein(predicted) OS=Oryza sativa subsp. japonica OX=39947 GN=P0703B01.21-1 PE=4 SV=1	2	503.782	-1.2907	0.0031425	79.659	yes	NA	NA	NA	NA	NA	NA
1579	AFSVLDGIGK	Q69S79	ABC1 domain-containing protein(predicted) OS=Oryza sativa subsp. japonica OX=39947 GN=P0703B01.21-1 PE=4 SV=1	3	336.19	-0.19393	0.050773	29.774	yes	0.849	0.949	1.238	0.795	1.499	0.67
1580	AFTADESSGLDSTSR	B9G434	Isoamylase 3, chloroplastic OS=Oryza sativa subsp. japonica OX=39947 GN=ISA3 PE=2 SV=1	2	772.347	-2.0345	2.3133e-21	168.5	yes	0.994	1.073	1.002	0.964	1.087	0.88
1581	AFTADESSGLDSTSR	B9G434	Isoamylase 3, chloroplastic OS=Oryza sativa subsp. japonica OX=39947 GN=ISA3 PE=2 SV=1	3	515.234		2.565e-21	132.51	yes	NA	NA	NA	NA	NA	NA
1582	AFTADESSGLDSTSR	B9G434	Isoamylase 3, chloroplastic OS=Oryza sativa subsp. japonica OX=39947 GN=ISA3 PE=2 SV=1	2	772.347	-0.58528	1.4076e-06	94.339	yes	1.002	1.229	0.905	1.033	1.048	0.783
1583	AFTEDSWSDEELCR	Q69U05	Epimerase domain-containing protein(predicted) OS=Oryza sativa subsp. japonica OX=39947 GN=Os06g0623300 PE=2 SV=1	2	872.86	-0.9989	0.00045424	74.987	yes	1.023	0.996	0.889	1.088	1.123	0.882
1584	AFTEDSWSDEELCR	Q69U05	Epimerase domain-containing protein(predicted) OS=Oryza sativa subsp. japonica OX=39947 GN=Os06g0623300 PE=2 SV=1	3	582.242	0.069499	7.336e-05	76.357	yes	NA	NA	NA	NA	NA	NA
1585	AFTGEYWNTK	A0A0P0WWR9	Peptide-methionine (R)-S-oxide reductase OS=Oryza sativa subsp. japonica OX=39947 GN=Os06g0472000 PE=3 SV=1	3	406.193	-0.37162	0.0011589	72.607	yes	NA	NA	NA	NA	NA	NA
1586	AFTGEYWNTK	A0A0P0WWR9	Peptide-methionine (R)-S-oxide reductase OS=Oryza sativa subsp. japonica OX=39947 GN=Os06g0472000 PE=3 SV=1	3	406.193	-0.026107	0.00053302	79.986	yes	NA	NA	NA	NA	NA	NA
1587	AFTTGEGDMSFSDLGLTSK	A0A0P0XPC1	UBX domain-containing protein(predicted) OS=Oryza sativa subsp. japonica OX=39947 GN=Os09g0525600 PE=4 SV=1	3	655.303	-0.37134	7.0729e-20	139.08	yes	0.799	0.969	0.917	0.921	1.106	1.288
1588	AFVDLVDASGYAYAVMPSAK	Q10MW3	Pyruvate decarboxylase 2 OS=Oryza sativa subsp. japonica OX=39947 GN=PDC2 PE=2 SV=1	3	692.343	-1.748	5.3246e-07	66.893	yes	0.949	1.115	1.069	0.882	1.38	0.605
1589	AFVDSGAQSTIISK	Q6H734	DNA damage-inducible protein 1(predicted) OS=Oryza sativa subsp. japonica OX=39947 GN=Os02g0198600 PE=2 SV=1	3	475.252	-0.64174	4.0026e-05	83.204	yes	NA	NA	NA	NA	NA	NA
1590	AFVDSGAQSTIISK	Q6H734	DNA damage-inducible protein 1(predicted) OS=Oryza sativa subsp. japonica OX=39947 GN=Os02g0198600 PE=2 SV=1	2	712.375	-1.0143	6.1974e-15	183.41	yes	0.913	1.069	0.879	0.968	1.218	0.954
1591	AFVEHNK	Q0E2A9	Tetratricopeptide repeat (TPR)-containing protein-like(predicted) OS=Oryza sativa subsp. japonica OX=39947 GN=Os02g0255700 PE=4 SV=1	3	282.149	1.7175	0.003357	114.54	yes	1.002	0.984	1.088	0.689	1.501	0.736
1592	AFVEHYYR	Q9XJ54	Nuclear transport factor 2 OS=Oryza sativa subsp. japonica OX=39947 GN=NTF2 PE=2 SV=1	3	362.179	-0.99055	0.0016401	97.798	yes	0.683	0.908	0.859	1.104	1.183	1.263
1593	AFVEHYYR	Q9XJ54	Nuclear transport factor 2 OS=Oryza sativa subsp. japonica OX=39947 GN=NTF2 PE=2 SV=1	2	542.764	-2.0014	0.0070456	101.64	yes	0.707	0.975	0.832	1.032	1.194	1.259
1594	AFVEHYYR	Q9XJ54	Nuclear transport factor 2 OS=Oryza sativa subsp. japonica OX=39947 GN=NTF2 PE=2 SV=1	2	542.764	-0.48238	0.025654	75.243	yes	0.781	1.026	0.807	1.007	1.178	1.201
1595	AFVEHYYR	Q9XJ54	Nuclear transport factor 2 OS=Oryza sativa subsp. japonica OX=39947 GN=NTF2 PE=2 SV=1	3	362.179	0.37629	0.0027778	87.323	yes	NA	NA	NA	NA	NA	NA
1596	AFVEHYYR	Q9XJ54	Nuclear transport factor 2 OS=Oryza sativa subsp. japonica OX=39947 GN=NTF2 PE=2 SV=1	3	362.179	-0.079045	0.034023	40.268	yes	NA	NA	NA	NA	NA	NA
1597	AFVGNTIGQANGVYDKPLDLR	Q8LNF2	Thylakoid lumenal 17.4 kDa protein, chloroplastic(predicted) OS=Oryza sativa subsp. japonica OX=39947 GN=LOC_Os10g35810 PE=2 SV=1	3	750.718	-1.0138	0.00057155	52.19	yes	NA	NA	NA	NA	NA	NA
1598	AFVGNTIGQANGVYDKPLDLR	Q8LNF2	Thylakoid lumenal 17.4 kDa protein, chloroplastic(predicted) OS=Oryza sativa subsp. japonica OX=39947 GN=LOC_Os10g35810 PE=2 SV=1	3	750.718	-0.0024183	1.7511e-06	69.081	yes	0.809	1.032	0.854	0.974	1.103	1.227
1599	AFVGNTIGQANGVYDKPLDLR	Q8LNF2	Thylakoid lumenal 17.4 kDa protein, chloroplastic(predicted) OS=Oryza sativa subsp. japonica OX=39947 GN=LOC_Os10g35810 PE=2 SV=1	3	750.062	-1.113	6.1049e-15	104.68	yes	0.816	1.196	0.698	1.013	1.125	1.152
1600	AFVGNTIGQANGVYDKPLDLR	Q8LNF2	Thylakoid lumenal 17.4 kDa protein, chloroplastic(predicted) OS=Oryza sativa subsp. japonica OX=39947 GN=LOC_Os10g35810 PE=2 SV=1	3	750.39	-0.81819	2.827e-21	123.19	yes	0.86	1.067	0.876	1.016	0.896	1.284
1601	AFVHDIVQANK	Q6H436	GFO_IDH_MocA domain-containing protein(predicted) OS=Oryza sativa subsp. japonica OX=39947 GN=Os09g0280300 PE=2 SV=1	3	414.559	-0.26526	0.00059484	72.275	yes	0.925	1.069	0.972	0.965	1.295	0.775
1602	AFVHDIVQANK	Q6H436	GFO_IDH_MocA domain-containing protein(predicted) OS=Oryza sativa subsp. japonica OX=39947 GN=Os09g0280300 PE=2 SV=1	3	414.559	-0.96379	0.0052977	50.353	yes	NA	NA	NA	NA	NA	NA
1603	AFVHGPDATASWLWK	Q6H7Q6	Lipoxygenase OS=Oryza sativa subsp. japonica OX=39947 GN=Os02g0194700 PE=3 SV=1	3	562.619	-3.2381	8.671e-12	117.93	yes	1.082	1.151	1.083	1.003	0.891	0.791
1604	AFVHVDFESTHKPEHR	Q6Z7K5	Metal tolerance protein 3 OS=Oryza sativa subsp. japonica OX=39947 GN=MTP3 PE=2 SV=1	5	387.995	0.10674	0.055974	20.838	yes	NA	NA	NA	NA	NA	NA
1605	AFVQQAEVILADGK	A0A0P0XWA7	Chloroplast inner envelope protein, putative, expressed(predicted) OS=Oryza sativa subsp. japonica OX=39947 GN=Os10g0492000 PE=4 SV=1	3	497.268	0.70421	0.004564	58.32	yes	1.052	1.181	1.074	0.875	1.038	0.78
1606	AFVQQAEVILADGK	A0A0P0XWA7	Chloroplast inner envelope protein, putative, expressed(predicted) OS=Oryza sativa subsp. japonica OX=39947 GN=Os10g0492000 PE=4 SV=1	3	496.94	-0.29027	0.00033227	63.185	yes	1.155	1.13	1.12	0.821	1.058	0.716
1607	AFVQQAEVILADGK	A0A0P0XWA7	Chloroplast inner envelope protein, putative, expressed(predicted) OS=Oryza sativa subsp. japonica OX=39947 GN=Os10g0492000 PE=4 SV=1	2	744.906	-2.2142	5.7743e-06	100.11	yes	1.087	1.163	1.12	0.87	0.995	0.766
1608	AFVVHELEDDLGK	P93407	Superoxide dismutase [Cu-Zn], chloroplastic OS=Oryza sativa subsp. japonica OX=39947 GN=SODCP PE=1 SV=1	3	491.252	-0.30088	0.021062	34.75	yes	NA	NA	NA	NA	NA	NA
1609	AFVVHELEDDLGK	P93407	Superoxide dismutase [Cu-Zn], chloroplastic OS=Oryza sativa subsp. japonica OX=39947 GN=SODCP PE=1 SV=1	3	491.252	0.00044304	0.037808	28.283	yes	0.79	1.094	0.884	0.846	1.233	1.153
1610	AFVVHELEDDLGK	P93407	Superoxide dismutase [Cu-Zn], chloroplastic OS=Oryza sativa subsp. japonica OX=39947 GN=SODCP PE=1 SV=1	3	491.252	0.80202	0.00013988	76.326	yes	0.725	0.935	0.717	1.14	1.115	1.367
1611	AFVVHELEDDLGK	P93407	Superoxide dismutase [Cu-Zn], chloroplastic OS=Oryza sativa subsp. japonica OX=39947 GN=SODCP PE=1 SV=1	3	491.252	-0.74139	0.00048616	64.121	yes	0.803	1.032	0.785	0.829	1.375	1.175
1612	AFVVHELEDDLGK	P93407	Superoxide dismutase [Cu-Zn], chloroplastic OS=Oryza sativa subsp. japonica OX=39947 GN=SODCP PE=1 SV=1	2	736.375	-1.7133	5.88e-08	131.69	yes	0.809	1.028	0.833	0.792	1.349	1.189
1613	AFVVHELEDDLGK	P93407	Superoxide dismutase [Cu-Zn], chloroplastic OS=Oryza sativa subsp. japonica OX=39947 GN=SODCP PE=1 SV=1	4	368.691	0.31203	0.0012383	53.567	yes	0.819	0.995	0.86	0.814	1.305	1.206
1614	AFVVHELEDDLGK	P93407	Superoxide dismutase [Cu-Zn], chloroplastic OS=Oryza sativa subsp. japonica OX=39947 GN=SODCP PE=1 SV=1	3	491.252	-0.66857	0.00011235	79.492	yes	0.884	1.04	0.806	0.875	1.272	1.122
1615	AFVVHELEDDLGK	P93407	Superoxide dismutase [Cu-Zn], chloroplastic OS=Oryza sativa subsp. japonica OX=39947 GN=SODCP PE=1 SV=1	2	736.375	-1.544	0.006248	56.205	yes	0.842	1.037	0.859	0.813	1.351	1.098
1616	AFVVHELEDDLGK	P93407	Superoxide dismutase [Cu-Zn], chloroplastic OS=Oryza sativa subsp. japonica OX=39947 GN=SODCP PE=1 SV=1	3	491.252	-0.32182	0.0041721	46.88	yes	NA	NA	NA	NA	NA	NA
1617	AFVVHELEDDLGK	P93407	Superoxide dismutase [Cu-Zn], chloroplastic OS=Oryza sativa subsp. japonica OX=39947 GN=SODCP PE=1 SV=1	3	491.252	-0.29305	0.0096711	40.475	yes	0.882	0.967	0.862	0.77	1.347	1.173
1618	AFVVHELEDDLGK	P93407	Superoxide dismutase [Cu-Zn], chloroplastic OS=Oryza sativa subsp. japonica OX=39947 GN=SODCP PE=1 SV=1	3	491.252	-0.16708	0.0035544	48.568	yes	0.814	0.935	0.869	0.862	1.334	1.186
1619	AFVVHELEDDLGK	P93407	Superoxide dismutase [Cu-Zn], chloroplastic OS=Oryza sativa subsp. japonica OX=39947 GN=SODCP PE=1 SV=1	3	491.252	-0.61003	0.00010229	80.69	yes	0.836	1.067	0.881	0.813	1.229	1.175
1620	AFVVHELEDDLGK	P93407	Superoxide dismutase [Cu-Zn], chloroplastic OS=Oryza sativa subsp. japonica OX=39947 GN=SODCP PE=1 SV=1	3	491.252	-0.97107	0.022028	34.264	yes	NA	NA	NA	NA	NA	NA
1621	AFVVHELEDDLGKGGHELSLSTGNAGGR	P93407	Superoxide dismutase [Cu-Zn], chloroplastic OS=Oryza sativa subsp. japonica OX=39947 GN=SODCP PE=1 SV=1	5	573.888	-0.41746	9.043e-23	99.954	yes	NA	NA	NA	NA	NA	NA
1622	AFVVVGDNNGHVGLGVK	Q84M35	40S ribosomal protein S2, putative, expressed OS=Oryza sativa subsp. japonica OX=39947 GN=LOC_Os03g59310 PE=2 SV=1	3	561.634	-0.26588	4.0743e-10	103.79	yes	1.091	1.096	1.051	0.79	1.352	0.62
1623	AFVVVGDNNGHVGLGVK	Q84M35	40S ribosomal protein S2, putative, expressed OS=Oryza sativa subsp. japonica OX=39947 GN=LOC_Os03g59310 PE=2 SV=1	4	421.231	0.3066	0.0068271	32.152	yes	0.978	1.209	0.908	0.803	1.455	0.647
1624	AFVVVGDNNGHVGLGVK	Q84M35	40S ribosomal protein S2, putative, expressed OS=Oryza sativa subsp. japonica OX=39947 GN=LOC_Os03g59310 PE=2 SV=1	3	561.306	-0.80946	0.00033865	52.599	yes	NA	NA	NA	NA	NA	NA
1625	AFVVVSDPIVAR	Q6H516	Cytochrome P450 97B2, chloroplastic(predicted) OS=Oryza sativa subsp. japonica OX=39947 GN=OSJNBa0073A21.8-1 PE=3 SV=1	2	636.869	-0.88706	3.6765e-09	156.01	yes	0.916	1.008	1.047	0.973	1.31	0.746
1626	AFVWDSGSTVGEFDGHSK	Q9AWU6	WD_REPEATS_REGION domain-containing protein(predicted) OS=Oryza sativa subsp. japonica OX=39947 GN=P0044F08.16 PE=4 SV=1	3	642.627	-0.35973	2.2504e-19	140.22	yes	1.03	1.121	0.963	0.917	1.272	0.698
1627	AFYDGVNR	Q67TV4	Nuclear transport factor 2 (NTF2)-like protein OS=Oryza sativa subsp. japonica OX=39947 GN=B1012G11.37-2 PE=2 SV=1	2	471.227	-2.3511	0.0058757	103.74	yes	0.824	1.007	0.977	1.071	1.03	1.09
1628	AFYDQTK	Q10N28	Thioredoxin-like protein AAED1, chloroplastic(predicted) OS=Oryza sativa subsp. japonica OX=39947 GN=LOC_Os03g17600 PE=4 SV=1	2	436.711	-4.5386	0.046664	75.109	yes	0.995	1.022	0.971	1.086	0.907	1.02
1629	AFYEEEVR	Q8RU33	Probable V-type proton ATPase subunit d OS=Oryza sativa subsp. japonica OX=39947 GN=Os01g0587000 PE=2 SV=1	2	521.746	-1.9868	0.023641	77.072	yes	1.054	1.056	1.228	0.883	1.012	0.768
1630	AFYEEEVR	Q8RU33	Probable V-type proton ATPase subunit d OS=Oryza sativa subsp. japonica OX=39947 GN=Os01g0587000 PE=2 SV=1	2	521.746	-2.9817	0.031636	69.812	yes	1.153	1.143	1.321	0.819	0.984	0.58
1631	AFYNLEEFYGNATSIELPFEK	Q0J0L9	HEM4 domain-containing protein(predicted) OS=Oryza sativa subsp. japonica OX=39947 GN=Os09g0493600 PE=2 SV=1	4	621.301	-0.74291	0.022917	22.936	yes	0.947	1.022	0.991	0.9	1.178	0.962
1632	AFYNLEEFYGNATSIELPFEK	Q0J0L9	HEM4 domain-containing protein(predicted) OS=Oryza sativa subsp. japonica OX=39947 GN=Os09g0493600 PE=2 SV=1	3	828.065	-1.2841	0.0029372	31.787	yes	0.96	0.829	0.922	1.126	1.381	0.783
1633	AFYVTDNGSEHGTWITDNEGR	Q0JCU7	Zeaxanthin epoxidase, chloroplastic OS=Oryza sativa subsp. japonica OX=39947 GN=ZEP PE=2 SV=1	3	790.68	-1.6365	7.8858e-11	90.718	yes	NA	NA	NA	NA	NA	NA
1634	AGAAAAVEDAGMDEVQK	Q8GVZ0	Isopentenyl pyrophosphate:dimethyllallyl pyrophosphate isomerase (Fragment)(predicted) OS=Oryza sativa subsp. japonica OX=39947 GN=OJ1612_A04.101 PE=2 SV=1	3	550.254	-0.90955	2.7112e-06	75.764	yes	NA	NA	NA	NA	NA	NA
1635	AGACSTCAGK	Q7XVG7	Ferredoxin OS=Oryza sativa subsp. japonica OX=39947 GN=Os04g0412200 PE=2 SV=2	2	491.708	-1.3089	0.0011617	100.88	no	0.746	0.618	1.116	0.696	0.766	2.059
1636	AGADIVSVHCEQSSTIHLHR	Q9ZTP5	Ribulose-phosphate 3-epimerase, chloroplastic OS=Oryza sativa subsp. japonica OX=39947 GN=RPE PE=1 SV=2	5	444.222	-0.81999	1.8789e-08	78.674	yes	0.883	1.041	1.063	0.929	0.78	1.304
1637	AGADIVSVHCEQSSTIHLHR	Q9ZTP5	Ribulose-phosphate 3-epimerase, chloroplastic OS=Oryza sativa subsp. japonica OX=39947 GN=RPE PE=1 SV=2	4	555.026	-0.93608	8.3048e-30	154.74	yes	0.89	0.954	1.275	0.979	0.87	1.032
1638	AGADIVSVHCEQSSTIHLHR	Q9ZTP5	Ribulose-phosphate 3-epimerase, chloroplastic OS=Oryza sativa subsp. japonica OX=39947 GN=RPE PE=1 SV=2	3	739.699	-1.9864	2.7577e-26	137.45	yes	0.857	1.007	0.911	1.052	0.936	1.236
1639	AGADVSVASVDPGSAQVGGAWGVK	Q5Z790	Protein DJ-1 homolog B(predicted) OS=Oryza sativa subsp. japonica OX=39947 GN=Os06g0531200 PE=4 SV=1	3	729.034	-0.55214	1.0447e-15	92.563	yes	0.946	1.081	0.949	0.892	1.043	1.088
1640	AGADVSVASVDPGSAQVGGAWGVK	Q5Z790	Protein DJ-1 homolog B(predicted) OS=Oryza sativa subsp. japonica OX=39947 GN=Os06g0531200 PE=4 SV=1	4	547.028	0.13135	1.6264e-27	118.37	yes	0.966	1.03	0.941	0.927	0.972	1.164
1641	AGADVVSPSDMMDGR	Q5Z8V9	Delta-aminolevulinic acid dehydratase, chloroplastic OS=Oryza sativa subsp. japonica OX=39947 GN=HEMB PE=2 SV=1	3	508.554	-0.81612	0.00037266	55.415	yes	0.88	1.07	0.965	0.83	1.185	1.07
1642	AGADVVSPSDMMDGR	Q5Z8V9	Delta-aminolevulinic acid dehydratase, chloroplastic OS=Oryza sativa subsp. japonica OX=39947 GN=HEMB PE=2 SV=1	2	762.327	-2.1122	0.0015652	54.898	yes	0.903	0.943	0.943	0.742	1.414	1.055
1643	AGADVVSPSDMMDGR	Q5Z8V9	Delta-aminolevulinic acid dehydratase, chloroplastic OS=Oryza sativa subsp. japonica OX=39947 GN=HEMB PE=2 SV=1	2	762.327	-1.2614	0.0075604	45.207	yes	0.872	0.877	0.981	0.823	1.417	1.03
1644	AGADVVSPSDMMDGR	Q5Z8V9	Delta-aminolevulinic acid dehydratase, chloroplastic OS=Oryza sativa subsp. japonica OX=39947 GN=HEMB PE=2 SV=1	3	508.554	0.02286	0.0013067	49.066	yes	NA	NA	NA	NA	NA	NA
1645	AGADVVSPSDMMDGR	Q5Z8V9	Delta-aminolevulinic acid dehydratase, chloroplastic OS=Oryza sativa subsp. japonica OX=39947 GN=HEMB PE=2 SV=1	2	754.329	-2.5308	2.5575e-05	87.824	yes	0.92	0.943	0.93	0.816	1.43	0.962
1646	AGADVVSPSDMMDGR	Q5Z8V9	Delta-aminolevulinic acid dehydratase, chloroplastic OS=Oryza sativa subsp. japonica OX=39947 GN=HEMB PE=2 SV=1	3	503.222	-0.95375	1.312e-11	117.48	yes	0.972	1.035	0.862	0.942	1.197	0.993
1647	AGAEEVLPLGPLNDFER	Q7XZW5	Malate dehydrogenase OS=Oryza sativa subsp. japonica OX=39947 GN=LOC_Os03g56280 PE=2 SV=1	2	913.968	-0.64033	4.3031e-17	126.91	yes	0.894	0.923	0.944	0.909	0.916	1.414
1648	AGAEEVLPLGPLNDFER	Q7XZW5	Malate dehydrogenase OS=Oryza sativa subsp. japonica OX=39947 GN=LOC_Os03g56280 PE=2 SV=1	3	609.648	-0.79624	0.0001049	58.246	yes	0.849	0.887	0.863	1.003	0.913	1.486
1649	AGAEEVLPLGPLNDFER	Q7XZW5	Malate dehydrogenase OS=Oryza sativa subsp. japonica OX=39947 GN=LOC_Os03g56280 PE=2 SV=1	3	609.976	-0.39505	1.4628e-07	80.738	yes	0.834	1.019	0.964	0.968	1.007	1.206
1650	AGAEEVLPLGPLNDFER	Q7XZW5	Malate dehydrogenase OS=Oryza sativa subsp. japonica OX=39947 GN=LOC_Os03g56280 PE=2 SV=1	2	914.46	-1.2724	6.5992e-05	70.783	yes	0.906	0.93	0.94	0.949	0.892	1.383
1651	AGAEVIGISGDDAASHK	P0C5D5	Peroxiredoxin Q, chloroplastic OS=Oryza sativa subsp. japonica OX=39947 GN=Os06g0196300 PE=2 SV=1	3	533.265	-1.4137	0.00020092	54.237	yes	0.937	1.067	0.871	0.815	0.854	1.456
1652	AGAEVIGISGDDAASHK	P0C5D5	Peroxiredoxin Q, chloroplastic OS=Oryza sativa subsp. japonica OX=39947 GN=Os06g0196300 PE=2 SV=1	4	400.201	0.073045	0.00091822	42.314	yes	1.053	0.957	0.906	0.845	0.941	1.297
1653	AGAEVIGISGDDAASHK	P0C5D5	Peroxiredoxin Q, chloroplastic OS=Oryza sativa subsp. japonica OX=39947 GN=Os06g0196300 PE=2 SV=1	2	799.394	-1.2495	2.1562e-12	112.34	yes	0.867	0.965	0.896	1.005	0.848	1.418
1654	AGAEVIMEAVNKPR	A0A0P0VFD2	Inositol-1-monophosphatase (Fragment) OS=Oryza sativa subsp. japonica OX=39947 GN=Os02g0169900 PE=3 SV=1	3	495.601	-0.16487	0.00010447	82.069	yes	1.027	1.094	1.001	0.879	0.905	1.093
1655	AGAFSASAK	Q10PV6	50S ribosomal protein L15, chloroplast, putative, expressed OS=Oryza sativa subsp. japonica OX=39947 GN=LOC_Os03g12020 PE=3 SV=1	2	405.211	-1.3865	0.011286	73.233	yes	0.929	0.978	1.077	0.722	1.213	1.081
1656	AGAGGDEAGIWAGDLVR	Q2R068	RF_PROK_I domain-containing protein(predicted) OS=Oryza sativa subsp. japonica OX=39947 GN=LOC_Os11g43600 PE=2 SV=1	2	807.897	-0.65074	2.9188e-07	81.656	yes	0.897	0.998	0.928	0.885	1.116	1.176
1657	AGAGSATLSMAFAAAK	Q7XZW5	Malate dehydrogenase OS=Oryza sativa subsp. japonica OX=39947 GN=LOC_Os03g56280 PE=2 SV=1	3	480.91	-1.5512	4.2792e-12	117.93	yes	0.877	1.069	0.876	0.932	0.94	1.306
1658	AGAGSATLSMAFAAAK	Q7XZW5	Malate dehydrogenase OS=Oryza sativa subsp. japonica OX=39947 GN=LOC_Os03g56280 PE=2 SV=1	2	720.861	-2.252	9.4204e-05	70.373	yes	0.839	1.017	0.872	1.064	0.892	1.315
1659	AGAPTEAAK	Q6Z8F4	Phosphoribulokinase OS=Oryza sativa subsp. japonica OX=39947 GN=Os02g0698000 PE=2 SV=1	3	272.48	-2.2285	0.0011233	82.426	yes	NA	NA	NA	NA	NA	NA
1660	AGAPTEAAKV	Q6Z8F4	Phosphoribulokinase OS=Oryza sativa subsp. japonica OX=39947 GN=Os02g0698000 PE=2 SV=1	2	457.751	-3.1073	0.012347	58.955	yes	NA	NA	NA	NA	NA	NA
1661	AGASSLAVR	Q6YXI0	CAAD domain-containing protein(predicted) OS=Oryza sativa subsp. japonica OX=39947 GN=Os09g0465800 PE=2 SV=1	2	416.238	-1.3035	0.002741	101.25	yes	0.95	0.959	1.126	0.952	1.019	0.994
1662	AGATALFQQEGK	A0A0P0WAQ1	PsbP domain-containing protein(predicted) OS=Oryza sativa subsp. japonica OX=39947 GN=Os04g0434900 PE=4 SV=1	3	407.547	2.012	8.7272e-06	124.42	yes	0.889	1.022	0.955	0.915	0.932	1.286
1663	AGAYDDELVK	Q40677	Fructose-bisphosphate aldolase, chloroplastic OS=Oryza sativa subsp. japonica OX=39947 GN=ALDP PE=1 SV=2	2	540.764	-1.6538	0.00051724	123.79	yes	0.995	1.101	1.013	0.887	0.919	1.084
1664	AGAYDDELVK	Q40677	Fructose-bisphosphate aldolase, chloroplastic OS=Oryza sativa subsp. japonica OX=39947 GN=ALDP PE=1 SV=2	3	360.845	-0.64541	0.0021091	64.841	yes	0.941	1.061	0.967	0.946	0.948	1.137
1665	AGAYLEAIGVYVNPCIPSEK	Q0DRB3	Jacalin-like lectin domain containing protein, expressed(predicted) OS=Oryza sativa subsp. japonica OX=39947 GN=Os03g0399800 PE=4 SV=2	3	717.698	-0.36671	3.9275e-10	80.316	yes	0.711	0.87	0.803	0.817	1.443	1.355
1666	AGAYLEAIGVYVNPCIPSEK	Q0DRB3	Jacalin-like lectin domain containing protein, expressed(predicted) OS=Oryza sativa subsp. japonica OX=39947 GN=Os03g0399800 PE=4 SV=2	4	538.525	0.5179	2.8183e-10	80.316	yes	0.796	0.958	0.81	0.732	1.419	1.284
1667	AGCCMPK	Q69JF3	Ribonuclease 3 (Fragment)(predicted) OS=Oryza sativa subsp. japonica OX=39947 GN=P0229B10.19-2 PE=3 SV=1	2	412.167	-2.5001	0.05875	68.398	yes	NA	NA	NA	NA	NA	NA
1668	AGCLSILCDDEMQAVAVK	Q0DBN4	Aspartate aminotransferase OS=Oryza sativa subsp. japonica OX=39947 GN=Os06g0548000 PE=2 SV=1	3	660.646	-0.16625	7.9916e-05	55.011	yes	NA	NA	NA	NA	NA	NA
1669	AGDASYASYK	A0A0P0XU67	Aminotran_1_2 domain-containing protein(predicted) OS=Oryza sativa subsp. japonica OX=39947 GN=Os10g0390500 PE=4 SV=1	2	516.735	-1.7272	4.0454e-05	141.88	yes	1.044	1.073	1.025	0.923	0.9	1.035
1670	AGDDGPGVVR	Q69T55	Transcription elongation factor SPT5(predicted) OS=Oryza sativa subsp. japonica OX=39947 GN=Os06g0208300 PE=2 SV=1	2	471.736	-0.99143	0.020044	57.267	yes	NA	NA	NA	NA	NA	NA
1671	AGDEFVETEYYK	Q10NL7	Expressed protein OS=Oryza sativa subsp. japonica OX=39947 GN=LOC_Os03g15920 PE=2 SV=1	3	484.217	0.94644	0.0075107	42.976	yes	0.82	0.979	0.855	0.984	0.907	1.456
1672	AGDEFVETEYYK	Q10NL7	Expressed protein OS=Oryza sativa subsp. japonica OX=39947 GN=LOC_Os03g15920 PE=2 SV=1	2	725.822	0.27719	9.1889e-05	116.24	yes	0.816	0.97	0.827	0.892	0.81	1.686
1673	AGDESYESFMVEK	Q0D4M5	Aminotran_1_2 domain-containing protein(predicted) OS=Oryza sativa subsp. japonica OX=39947 GN=Os07g0617800 PE=4 SV=1	3	503.213		0.006316	40.475	yes	NA	NA	NA	NA	NA	NA
1674	AGDGVFHFVVEIPK	Q6ZGJ8	Soluble inorganic pyrophosphatase 6, chloroplastic(predicted) OS=Oryza sativa subsp. japonica OX=39947 GN=OJ1767_D02.15-2 PE=2 SV=1	3	505.605	0.57978	0.030039	28.283	yes	NA	NA	NA	NA	NA	NA
1675	AGDGVFHFVVEIPK	Q6ZGJ8	Soluble inorganic pyrophosphatase 6, chloroplastic(predicted) OS=Oryza sativa subsp. japonica OX=39947 GN=OJ1767_D02.15-2 PE=2 SV=1	4	379.456	1.3649	0.032871	24.929	yes	0.872	0.996	0.874	0.896	0.927	1.434
1676	AGDGVFHFVVEIPK	Q6ZGJ8	Soluble inorganic pyrophosphatase 6, chloroplastic(predicted) OS=Oryza sativa subsp. japonica OX=39947 GN=OJ1767_D02.15-2 PE=2 SV=1	3	505.605	-0.58301	0.012942	36.292	yes	0.861	0.982	0.936	0.937	0.969	1.316
1677	AGDGVFHFVVEIPK	Q6ZGJ8	Soluble inorganic pyrophosphatase 6, chloroplastic(predicted) OS=Oryza sativa subsp. japonica OX=39947 GN=OJ1767_D02.15-2 PE=2 SV=1	4	379.456	1.1966	0.031119	25.448	yes	0.813	0.998	0.835	0.873	1.033	1.448
1678	AGDNVVICSR	Q84ST4	Chlorophyll(ide) b reductase NOL, chloroplastic OS=Oryza sativa subsp. japonica OX=39947 GN=NOL PE=1 SV=1	2	545.769	-1.2947	0.0028067	81.92	yes	1.113	1.083	1.232	0.824	1.081	0.668
1679	AGDPVLHEPAQDVAPGDIPSEK	B6RGY0	Peptide deformylase 1A, chloroplastic OS=Oryza sativa subsp. japonica OX=39947 GN=PDF1A PE=2 SV=1	3	748.038	-0.86493	8.2037e-12	81.884	yes	0.828	0.965	0.93	0.931	1.021	1.325
1680	AGDSTAEELATATQVQGDYMPIAR	Q7XJB4	60S ribosomal protein L13 OS=Oryza sativa subsp. japonica OX=39947 GN=LOC_Os03g37970 PE=2 SV=1	3	837.727	-1.4626	2.0062e-07	57.484	yes	0.982	1.114	0.995	0.866	1.099	0.944
1681	AGDSTAEELATATQVQGDYMPIAR	Q7XJB4	60S ribosomal protein L13 OS=Oryza sativa subsp. japonica OX=39947 GN=LOC_Os03g37970 PE=2 SV=1	3	832.395	-1.808	9.9013e-06	51.31	yes	0.939	1.098	1.024	0.938	1.019	0.981
1682	AGDSTPEELATATQVQGDYMPITR	Q9LWS2	60S ribosomal protein L13 OS=Oryza sativa subsp. japonica OX=39947 GN=Os06g0115500 PE=2 SV=1	3	856.403	-1.8429	3.0924e-05	44.312	yes	NA	NA	NA	NA	NA	NA
1683	AGDTVGVGYFVASCR	Q6ERW7	Probable cinnamyl alcohol dehydrogenase 8C OS=Oryza sativa subsp. japonica OX=39947 GN=CAD8C PE=2 SV=2	2	779.87	-1.0822	0.0006856	64.52	yes	0.925	1.046	0.95	1.097	1.014	0.968
1684	AGDTVGVGYFVASCR	Q6ERW7	Probable cinnamyl alcohol dehydrogenase 8C OS=Oryza sativa subsp. japonica OX=39947 GN=CAD8C PE=2 SV=2	3	520.249	-0.97917	5.9991e-06	86.214	yes	0.945	1.026	0.959	1.038	1.035	0.998
1685	AGDTVGVGYFVASCR	Q6ERW7	Probable cinnamyl alcohol dehydrogenase 8C OS=Oryza sativa subsp. japonica OX=39947 GN=CAD8C PE=2 SV=2	2	779.87	-2.1017	2.05e-11	126.07	yes	0.923	1.093	1.031	1.12	0.897	0.936
1686	AGDVLVFK	Q851Z0	Chemocyanin, putative, expressed OS=Oryza sativa subsp. japonica OX=39947 GN=LOC_Os03g63390 PE=2 SV=1	2	424.747	-1.0456	0.012939	91.318	yes	NA	NA	NA	NA	NA	NA
1687	AGEDADSLGLTGHER	Q6YZX6	Putative aconitate hydratase, cytoplasmic OS=Oryza sativa subsp. japonica OX=39947 GN=Os08g0191100 PE=3 SV=1	3	509.906	-0.89207	1.8801e-12	128.95	yes	0.928	1.061	0.969	0.954	1.094	0.995
1688	AGEDADSLGLTGHER	Q6YZX6	Putative aconitate hydratase, cytoplasmic OS=Oryza sativa subsp. japonica OX=39947 GN=Os08g0191100 PE=3 SV=1	3	509.906	-0.14467	5.9991e-06	86.214	yes	NA	NA	NA	NA	NA	NA
1689	AGEDNYSLAVR	Q9FTY4	RNA-binding protein FUS(predicted) OS=Oryza sativa subsp. japonica OX=39947 GN=Os01g0104400 PE=2 SV=1	2	597.791	-1.6632	0.0021155	78.705	yes	NA	NA	NA	NA	NA	NA
1690	AGEEAFLSDLK	Q5N7L5	Met-tRNAi formyl transferase-like OS=Oryza sativa subsp. japonica OX=39947 GN=Os01g0687500 PE=2 SV=1	3	393.868	0.50852	0.021757	38.238	yes	0.87	0.915	1.007	1.026	0.965	1.217
1691	AGEFFYSAQR	Q10P12	V-type proton ATPase subunit a OS=Oryza sativa subsp. japonica OX=39947 GN=LOC_Os03g14690 PE=2 SV=1	2	588.278	-0.97775	0.020172	57.149	yes	NA	NA	NA	NA	NA	NA
1692	AGEGDCTVAQR	Q6YVJ0	9-cis-epoxycarotenoid dioxygenase NCED1, chloroplastic OS=Oryza sativa subsp. japonica OX=39947 GN=NCED1 PE=2 SV=1	2	582.259	-1.4302	0.00031222	113.67	yes	0.976	0.979	1.181	1.006	0.439	1.418
1693	AGEGDCTVAQR	Q6YVJ0	9-cis-epoxycarotenoid dioxygenase NCED1, chloroplastic OS=Oryza sativa subsp. japonica OX=39947 GN=NCED1 PE=2 SV=1	3	388.509	-0.30487	0.0061048	48.998	yes	0.953	1.113	1.027	0.903	0.737	1.266
1694	AGELGAPVGIMVMK	A0A0P0W9I9	Amidohydro-rel domain-containing protein(predicted) OS=Oryza sativa subsp. japonica OX=39947 GN=Os04g0391900 PE=4 SV=1	3	458.249	0.039989	2.0492e-05	88.101	yes	NA	NA	NA	NA	NA	NA
1695	AGELHAK	Q7F8S5	Peroxiredoxin-2E-2, chloroplastic OS=Oryza sativa subsp. japonica OX=39947 GN=PRXIIE-2 PE=1 SV=1	2	363.201	-2.7052	0.035326	81.784	yes	NA	NA	NA	NA	NA	NA
1696	AGELTPEELER	Q8H590	40S ribosomal protein S18, putative, expressed OS=Oryza sativa subsp. japonica OX=39947 GN=OJ1656_E11.104 PE=2 SV=1	2	622.312	-1.9971	0.00069222	94.791	yes	NA	NA	NA	NA	NA	NA
1697	AGEMFGYPLMVK	Q5QN02	ATP-grasp domain-containing protein(predicted) OS=Oryza sativa subsp. japonica OX=39947 GN=B1046G12.39 PE=2 SV=1	3	448.223	0.18833	0.0011669	60.255	yes	1.05	1.049	1.029	0.92	0.981	0.972
1698	AGENSIVLDANATAQLR	Q10A14	Alanine--tRNA ligase OS=Oryza sativa subsp. japonica OX=39947 GN=LOC_Os10g10244 PE=2 SV=1	3	581.639	-1.5844	8.0703e-05	60.541	yes	0.964	1.074	0.984	0.846	1.148	0.983
1699	AGEPITADDLGVGGALTVLMK	Q67UE5	Formate--tetrahydrofolate ligase(predicted) OS=Oryza sativa subsp. japonica OX=39947 GN=Os09g0446800 PE=3 SV=1	3	682.026	-0.92765	1.3225e-06	63.302	yes	NA	NA	NA	NA	NA	NA
1700	AGEPITADDLGVGGALTVLMK	Q67UE5	Formate--tetrahydrofolate ligase(predicted) OS=Oryza sativa subsp. japonica OX=39947 GN=Os09g0446800 PE=3 SV=1	3	676.694	-1.2948	2.3165e-12	92.474	yes	0.994	1.111	1.053	0.826	1.089	0.927
1701	AGESLDSLLPEAFAVVR	A0A0P0V242	Protein translocase subunit SecA(predicted) OS=Oryza sativa subsp. japonica OX=39947 GN=Os01g0321300 PE=4 SV=1	3	591.984	0.18302	0.0094826	32.191	yes	NA	NA	NA	NA	NA	NA
1702	AGESPAAALR	Q7XLP7	OSIGBa0148P16.5 protein(predicted) OS=Oryza sativa subsp. japonica OX=39947 GN=Os04g0386600 PE=2 SV=2	2	471.754	-4.1102	0.00076491	107.08	yes	0.976	1.035	1.006	0.942	0.995	1.046
1703	AGESPAAALR	Q7XLP7	OSIGBa0148P16.5 protein(predicted) OS=Oryza sativa subsp. japonica OX=39947 GN=Os04g0386600 PE=2 SV=2	2	471.754	-1.3462	0.0024243	86.898	yes	1.021	0.995	1.048	0.825	1.092	1.019
1704	AGEVGSSTMPHK	Q10MD1	Adenylosuccinate lyase OS=Oryza sativa subsp. japonica OX=39947 GN=LOC_Os03g19930 PE=2 SV=1	3	406.192	-0.35923	0.00020747	81.017	yes	1.015	1.057	1.266	0.9	0.832	0.93
1705	AGFAGDDAPR	Q10DV7	Actin-1 OS=Oryza sativa subsp. japonica OX=39947 GN=ACT1 PE=2 SV=1	2	488.728	-1.7794	0.021519	55.908	no	0.95	0.954	1.024	0.908	1.05	1.114
1706	AGFAGDDAPR	Q10DV7	Actin-1 OS=Oryza sativa subsp. japonica OX=39947 GN=ACT1 PE=2 SV=1	2	488.728	-0.82389	0.0021165	90.906	no	0.987	1.056	0.979	0.881	1.092	1.005
1707	AGFAGDDAPR	Q10DV7	Actin-1 OS=Oryza sativa subsp. japonica OX=39947 GN=ACT1 PE=2 SV=1	3	326.154	-0.080313	0.0029081	60.717	no	0.951	0.997	1.108	0.744	1.272	0.927
1708	AGFAGIILEDQVSPK	Q7F8Y3	OSJNBb0116K07.9 protein(predicted) OS=Oryza sativa subsp. japonica OX=39947 GN=Os04g0504600 PE=4 SV=1	3	515.615	-1.0921	0.016006	29.937	yes	NA	NA	NA	NA	NA	NA
1709	AGFSAGK	Q7EYM8	PKS_ER domain-containing protein(predicted) OS=Oryza sativa subsp. japonica OX=39947 GN=Os08g0379400 PE=2 SV=1	2	319.169	-1.9144	0.024675	89.369	yes	0.936	0.942	0.971	0.907	0.742	1.502
1710	AGGALNMIDEEK	Q5Z8V9	Delta-aminolevulinic acid dehydratase, chloroplastic OS=Oryza sativa subsp. japonica OX=39947 GN=HEMB PE=2 SV=1	3	421.868	-0.14395	0.00024771	78.342	yes	NA	NA	NA	NA	NA	NA
1711	AGGALNMIDEEK	Q5Z8V9	Delta-aminolevulinic acid dehydratase, chloroplastic OS=Oryza sativa subsp. japonica OX=39947 GN=HEMB PE=2 SV=1	2	632.298	-1.9219	0.026815	45.653	yes	0.898	0.998	0.93	0.779	1.437	0.958
1712	AGGALNMIDEEK	Q5Z8V9	Delta-aminolevulinic acid dehydratase, chloroplastic OS=Oryza sativa subsp. japonica OX=39947 GN=HEMB PE=2 SV=1	2	624.3	-1.1966	0.00019246	96.745	yes	0.917	1.027	0.911	0.794	1.328	1.023
1713	AGGAYTMNTASAVTVR	P0DKK2	60S ribosomal protein L37a-2 OS=Oryza sativa subsp. japonica OX=39947 GN=Os05g0557000 PE=1 SV=1	2	793.386	-2.8198	0.0021899	52.599	yes	1.06	1.044	1.144	0.795	1.375	0.582
1714	AGGAYTMNTASAVTVR	P0DKK2	60S ribosomal protein L37a-2 OS=Oryza sativa subsp. japonica OX=39947 GN=Os05g0557000 PE=1 SV=1	3	529.259	-1.6802	2.4338e-06	87.447	yes	NA	NA	NA	NA	NA	NA
1715	AGGFPEPEIVHYNPK	Q2QSR7	Epimerase domain-containing protein(predicted) OS=Oryza sativa subsp. japonica OX=39947 GN=LOC_Os12g23180 PE=4 SV=2	3	552.607	0.043112	2.5184e-05	82.069	yes	0.91	1.097	1.033	0.949	1.004	1.008
1716	AGGFPEPEIVHYNPK	Q2QSR7	Epimerase domain-containing protein(predicted) OS=Oryza sativa subsp. japonica OX=39947 GN=LOC_Os12g23180 PE=4 SV=2	3	552.279	-1.4364	8.6473e-05	66.004	yes	0.969	1.128	1.074	0.981	0.803	1.046
1717	AGGFPEPEIVHYNPK	Q2QSR7	Epimerase domain-containing protein(predicted) OS=Oryza sativa subsp. japonica OX=39947 GN=LOC_Os12g23180 PE=4 SV=2	4	414.461	-0.3867	0.001483	43.03	yes	0.952	1.17	1.088	0.94	0.801	1.049
1718	AGGFPEPEIVHYNPK	Q2QSR7	Epimerase domain-containing protein(predicted) OS=Oryza sativa subsp. japonica OX=39947 GN=LOC_Os12g23180 PE=4 SV=2	2	827.915	-1.7021	0.010994	43.761	yes	0.912	1.005	0.887	0.927	1.141	1.127
1719	AGGFPEPEIVHYNPK	Q2QSR7	Epimerase domain-containing protein(predicted) OS=Oryza sativa subsp. japonica OX=39947 GN=LOC_Os12g23180 PE=4 SV=2	3	552.279	-1.3663	0.0010343	50.222	yes	0.994	1.096	1	1.031	0.906	0.973
1720	AGGGVAVAAGR	Q655Y9	FBPase domain-containing protein(predicted) OS=Oryza sativa subsp. japonica OX=39947 GN=P0473H04.3-1 PE=2 SV=1	2	443.249	-1.1175	0.00043618	100.76	yes	0.97	0.907	1.229	0.851	0.895	1.148
1721	AGGGVAVAAGR	Q655Y9	FBPase domain-containing protein(predicted) OS=Oryza sativa subsp. japonica OX=39947 GN=P0473H04.3-1 PE=2 SV=1	2	443.249	-0.13573	0.00027313	108.57	yes	0.877	0.861	1.236	1.028	0.796	1.202
1722	AGGLQDK	A0A0N7KK10	Putative 3-beta hydroxysteroid dehydrogenase/isomerase protein(predicted) OS=Oryza sativa subsp. japonica OX=39947 GN=Os05g0110300 PE=4 SV=1	2	344.685	-0.30301	0.062358	67.032	yes	0.904	0.755	1.117	0.739	0.743	1.742
1723	AGGLQDKDGGVR	A0A0N7KK10	Putative 3-beta hydroxysteroid dehydrogenase/isomerase protein(predicted) OS=Oryza sativa subsp. japonica OX=39947 GN=Os05g0110300 PE=4 SV=1	3	391.539	-0.75839	0.010096	49.632	yes	NA	NA	NA	NA	NA	NA
1724	AGGPEVLEER	Q6K840	PKS_ER domain-containing protein(predicted) OS=Oryza sativa subsp. japonica OX=39947 GN=Os02g0805600 PE=2 SV=1	2	528.77	-1.8237	0.022414	55.084	yes	0.956	0.987	1.061	1.003	0.84	1.153
1725	AGGQLNVLSTLDQAK	Q8H6H4	Inorganic phosphate transporter 1-1 OS=Oryza sativa subsp. japonica OX=39947 GN=PHT1-1 PE=2 SV=1	3	505.611	-1.0946	0.02128	28.812	yes	NA	NA	NA	NA	NA	NA
1726	AGGTAFSNMAVGYNNVDVEAANR	Q6YU90	Hydroxypyruvate reductase(predicted) OS=Oryza sativa subsp. japonica OX=39947 GN=B1370C05.18-1 PE=2 SV=1	3	777.022	-1.1188	6.2835e-05	49.66	yes	0.926	1.301	1.137	0.836	0.942	0.858
1727	AGGTAFSNMAVGYNNVDVEAANR	Q6YU90	Hydroxypyruvate reductase(predicted) OS=Oryza sativa subsp. japonica OX=39947 GN=B1370C05.18-1 PE=2 SV=1	3	782.026	0.0074131	9.7508e-11	76.049	yes	0.889	1.128	0.874	1.038	0.858	1.213
1728	AGGTAFSNMAVGYNNVDVEAANR	Q6YU90	Hydroxypyruvate reductase(predicted) OS=Oryza sativa subsp. japonica OX=39947 GN=B1370C05.18-1 PE=2 SV=1	3	776.694	-1.2887	3.0442e-38	153.83	yes	1.207	1.053	1.083	0.904	0.915	0.838
1729	AGGTAFSNMAVGYNNVDVEAANR	Q6YU90	Hydroxypyruvate reductase(predicted) OS=Oryza sativa subsp. japonica OX=39947 GN=B1370C05.18-1 PE=2 SV=1	4	582.772	-0.68007	1.4758e-37	145.02	yes	0.967	0.99	1.082	1.007	1.135	0.819
1730	AGGTAFSNMAVGYNNVDVEAANR	Q6YU90	Hydroxypyruvate reductase(predicted) OS=Oryza sativa subsp. japonica OX=39947 GN=B1370C05.18-1 PE=2 SV=1	2	1164.54	-1.2125	9.4229e-17	95.153	yes	1.144	1.103	1.323	0.977	0.768	0.686
1731	AGGTAFSNMAVGYNNVDVEAANR	Q6YU90	Hydroxypyruvate reductase(predicted) OS=Oryza sativa subsp. japonica OX=39947 GN=B1370C05.18-1 PE=2 SV=1	3	776.694	-1.05	4.7184e-11	77.959	yes	1.019	1.082	0.947	0.803	1.321	0.827
1732	AGGTAFSNMAVGYNNVDVEAANR	Q6YU90	Hydroxypyruvate reductase(predicted) OS=Oryza sativa subsp. japonica OX=39947 GN=B1370C05.18-1 PE=2 SV=1	3	782.354	-1.1383	1.8004e-10	75.064	yes	0.993	1.127	1.071	0.958	0.941	0.91
1733	AGGTAFSNMAVGYNNVDVEAANR	Q6YU90	Hydroxypyruvate reductase(predicted) OS=Oryza sativa subsp. japonica OX=39947 GN=B1370C05.18-1 PE=2 SV=1	3	782.354	-1.6514	8.1995e-08	65.915	yes	0.938	1.057	1.15	0.962	0.978	0.916
1734	AGGTMTGVLSAANEK	Q8W250	1-deoxy-D-xylulose 5-phosphate reductoisomerase, chloroplastic OS=Oryza sativa subsp. japonica OX=39947 GN=DXR PE=2 SV=2	3	469.57	-0.099488	3.3682e-16	153.81	yes	1.006	1.025	0.964	0.924	1.062	1.019
1735	AGGTMTGVLSAANEK	Q8W250	1-deoxy-D-xylulose 5-phosphate reductoisomerase, chloroplastic OS=Oryza sativa subsp. japonica OX=39947 GN=DXR PE=2 SV=2	3	474.901	-2.0707	2.4257e-09	105.08	yes	0.867	1.012	1.013	0.942	1.1	1.067
1736	AGGVCIADEVQSGFGR	Q10R45	Alanine-glyoxylate aminotransferase 2, mitochondrial, putative, expressed OS=Oryza sativa subsp. japonica OX=39947 GN=LOC_Os03g07570 PE=2 SV=1	3	541.591	1.2443	9.8547e-08	95.854	yes	NA	NA	NA	NA	NA	NA
1737	AGGVCIADEVQSGFGR	Q10R45	Alanine-glyoxylate aminotransferase 2, mitochondrial, putative, expressed OS=Oryza sativa subsp. japonica OX=39947 GN=LOC_Os03g07570 PE=2 SV=1	2	811.883	0.16147	1.2783e-06	92.38	yes	NA	NA	NA	NA	NA	NA
1738	AGGVDDAPLVGNK	Q6ER94	2-Cys peroxiredoxin BAS1, chloroplastic OS=Oryza sativa subsp. japonica OX=39947 GN=BAS1 PE=1 SV=1	3	404.879	-0.27161	1.0365e-08	131.83	yes	1	1.091	1.02	0.858	0.911	1.12
1739	AGGVDDAPLVGNK	Q6ER94	2-Cys peroxiredoxin BAS1, chloroplastic OS=Oryza sativa subsp. japonica OX=39947 GN=BAS1 PE=1 SV=1	2	606.815	-1.9527	2.4264e-08	138.24	yes	1.045	1.124	0.986	0.859	0.86	1.126
1740	AGGVESGALTVDGVPVDTYLTR	Q6L4R5	V-type proton ATPase subunit C OS=Oryza sativa subsp. japonica OX=39947 GN=Os05g0593100 PE=2 SV=1	3	726.374	-0.34524	8.629e-28	135.26	yes	0.919	1.035	0.915	0.852	0.86	1.42
1741	AGGWEVAMADK	Q6Z4I1	Bifunctional phosphatase IMPL2, chloroplastic(predicted) OS=Oryza sativa subsp. japonica OX=39947 GN=Os07g0191000 PE=4 SV=1	3	378.846	0.15095	0.0076803	46.352	yes	NA	NA	NA	NA	NA	NA
1742	AGGYGGGGYSGQGTYGGGGGYGGGGYGGQDAYGGR	Q109W0	RRM domain-containing protein(predicted) OS=Oryza sativa subsp. japonica OX=39947 GN=LOC_Os10g17454 PE=4 SV=1	3	1018.09	-1.6227	1.3541e-11	56.22	yes	0.721	0.9	0.636	1.196	0.704	1.842
1743	AGGYSSDGK	B9F813	FBPase domain-containing protein(predicted) OS=Oryza sativa subsp. japonica OX=39947 GN=Os04g0234600 PE=3 SV=1	3	281.128	-2.0796	0.0033071	65.465	yes	0.944	0.9	1.273	0.874	0.632	1.377
1744	AGHAATPLAMGSGHIDPNR	Q8S1N3	Subtilisin-like protease SBT1.7(predicted) OS=Oryza sativa subsp. japonica OX=39947 GN=Os01g0868900 PE=3 SV=1	3	624.976	-1.155	8.028e-05	52.862	yes	NA	NA	NA	NA	NA	NA
1745	AGHAATPLAMGSGHIDPNR	Q8S1N3	Subtilisin-like protease SBT1.7(predicted) OS=Oryza sativa subsp. japonica OX=39947 GN=Os01g0868900 PE=3 SV=1	4	468.984	-0.0036199	1.4861e-05	56.817	yes	0.945	0.952	1.136	0.968	0.986	1.013
1746	AGHAATPLAMGSGHIDPNR	Q8S1N3	Subtilisin-like protease SBT1.7(predicted) OS=Oryza sativa subsp. japonica OX=39947 GN=Os01g0868900 PE=3 SV=1	4	472.983	-1.7867	0.001209	40.014	yes	0.947	0.999	1.023	0.917	1.069	1.046
1747	AGHQTSAESWGTGR	Q6ZLB8	Ribos_L4_asso_C domain-containing protein(predicted) OS=Oryza sativa subsp. japonica OX=39947 GN=Os07g0180900 PE=2 SV=1	3	482.224	-0.57712	0.00010059	71.506	no	1.033	1.054	1.029	0.803	1.25	0.833
1748	AGHQTSAESWGTGR	Q6ZLB8	Ribos_L4_asso_C domain-containing protein(predicted) OS=Oryza sativa subsp. japonica OX=39947 GN=Os07g0180900 PE=2 SV=1	3	482.224	-0.085473	4.0447e-09	132.59	no	1.063	0.994	1.099	0.823	1.25	0.771
1749	AGHQTSAESWGTGR	Q6ZLB8	Ribos_L4_asso_C domain-containing protein(predicted) OS=Oryza sativa subsp. japonica OX=39947 GN=Os07g0180900 PE=2 SV=1	4	361.92	0.60682	0.016153	29.912	no	NA	NA	NA	NA	NA	NA
1750	AGIALNDNFVK	Q7FAH2	Glyceraldehyde-3-phosphate dehydrogenase 2, cytosolic OS=Oryza sativa subsp. japonica OX=39947 GN=GAPC2 PE=1 SV=1	3	387.88	0.72661	2.831e-06	137.98	no	0.994	1.101	0.991	0.869	1.042	1.002
1751	AGIALNDNFVK	Q7FAH2	Glyceraldehyde-3-phosphate dehydrogenase 2, cytosolic OS=Oryza sativa subsp. japonica OX=39947 GN=GAPC2 PE=1 SV=1	2	581.317	-0.71692	2.1761e-05	134.13	no	1.06	1.126	0.938	0.886	1.018	0.972
1752	AGIALNDNFVK	Q7FAH2	Glyceraldehyde-3-phosphate dehydrogenase 2, cytosolic OS=Oryza sativa subsp. japonica OX=39947 GN=GAPC2 PE=1 SV=1	3	387.88	0.81638	1.1447e-05	128.81	no	0.947	1.074	0.964	0.925	1.041	1.05
1753	AGIALNDNFVK	Q7FAH2	Glyceraldehyde-3-phosphate dehydrogenase 2, cytosolic OS=Oryza sativa subsp. japonica OX=39947 GN=GAPC2 PE=1 SV=1	2	581.809	-1.9995	0.014197	64.82	no	0.985	1.036	0.943	0.956	1.104	0.977
1754	AGIALNDNFVK	Q7FAH2	Glyceraldehyde-3-phosphate dehydrogenase 2, cytosolic OS=Oryza sativa subsp. japonica OX=39947 GN=GAPC2 PE=1 SV=1	3	388.208	-0.72946	0.00015836	117.52	no	0.939	1.078	1.006	0.972	1.022	0.984
1755	AGIALNDNFVK	Q7FAH2	Glyceraldehyde-3-phosphate dehydrogenase 2, cytosolic OS=Oryza sativa subsp. japonica OX=39947 GN=GAPC2 PE=1 SV=1	3	388.208	-0.08341	0.0060894	56.404	no	0.713	0.867	0.991	1.151	1.156	1.123
1756	AGIALSDTFVK	Q6K5G8	Glyceraldehyde-3-phosphate dehydrogenase 3, cytosolic OS=Oryza sativa subsp. japonica OX=39947 GN=GAPC3 PE=2 SV=1	3	374.545	1.6922	0.00020296	88.495	yes	1.1	1.039	1.102	0.962	1.005	0.792
1757	AGIALSDTFVK	Q6K5G8	Glyceraldehyde-3-phosphate dehydrogenase 3, cytosolic OS=Oryza sativa subsp. japonica OX=39947 GN=GAPC3 PE=2 SV=1	2	561.314	-1.4686	0.0054061	66.056	yes	NA	NA	NA	NA	NA	NA
1758	AGIALSDTFVK	Q6K5G8	Glyceraldehyde-3-phosphate dehydrogenase 3, cytosolic OS=Oryza sativa subsp. japonica OX=39947 GN=GAPC3 PE=2 SV=1	3	374.545	0.36842	0.00011164	96.342	yes	1.083	1.126	1.126	0.968	0.845	0.852
1759	AGIDYDSSHGK	Q5SNN4	Zinc finger CCCH domain-containing protein 40 OS=Oryza sativa subsp. japonica OX=39947 GN=Os06g0170500 PE=2 SV=1	3	383.844	-0.29446	0.048553	29.063	yes	NA	NA	NA	NA	NA	NA
1760	AGIFGNMQNLYETVK	Q6ETK1	Nucleoid-associated protein(predicted) OS=Oryza sativa subsp. japonica OX=39947 GN=Os02g0180200 PE=4 SV=1	2	842.922	-1.2591	1.0836e-09	107.74	yes	0.888	0.958	0.889	0.949	1.035	1.281
1761	AGIIDPLK	Q8H903	60 kDa chaperonin OS=Oryza sativa subsp. japonica OX=39947 GN=Os10g0462900 PE=2 SV=1	3	276.173	0.2677	0.021053	47.849	yes	NA	NA	NA	NA	NA	NA
1762	AGIQEVHFLPFNPTDK	Q8L6I1	Plasma membrane ATPase OS=Oryza sativa subsp. japonica OX=39947 GN=a3 PE=3 SV=1	3	604.981	-0.043469	1.3894e-05	75.018	no	NA	NA	NA	NA	NA	NA
1763	AGIQEVHFLPFNPTDK	Q8L6I1	Plasma membrane ATPase OS=Oryza sativa subsp. japonica OX=39947 GN=a3 PE=3 SV=1	4	453.987	0.77629	0.00072012	48.216	no	0.957	0.938	0.941	0.954	1.128	1.083
1764	AGIQEVHFLPFNPTDKR	Q8L6I1	Plasma membrane ATPase OS=Oryza sativa subsp. japonica OX=39947 GN=a3 PE=3 SV=1	4	493.013	-0.77601	1.0118e-10	104.26	no	0.897	0.94	0.924	1.127	0.995	1.117
1765	AGIVSHEVK	Q7XQP9	GrpE protein homolog OS=Oryza sativa subsp. japonica OX=39947 GN=OSJNBa0084A10.6 PE=2 SV=1	3	313.847	0.68731	0.0051523	58.981	yes	0.874	0.986	0.935	0.827	0.905	1.473
1766	AGIVSHEVK	Q7XQP9	GrpE protein homolog OS=Oryza sativa subsp. japonica OX=39947 GN=OSJNBa0084A10.6 PE=2 SV=1	2	470.267	-1.5155	0.0015916	108.43	yes	0.843	0.93	0.986	0.887	0.914	1.44
1767	AGKPAAAAEPK	Q6YY64	60S ribosomal protein L6 OS=Oryza sativa subsp. japonica OX=39947 GN=Os02g0591700 PE=2 SV=1	3	337.526	-0.9448	0.0016801	68.676	yes	NA	NA	NA	NA	NA	NA
1768	AGKPNYAPEK	Q0DC10	PPDK_N domain-containing protein(predicted) OS=Oryza sativa subsp. japonica OX=39947 GN=Os06g0498400 PE=4 SV=1	3	358.857	-1.1368	0.022692	46.844	yes	NA	NA	NA	NA	NA	NA
1769	AGLAASHTQQVLVEK	B9EXM2	Carbamoyl-phosphate synthase large chain, chloroplastic OS=Oryza sativa subsp. japonica OX=39947 GN=CARB PE=2 SV=1	3	517.954	-0.96305	3.9041e-14	142.38	yes	1.045	1.08	1.123	0.824	1.079	0.849
1770	AGLAGGR	Q0DLR8	Aspartokinase (Fragment) OS=Oryza sativa subsp. japonica OX=39947 GN=Os03g0850400 PE=3 SV=1	2	301.174	-0.62928	0.011821	104.94	yes	NA	NA	NA	NA	NA	NA
1771	AGLDSLCPR	Q6K4J4	Peroxidase OS=Oryza sativa subsp. japonica OX=39947 GN=prx122 PE=3 SV=1	2	494.748	-1.2162	0.049249	52.255	yes	NA	NA	NA	NA	NA	NA
1772	AGLDVAK	Q8LQ70	Dehydrogenase (Fragment)(predicted) OS=Oryza sativa subsp. japonica OX=39947 GN=Os01g0742300 PE=4 SV=1	2	337.198	0.10356	0.055868	69.998	yes	NA	NA	NA	NA	NA	NA
1773	AGLEEPIYPEPELEVPK	Q69TY5	Stromal processing peptidase, chloroplastic OS=Oryza sativa subsp. japonica OX=39947 GN=SPP PE=2 SV=2	3	637.331	-0.010538	3.8899e-08	84.508	yes	1.042	1.144	1.063	0.8	1.012	0.939
1774	AGLEEPIYPEPELEVPK	Q69TY5	Stromal processing peptidase, chloroplastic OS=Oryza sativa subsp. japonica OX=39947 GN=SPP PE=2 SV=2	4	478.25	0.92865	0.022769	25.823	yes	NA	NA	NA	NA	NA	NA
1775	AGLEMAK	Q7XZW5	Malate dehydrogenase OS=Oryza sativa subsp. japonica OX=39947 GN=LOC_Os03g56280 PE=2 SV=1	2	360.191	-4.2815	0.021113	91.906	yes	0.949	0.883	0.998	0.837	0.975	1.358
1776	AGLFEVEPDSGK	A0A0P0W3N2	HAD superfamily hydrolase, 5'-Nucleotidase containing protein, expressed(predicted) OS=Oryza sativa subsp. japonica OX=39947 GN=Os03g0774300 PE=4 SV=1	3	416.875	0.62826	0.0002961	73.632	yes	1.215	1.074	1.203	0.819	0.83	0.86
1777	AGLFEVK	Q5Z6U5	T-complex protein 1 subunit gamma OS=Oryza sativa subsp. japonica OX=39947 GN=Os06g0538000 PE=2 SV=1	2	382.221	0.013031	0.06252	66.993	yes	1.086	1.165	1.045	0.844	1.03	0.831
1778	AGLFTER	Q8H8E0	Glutathione S-transferase, N-terminal domain containing protein, expressed OS=Oryza sativa subsp. japonica OX=39947 GN=LOC_Os03g04260 PE=2 SV=1	2	397.214	0.30155	0.014885	100.39	yes	0.896	1.035	0.892	0.902	0.902	1.374
1779	AGLFTER	Q8H8E0	Glutathione S-transferase, N-terminal domain containing protein, expressed OS=Oryza sativa subsp. japonica OX=39947 GN=LOC_Os03g04260 PE=2 SV=1	2	397.214	-0.39399	0.016672	111.73	yes	0.843	1.017	0.901	0.929	0.951	1.359
1780	AGLLSAAER	Q2QN86	Expressed protein OS=Oryza sativa subsp. japonica OX=39947 GN=LOC_Os12g38640 PE=2 SV=1	2	444.251	-0.071245	0.0013076	122.94	yes	1.141	1.028	1.221	1.021	0.838	0.751
1781	AGLQFPVGR	Q84MP7	Probable histone H2A variant 3 OS=Oryza sativa subsp. japonica OX=39947 GN=Os03g0743400 PE=2 SV=1	2	473.261	0.41044	0.0068114	109.48	no	0.972	0.945	1.06	0.843	1.395	0.785
1782	AGLSLSAVER	Q2QN86	Expressed protein OS=Oryza sativa subsp. japonica OX=39947 GN=LOC_Os12g38640 PE=2 SV=1	2	501.783	-0.99539	0.0016994	95.483	yes	NA	NA	NA	NA	NA	NA
1783	AGLSPENLGDDLGPLFEAILR	Q6KA61	Tr-type G domain-containing protein(predicted) OS=Oryza sativa subsp. japonica OX=39947 GN=Os02g0285800 PE=4 SV=1	3	733.055	0.017423	5.528e-14	94.632	yes	NA	NA	NA	NA	NA	NA
1784	AGLWDFVGGDLVKPDMGR	Q0JH55	NAD(P)H-quinone oxidoreductase subunit N, chloroplastic(predicted) OS=Oryza sativa subsp. japonica OX=39947 GN=Os01g0882500 PE=4 SV=1	3	650.324	-0.6916	6.821e-06	69.979	yes	0.982	1.067	1.065	0.862	0.902	1.122
1785	AGLWDFVGGDLVKPDMGR	Q0JH55	NAD(P)H-quinone oxidoreductase subunit N, chloroplastic(predicted) OS=Oryza sativa subsp. japonica OX=39947 GN=Os01g0882500 PE=4 SV=1	3	644.993	0.076969	1.4118e-17	124.98	yes	1.077	1.056	1.074	0.835	0.859	1.099
1786	AGMAASR	Q5W6X0	AP2/ERF domain-containing protein(predicted) OS=Oryza sativa subsp. japonica OX=39947 GN=Os05g0316800 PE=2 SV=1	2	332.166	-0.065667	0.043559	76.833	yes	NA	NA	NA	NA	NA	NA
1787	AGMVPLQMELGGK	Q6Z9G0	Glyceraldehyde-3-phosphate dehydrogenase OS=Oryza sativa subsp. japonica OX=39947 GN=Os08g0440800 PE=2 SV=1	2	673.844	-0.69448	0.00086889	69.229	yes	1.009	1.073	1.022	0.969	0.963	0.964
1788	AGMVPLQMELGGK	Q6Z9G0	Glyceraldehyde-3-phosphate dehydrogenase OS=Oryza sativa subsp. japonica OX=39947 GN=Os08g0440800 PE=2 SV=1	3	444.233	-0.30231	0.00016502	73.435	yes	1.012	1.172	1.105	0.961	0.9	0.849
1789	AGMVPLQMELGGK	Q6Z9G0	Glyceraldehyde-3-phosphate dehydrogenase OS=Oryza sativa subsp. japonica OX=39947 GN=Os08g0440800 PE=2 SV=1	2	665.847	-1.8824	4.3435e-07	122.39	yes	1.1	1.114	1.04	0.962	0.937	0.848
1790	AGMVPLQMELGGK	Q6Z9G0	Glyceraldehyde-3-phosphate dehydrogenase OS=Oryza sativa subsp. japonica OX=39947 GN=Os08g0440800 PE=2 SV=1	3	454.897	-0.061304	0.0010854	56.205	yes	NA	NA	NA	NA	NA	NA
1791	AGNASLEEVVMAIK	Q2RAP8	2-isopropylmalate synthase B, putative, expressed OS=Oryza sativa subsp. japonica OX=39947 GN=LOC_Os11g04670 PE=3 SV=1	3	477.922	-1.5301	0.0059698	40.941	no	NA	NA	NA	NA	NA	NA
1792	AGNELTR	Q10E61	Expressed protein OS=Oryza sativa subsp. japonica OX=39947 GN=LOC_Os03g49960 PE=4 SV=1	2	380.701	-0.91393	0.038814	79.469	yes	NA	NA	NA	NA	NA	NA
1793	AGNLAMK	Q5VRN1	Cell division control protein 48 C(predicted) OS=Oryza sativa subsp. japonica OX=39947 GN=Os06g0109400 PE=4 SV=1	2	360.689	-0.38216	0.055185	64.776	yes	NA	NA	NA	NA	NA	NA
1794	AGNLGESVTVSR	Q762A6	60S ribosomal protein L22-2, putative, expressed OS=Oryza sativa subsp. japonica OX=39947 GN=bip108 PE=2 SV=1	2	595.312	-1.4825	3.7328e-09	165.51	yes	1.025	1.023	1.068	0.764	1.152	0.968
1795	AGNLGESVTVSR	Q762A6	60S ribosomal protein L22-2, putative, expressed OS=Oryza sativa subsp. japonica OX=39947 GN=bip108 PE=2 SV=1	3	397.211	-0.14007	0.00011882	86.772	yes	1.037	1.066	1.07	0.782	1.218	0.827
1796	AGNLGESVTVSR	Q762A6	60S ribosomal protein L22-2, putative, expressed OS=Oryza sativa subsp. japonica OX=39947 GN=bip108 PE=2 SV=1	2	595.312	-1.3997	5.0538e-09	153.81	yes	1.078	1.122	1.101	0.653	1.331	0.715
1797	AGNLGESVTVSR	Q762A6	60S ribosomal protein L22-2, putative, expressed OS=Oryza sativa subsp. japonica OX=39947 GN=bip108 PE=2 SV=1	3	397.211	0.23509	0.00034768	70.089	yes	NA	NA	NA	NA	NA	NA
1798	AGNVQPYEFILPPTWK	Q5VQX1	PsbP domain-containing protein(predicted) OS=Oryza sativa subsp. japonica OX=39947 GN=Os01g0805300 PE=2 SV=1	3	620.989	-1.3214	0.00017825	70.197	yes	0.81	0.98	0.936	0.922	1.11	1.243
1799	AGNVQPYEFILPPTWK	Q5VQX1	PsbP domain-containing protein(predicted) OS=Oryza sativa subsp. japonica OX=39947 GN=Os01g0805300 PE=2 SV=1	3	620.661	-0.29382	9.216e-06	77.746	yes	0.863	1.039	0.961	0.964	0.937	1.236
1800	AGNVQPYEFILPPTWK	Q5VQX1	PsbP domain-containing protein(predicted) OS=Oryza sativa subsp. japonica OX=39947 GN=Os01g0805300 PE=2 SV=1	4	465.748	0.69455	0.025928	25.365	yes	1.005	0.967	0.999	0.976	0.884	1.167
1801	AGPAENVR	A0A0N7KIR1	Tr-type G domain-containing protein(predicted) OS=Oryza sativa subsp. japonica OX=39947 GN=Os04g0270100 PE=4 SV=1	2	407.214	-0.65675	0.058708	58.981	no	NA	NA	NA	NA	NA	NA
1802	AGPGFFDSLQ	Q6H6D2	Porphobilinogen deaminase, chloroplastic OS=Oryza sativa subsp. japonica OX=39947 GN=HEMC PE=2 SV=1	2	519.748	-0.30852	0.0029206	80.438	yes	NA	NA	NA	NA	NA	NA
1803	AGPGPLTEIEPDLNEDPIDK	Q0JGD3	Photosynthetic NDH subunit of subcomplex B 5 chloroplastic(predicted) OS=Oryza sativa subsp. japonica OX=39947 GN=Os01g0929100 PE=4 SV=1	4	530.765	-0.38529	2.0298e-10	83.758	yes	0.965	1.014	0.966	0.767	0.918	1.37
1804	AGPGPLTEIEPDLNEDPIDK	Q0JGD3	Photosynthetic NDH subunit of subcomplex B 5 chloroplastic(predicted) OS=Oryza sativa subsp. japonica OX=39947 GN=Os01g0929100 PE=4 SV=1	4	530.765	-0.018714	0.00051868	40.968	yes	NA	NA	NA	NA	NA	NA
1805	AGPGPLTEIEPDLNEDPIDKWR	Q0JGD3	Photosynthetic NDH subunit of subcomplex B 5 chloroplastic(predicted) OS=Oryza sativa subsp. japonica OX=39947 GN=Os01g0929100 PE=4 SV=1	4	616.31	-0.10594	0.00049602	39.905	yes	0.964	1.087	0.921	0.948	1.011	1.068
1806	AGPSETSGPK	A0A0P0WMB8	DUF3119 family protein(predicted) OS=Oryza sativa subsp. japonica OX=39947 GN=Os05g0401200 PE=4 SV=1	3	310.822	-1.9961	0.011436	44.318	yes	NA	NA	NA	NA	NA	NA
1807	AGPSETSGPK	A0A0P0WMB8	DUF3119 family protein(predicted) OS=Oryza sativa subsp. japonica OX=39947 GN=Os05g0401200 PE=4 SV=1	2	465.73	-3.4151	0.0027686	82.417	yes	0.964	0.755	1.3	0.837	0.759	1.385
1808	AGQGAFGNMCR	Q6ZLB8	Ribos_L4_asso_C domain-containing protein(predicted) OS=Oryza sativa subsp. japonica OX=39947 GN=Os07g0180900 PE=2 SV=1	2	584.753	-1.4341	8.5566e-06	147.74	no	1.073	1.041	1.074	0.789	1.269	0.753
1809	AGQNGYHHR	Q53JG0	60S ribosomal protein L3, putative, expressed OS=Oryza sativa subsp. japonica OX=39947 GN=RPL3B PE=2 SV=1	3	347.493	0.51929	0.001067	136.27	yes	NA	NA	NA	NA	NA	NA
1810	AGQPHAEVFALR	Q10SM6	CMP/dCMP-type deaminase domain-containing protein(predicted) OS=Oryza sativa subsp. japonica OX=39947 GN=LOC_Os03g02600 PE=2 SV=1	3	432.567	-0.099577	0.005631	46.88	yes	NA	NA	NA	NA	NA	NA
1811	AGQSVVLR	Q6K669	Leucine aminopeptidase 2, chloroplastic OS=Oryza sativa subsp. japonica OX=39947 GN=Os02g0794700 PE=2 SV=1	2	415.248	0.25938	0.012587	91.853	yes	0.937	1.02	1.03	0.902	1.003	1.109
1812	AGQVWFPDSATK	B9FK36	Acetyl-CoA carboxylase 2 OS=Oryza sativa subsp. japonica OX=39947 GN=ACC2 PE=3 SV=2	3	436.219	-0.10773	0.00019463	80.69	yes	1.041	1.027	1.103	0.637	1.356	0.837
1813	AGQVWFPDSATK	B9FK36	Acetyl-CoA carboxylase 2 OS=Oryza sativa subsp. japonica OX=39947 GN=ACC2 PE=3 SV=2	2	653.825	-1.4131	0.0012141	79.089	yes	0.961	1.021	1.186	0.586	1.386	0.86
1814	AGSCSSCAGK	Q0J8M2	Ferredoxin-1, chloroplastic OS=Oryza sativa subsp. japonica OX=39947 GN=ADI1 PE=1 SV=1	2	492.697	-2.1272	0.0016366	96.113	yes	0.707	0.576	1.077	0.734	0.526	2.38
1815	AGSCSSCAGK	Q0J8M2	Ferredoxin-1, chloroplastic OS=Oryza sativa subsp. japonica OX=39947 GN=ADI1 PE=1 SV=1	3	328.801	-0.64938	0.011436	44.318	yes	NA	NA	NA	NA	NA	NA
1816	AGSFVTLPDGSEGFLPR	Q2QP54	Elongation factor Ts, mitochondrial OS=Oryza sativa subsp. japonica OX=39947 GN=EFTS PE=3 SV=1	2	875.444	-0.22005	0.00069027	56.514	no	0.788	0.821	0.812	0.981	1.286	1.311
1817	AGSGAYADVYR	Q5Z754	Cyclin-dependent kinase F-1 OS=Oryza sativa subsp. japonica OX=39947 GN=CDKF-1 PE=2 SV=1	2	565.267	-1.4694	0.0014951	84.309	yes	0.982	1.104	1.013	0.839	0.988	1.075
1818	AGSGVATLGLPDSPGVPK	Q6YZE2	Glutamate-1-semialdehyde 2,1-aminomutase, chloroplastic OS=Oryza sativa subsp. japonica OX=39947 GN=GSA PE=2 SV=1	4	406.474	1.0158	0.0011597	41.088	yes	0.849	0.983	0.85	0.821	1.408	1.089
1819	AGSGVATLGLPDSPGVPK	Q6YZE2	Glutamate-1-semialdehyde 2,1-aminomutase, chloroplastic OS=Oryza sativa subsp. japonica OX=39947 GN=GSA PE=2 SV=1	2	811.941	-0.56262	9.271e-06	67.646	yes	0.866	0.869	0.798	0.876	1.351	1.241
1820	AGSGVATLGLPDSPGVPK	Q6YZE2	Glutamate-1-semialdehyde 2,1-aminomutase, chloroplastic OS=Oryza sativa subsp. japonica OX=39947 GN=GSA PE=2 SV=1	3	541.63	-0.352	7.1859e-05	56.339	yes	0.875	1.046	0.936	0.821	1.307	1.016
1821	AGSGVATLGLPDSPGVPK	Q6YZE2	Glutamate-1-semialdehyde 2,1-aminomutase, chloroplastic OS=Oryza sativa subsp. japonica OX=39947 GN=GSA PE=2 SV=1	4	406.474	0.81592	1.5763e-05	64.565	yes	0.817	0.876	0.867	0.849	1.298	1.293
1822	AGSMDNGDGIAVGWLGHPIFR	P0C364	Photosystem II CP47 reaction center protein OS=Oryza sativa subsp. japonica OX=39947 GN=psbB PE=3 SV=1	3	724.349	-0.50574	6.6767e-06	58.093	yes	NA	NA	NA	NA	NA	NA
1823	AGSMDNGDGIAVGWLGHPIFR	P0C364	Photosystem II CP47 reaction center protein OS=Oryza sativa subsp. japonica OX=39947 GN=psbB PE=3 SV=1	3	724.349	-1.7181	5.1764e-10	80.142	yes	1.101	1.047	1.033	0.886	1.02	0.912
1824	AGSMDNGDGIAVGWLGHPIFR	P0C364	Photosystem II CP47 reaction center protein OS=Oryza sativa subsp. japonica OX=39947 GN=psbB PE=3 SV=1	3	729.353	-0.48312	1.0774e-28	144.72	yes	0.981	1.082	0.991	0.861	1.179	0.907
1825	AGSMDNGDGIAVGWLGHPIFR	P0C364	Photosystem II CP47 reaction center protein OS=Oryza sativa subsp. japonica OX=39947 GN=psbB PE=3 SV=1	4	547.267	0.07663	1.2765e-11	91.622	yes	0.917	1.178	0.973	0.892	1.03	1.011
1826	AGSMDNGDGIAVGWLGHPIFR	P0C364	Photosystem II CP47 reaction center protein OS=Oryza sativa subsp. japonica OX=39947 GN=psbB PE=3 SV=1	2	1093.53	-0.65388	0.00011554	52.814	yes	1.018	1.099	0.963	0.898	1.05	0.97
1827	AGSMDNGDGIAVGWLGHPIFR	P0C364	Photosystem II CP47 reaction center protein OS=Oryza sativa subsp. japonica OX=39947 GN=psbB PE=3 SV=1	3	729.353	-0.6241	9.3756e-11	87.228	yes	0.963	0.951	0.961	0.976	1.02	1.13
1828	AGSMDNGDGIAVGWLGHPIFR	P0C364	Photosystem II CP47 reaction center protein OS=Oryza sativa subsp. japonica OX=39947 GN=psbB PE=3 SV=1	3	729.353	-0.54362	2.6524e-22	125.51	yes	0.985	1.073	1.067	0.855	1.205	0.816
1829	AGSMDNGDGIAVGWLGHPIFR	P0C364	Photosystem II CP47 reaction center protein OS=Oryza sativa subsp. japonica OX=39947 GN=psbB PE=3 SV=1	3	729.353	-0.50786	0.00011331	45.707	yes	NA	NA	NA	NA	NA	NA
1830	AGSMDNGDGIAVGWLGHPIFR	P0C364	Photosystem II CP47 reaction center protein OS=Oryza sativa subsp. japonica OX=39947 GN=psbB PE=3 SV=1	3	724.021	-0.60897	5.577e-29	149.36	yes	0.918	1.146	0.869	0.935	1.015	1.116
1831	AGSMDNGDGIAVGWLGHPIFR	P0C364	Photosystem II CP47 reaction center protein OS=Oryza sativa subsp. japonica OX=39947 GN=psbB PE=3 SV=1	3	724.021	-0.23406	4.1458e-42	188.9	yes	0.98	1.173	0.91	0.933	1.074	0.93
1832	AGSMDNGDGIAVGWLGHPIFR	P0C364	Photosystem II CP47 reaction center protein OS=Oryza sativa subsp. japonica OX=39947 GN=psbB PE=3 SV=1	4	543.268	0.45229	1.7753e-17	110.82	yes	1.049	1.173	0.877	0.871	0.951	1.08
1833	AGSMDNGDGIAVGWLGHPIFR	P0C364	Photosystem II CP47 reaction center protein OS=Oryza sativa subsp. japonica OX=39947 GN=psbB PE=3 SV=1	3	729.681	-1.16	4.148e-17	110.56	yes	1.019	1.106	1.039	0.977	0.984	0.875
1834	AGSMDNGDGIAVGWLGHPIFR	P0C364	Photosystem II CP47 reaction center protein OS=Oryza sativa subsp. japonica OX=39947 GN=psbB PE=3 SV=1	3	729.681	-3.6042	6.633e-23	129.46	yes	0.933	1.122	0.997	0.922	1.029	0.996
1835	AGSMDNGDGIAVGWLGHPIFR	P0C364	Photosystem II CP47 reaction center protein OS=Oryza sativa subsp. japonica OX=39947 GN=psbB PE=3 SV=1	3	729.681	-2.3458	9.6705e-08	73.688	yes	NA	NA	NA	NA	NA	NA
1836	AGSSPYAIAK	Q9SNN5	H15 domain-containing protein(predicted) OS=Oryza sativa subsp. japonica OX=39947 GN=Os06g0130800 PE=2 SV=1	2	482.759	-1.1313	0.0011617	100.88	yes	0.991	1.066	0.991	0.858	1.14	0.954
1837	AGSSPYAIAK	Q9SNN5	H15 domain-containing protein(predicted) OS=Oryza sativa subsp. japonica OX=39947 GN=Os06g0130800 PE=2 SV=1	3	322.175	0.019227	0.010705	45.368	yes	0.904	1.071	0.97	0.912	1.16	0.982
1838	AGSTIPEASISK	Q2QYK4	Elongation factor P, putative, expressed OS=Oryza sativa subsp. japonica OX=39947 GN=LOC_Os12g02380 PE=2 SV=2	3	387.543	0.66874	2.6558e-05	99.5	yes	0.924	0.98	0.966	0.801	0.952	1.377
1839	AGSTIPEASISK	Q2QYK4	Elongation factor P, putative, expressed OS=Oryza sativa subsp. japonica OX=39947 GN=LOC_Os12g02380 PE=2 SV=2	2	580.812	-1.0892	0.0083982	57.175	yes	0.911	1.017	0.932	0.829	0.892	1.417
1840	AGTAEAADAGMDAVQQR	Q6AUB0	Nudix hydrolase domain-containing protein(predicted) OS=Oryza sativa subsp. japonica OX=39947 GN=Os05g0413400 PE=2 SV=1	3	554.59	-2.3916	0.00040921	51.76	yes	NA	NA	NA	NA	NA	NA
1841	AGTVDLFAILPGFPDNVR	Q0DNI8	Str_synth domain-containing protein(predicted) OS=Oryza sativa subsp. japonica OX=39947 GN=Os03g0750700 PE=4 SV=2	3	634.676	-0.56974	8.3562e-06	66.809	yes	1.131	0.946	1.155	0.851	1.252	0.665
1842	AGTVSPNITQAIEEFK	Q60E59	Ribosomal protein OS=Oryza sativa subsp. japonica OX=39947 GN=Os05g0388500 PE=2 SV=1	3	568.965	-0.30527	1.3482e-12	127.18	yes	0.943	0.967	0.937	0.78	1.111	1.263
1843	AGTYDEK	Q6F361	Malate dehydrogenase OS=Oryza sativa subsp. japonica OX=39947 GN=Os05g0574400 PE=2 SV=1	3	261.789	0.45739	0.017114	58.981	no	NA	NA	NA	NA	NA	NA
1844	AGVDSITR	Q7XLC5	OSIGBa0126B18.1 protein(predicted) OS=Oryza sativa subsp. japonica OX=39947 GN=Os04g0614000 PE=4 SV=2	2	409.722	-0.38216	0.029909	71.379	yes	NA	NA	NA	NA	NA	NA
1845	AGVENLLR	Q6Z4A7	Probable 5'-adenylylsulfate reductase 1, chloroplastic OS=Oryza sativa subsp. japonica OX=39947 GN=APR1 PE=2 SV=1	2	436.253	1.2339	0.0058498	124.08	yes	0.848	0.961	0.942	0.944	1.166	1.138
1846	AGVFYDK	Q6YYW3	Malate dehydrogenase(predicted) OS=Oryza sativa subsp. japonica OX=39947 GN=Os08g0562100 PE=2 SV=1	3	267.138	1.6419	0.018243	57.463	yes	1.009	1.041	0.966	0.955	0.949	1.08
1847	AGVLQEIK	Q6YUV4	30S ribosomal protein S21, chloroplastic(predicted) OS=Oryza sativa subsp. japonica OX=39947 GN=Os02g0189000 PE=2 SV=1	2	429.258	-1.0449	0.0058437	109.71	yes	0.921	1.013	0.945	0.807	1.122	1.192
1848	AGVLQEIK	Q6YUV4	30S ribosomal protein S21, chloroplastic(predicted) OS=Oryza sativa subsp. japonica OX=39947 GN=Os02g0189000 PE=2 SV=1	3	286.508	0.4224	0.0010814	111.01	yes	0.845	0.978	0.933	0.779	1.165	1.301
1849	AGVLVGTGMGGLTVFSDGVQNLIEK	B7F6I0	3-oxoacyl-[acyl-carrier-protein] synthase OS=Oryza sativa subsp. japonica OX=39947 GN=Os04g0445700 PE=2 SV=1	4	620.328	-0.031672	5.1644e-08	56.29	no	NA	NA	NA	NA	NA	NA
1850	AGVLVGTGMGGLTVFSDGVQNLIEK	B7F6I0	3-oxoacyl-[acyl-carrier-protein] synthase OS=Oryza sativa subsp. japonica OX=39947 GN=Os04g0445700 PE=2 SV=1	3	826.768	-0.50617	1.5731e-34	130.49	no	0.968	1.034	0.917	0.83	1.149	1.103
1851	AGVLVGTGMGGLTVFSDGVQNLIEK	B7F6I0	3-oxoacyl-[acyl-carrier-protein] synthase OS=Oryza sativa subsp. japonica OX=39947 GN=Os04g0445700 PE=2 SV=1	3	821.437	-0.69564	7.0107e-15	90.464	no	0.929	1.081	0.807	0.908	1.294	0.979
1852	AGVLVGTGMGGLTVFSDGVQNLIEK	B7F6I0	3-oxoacyl-[acyl-carrier-protein] synthase OS=Oryza sativa subsp. japonica OX=39947 GN=Os04g0445700 PE=2 SV=1	4	616.329	-0.57617	4.3766e-08	56.882	no	1.082	0.966	1.009	0.867	1.09	0.987
1853	AGVNVSVVYGVMPPDAYR	Q7XPL2	Oxygen-dependent coproporphyrinogen-III oxidase, chloroplastic OS=Oryza sativa subsp. japonica OX=39947 GN=CPX PE=2 SV=2	3	637.321	-0.37937	0.0015269	41.422	yes	0.908	0.987	0.992	0.914	1.11	1.088
1854	AGVNVSVVYGVMPPDAYR	Q7XPL2	Oxygen-dependent coproporphyrinogen-III oxidase, chloroplastic OS=Oryza sativa subsp. japonica OX=39947 GN=CPX PE=2 SV=2	3	631.989	-0.92481	1.2174e-06	76.378	yes	0.979	1.013	1.048	0.914	1.082	0.964
1855	AGVPDLASAQELAR	Q0DJF9	NAD(P)-bd_dom domain-containing protein(predicted) OS=Oryza sativa subsp. japonica OX=39947 GN=Os05g0291700 PE=4 SV=1	2	699.373	-1.4525	0.00016484	85.864	yes	0.876	0.999	0.904	0.909	1.165	1.147
1856	AGVPDLASAQELAR	Q0DJF9	NAD(P)-bd_dom domain-containing protein(predicted) OS=Oryza sativa subsp. japonica OX=39947 GN=Os05g0291700 PE=4 SV=1	3	466.584	-0.14159	3.2257e-08	122.46	yes	0.867	1.06	0.893	0.901	1.051	1.228
1857	AGVPLLEIVSEPDMR	Q2R2Z0	Glutamyl-tRNA(Gln) amidotransferase subunit B, chloroplastic/mitochondrial OS=Oryza sativa subsp. japonica OX=39947 GN=GATB PE=2 SV=1	3	542.624	-0.30339	2.5695e-07	94.09	yes	0.888	1.151	0.952	0.868	1.102	1.04
1858	AGVPLLEIVSEPDMR	Q2R2Z0	Glutamyl-tRNA(Gln) amidotransferase subunit B, chloroplastic/mitochondrial OS=Oryza sativa subsp. japonica OX=39947 GN=GATB PE=2 SV=1	2	813.432	-1.2268	1.4071e-07	104.09	yes	0.972	1.08	0.884	0.824	1.119	1.121
1859	AGYDGSVLK	A0A0P0X7V0	DUF2470 domain-containing protein(predicted) OS=Oryza sativa subsp. japonica OX=39947 GN=Os07g0573800 PE=4 SV=1	2	455.237	-1.8894	0.0064701	80.688	yes	NA	NA	NA	NA	NA	NA
1860	AGYEDFKR	Q69LC0	Tetratricopeptide repeat containing protein(predicted) OS=Oryza sativa subsp. japonica OX=39947 GN=P0496D04.12-2 PE=2 SV=1	3	329.163	-0.14925	0.032992	46.994	yes	0.934	1.102	0.91	0.972	0.719	1.362
1861	AGYIIPVEITVFDDK	A0A0P0VSE5	50S ribosomal protein L11, chloroplast, putative, expressed(predicted) OS=Oryza sativa subsp. japonica OX=39947 GN=Os03g0122200 PE=3 SV=1	3	560.635	-0.58592	1.9501e-10	107.65	yes	0.917	1.008	0.999	0.829	1.158	1.089
1862	AGYIIPVEITVFDDK	A0A0P0VSE5	50S ribosomal protein L11, chloroplast, putative, expressed(predicted) OS=Oryza sativa subsp. japonica OX=39947 GN=Os03g0122200 PE=3 SV=1	2	840.448	-0.36869	0.00013822	75.764	yes	0.935	0.974	0.992	0.868	1.192	1.039
1863	AHAAENAKPVEK	Q5N7E8	Gamma carbonic anhydrase 1, mitochondrial(predicted) OS=Oryza sativa subsp. japonica OX=39947 GN=Os01g0283100 PE=2 SV=1	4	316.922	-0.8629	0.062788	23.676	yes	NA	NA	NA	NA	NA	NA
1864	AHAAENAKPVEK	Q5N7E8	Gamma carbonic anhydrase 1, mitochondrial(predicted) OS=Oryza sativa subsp. japonica OX=39947 GN=Os01g0283100 PE=2 SV=1	4	316.922	-0.3152	0.0069557	43.68	yes	NA	NA	NA	NA	NA	NA
1865	AHAAENAKPVEK	Q5N7E8	Gamma carbonic anhydrase 1, mitochondrial(predicted) OS=Oryza sativa subsp. japonica OX=39947 GN=Os01g0283100 PE=2 SV=1	4	316.922	-1.3748	0.035087	30.729	yes	NA	NA	NA	NA	NA	NA
1866	AHAATTSVGSATVIIAMLEK	Q942P9	Probable protein phosphatase 2C 1 OS=Oryza sativa subsp. japonica OX=39947 GN=Os01g0164600 PE=1 SV=1	4	493.52	-0.81432	0.0028048	32.121	yes	NA	NA	NA	NA	NA	NA
1867	AHADLQAR	A0A0P0VRW1	PKS_ER domain-containing protein(predicted) OS=Oryza sativa subsp. japonica OX=39947 GN=Os03g0101600 PE=4 SV=1	2	441.233	-0.15907	0.016376	86.095	yes	0.904	1.045	1.161	0.983	0.942	0.965
1868	AHAESVNLQFEK	Q93Y73	Aspartate-semialdehyde dehydrogenase family protein, expressed OS=Oryza sativa subsp. japonica OX=39947 GN=LOC_Os03g55280 PE=3 SV=1	3	458.233	0.026021	8.7742e-05	89.266	yes	NA	NA	NA	NA	NA	NA
1869	AHAESVNLQFEKPLDEDTAR	Q93Y73	Aspartate-semialdehyde dehydrogenase family protein, expressed OS=Oryza sativa subsp. japonica OX=39947 GN=LOC_Os03g55280 PE=3 SV=1	4	568.282	-1.3172	3.6729e-06	60.062	yes	NA	NA	NA	NA	NA	NA
1870	AHALSTVDGYSGYGAEQGEK	Q10MQ2	Probable LL-diaminopimelate aminotransferase, chloroplastic OS=Oryza sativa subsp. japonica OX=39947 GN=AGD2 PE=2 SV=1	3	680.648	-4.0323	2.0581e-28	144.3	yes	0.902	1.09	0.932	0.952	1.358	0.767
1871	AHALSTVDGYSGYGAEQGEK	Q10MQ2	Probable LL-diaminopimelate aminotransferase, chloroplastic OS=Oryza sativa subsp. japonica OX=39947 GN=AGD2 PE=2 SV=1	4	510.738	-3.0454	9.2788e-08	73.168	yes	0.833	1.094	0.982	0.885	1.208	0.998
1872	AHAPAAVASGAVVVDNSSAFR	Q93Y73	Aspartate-semialdehyde dehydrogenase family protein, expressed OS=Oryza sativa subsp. japonica OX=39947 GN=LOC_Os03g55280 PE=3 SV=1	3	666.345	-1.6598	5.2271e-29	149.74	yes	0.939	1.206	0.851	0.87	1.151	0.983
1873	AHAPAAVASGAVVVDNSSAFR	Q93Y73	Aspartate-semialdehyde dehydrogenase family protein, expressed OS=Oryza sativa subsp. japonica OX=39947 GN=LOC_Os03g55280 PE=3 SV=1	4	500.01	-0.92367	2.1753e-14	99.392	yes	1.045	1.126	1.062	0.968	1.015	0.784
1874	AHAPAAVASGAVVVDNSSAFR	Q93Y73	Aspartate-semialdehyde dehydrogenase family protein, expressed OS=Oryza sativa subsp. japonica OX=39947 GN=LOC_Os03g55280 PE=3 SV=1	3	666.673	-0.83134	7.8456e-14	99.413	yes	1.067	1.143	1.137	0.776	0.91	0.968
1875	AHASTEGVTK	A0A0P0WP33	Phosphoglycerate kinase OS=Oryza sativa subsp. japonica OX=39947 GN=Os05g0496200 PE=3 SV=1	3	334.173	-0.13132	0.00079108	76.943	no	NA	NA	NA	NA	NA	NA
1876	AHASTEGVTK	A0A0P0WP33	Phosphoglycerate kinase OS=Oryza sativa subsp. japonica OX=39947 GN=Os05g0496200 PE=3 SV=1	3	334.173	-0.36894	0.0030649	59.908	no	0.885	0.855	0.992	1.322	0.812	1.134
1877	AHASTEGVTK	A0A0P0WP33	Phosphoglycerate kinase OS=Oryza sativa subsp. japonica OX=39947 GN=Os05g0496200 PE=3 SV=1	2	500.757	-1.4149	4.1436e-05	173.64	no	1.006	0.92	1.183	1.054	0.725	1.113
1878	AHASTEGVTK	A0A0P0WP33	Phosphoglycerate kinase OS=Oryza sativa subsp. japonica OX=39947 GN=Os05g0496200 PE=3 SV=1	3	334.173	-0.022898	0.0014939	68.657	no	NA	NA	NA	NA	NA	NA
1879	AHASTEGVTK	A0A0P0WP33	Phosphoglycerate kinase OS=Oryza sativa subsp. japonica OX=39947 GN=Os05g0496200 PE=3 SV=1	2	500.757	-1.21	8.8486e-10	205.53	no	1.115	0.979	1.211	0.909	0.789	0.996
1880	AHASTEGVTK	A0A0P0WP33	Phosphoglycerate kinase OS=Oryza sativa subsp. japonica OX=39947 GN=Os05g0496200 PE=3 SV=1	2	500.757	-1.2966	0.00072363	120.77	no	1.033	0.948	1.316	0.915	0.813	0.976
1881	AHASTEGVTK	A0A0P0WP33	Phosphoglycerate kinase OS=Oryza sativa subsp. japonica OX=39947 GN=Os05g0496200 PE=3 SV=1	3	334.173	-0.83664	0.011056	44.863	no	1.111	0.919	1.24	0.931	0.791	1.009
1882	AHASTEGVTK	A0A0P0WP33	Phosphoglycerate kinase OS=Oryza sativa subsp. japonica OX=39947 GN=Os05g0496200 PE=3 SV=1	3	334.173	-0.027246	0.0014939	68.657	no	0.967	0.965	1.315	0.939	0.749	1.065
1883	AHASTEGVTK	A0A0P0WP33	Phosphoglycerate kinase OS=Oryza sativa subsp. japonica OX=39947 GN=Os05g0496200 PE=3 SV=1	2	500.757	-1.8192	0.0026576	83.862	no	1.013	0.83	1.204	1.007	0.88	1.067
1884	AHASTEGVTK	A0A0P0WP33	Phosphoglycerate kinase OS=Oryza sativa subsp. japonica OX=39947 GN=Os05g0496200 PE=3 SV=1	3	334.173	-0.36065	0.012139	43.308	no	1.003	0.996	1.092	0.992	0.851	1.066
1885	AHASTEGVTK	A0A0P0WP33	Phosphoglycerate kinase OS=Oryza sativa subsp. japonica OX=39947 GN=Os05g0496200 PE=3 SV=1	3	334.173	-0.47782	0.0072344	50.353	no	1.029	0.89	1.231	0.988	0.764	1.098
1886	AHASTEGVTK	A0A0P0WP33	Phosphoglycerate kinase OS=Oryza sativa subsp. japonica OX=39947 GN=Os05g0496200 PE=3 SV=1	2	500.757	-2.0046	0.0025429	85.355	no	0.885	0.94	1.047	1.086	0.882	1.16
1887	AHASTEGVTK	A0A0P0WP33	Phosphoglycerate kinase OS=Oryza sativa subsp. japonica OX=39947 GN=Os05g0496200 PE=3 SV=1	3	334.173	-0.77532	0.00030251	95.523	no	0.98	1.066	1.069	0.907	0.913	1.063
1888	AHCANFK	Q6ZCC2	Peroxidase OS=Oryza sativa subsp. japonica OX=39947 GN=Os08g0113000 PE=3 SV=1	3	283.134	-1.0623	0.029113	48.761	yes	0.752	0.901	0.889	1.326	0.917	1.215
1889	AHDAGHHELITHWLR	P38419	Lipoxygenase 7, chloroplastic OS=Oryza sativa subsp. japonica OX=39947 GN=CM-LOX1 PE=2 SV=2	5	359.386	0.23862	0.0002583	54.898	no	1.094	1.178	1.099	0.843	1.02	0.766
1890	AHDGDIVSAIMELTA	Q8LMR3	Nascent polypeptide-associated complex alpha subunit, putative, expressed OS=Oryza sativa subsp. japonica OX=39947 GN=LOC_Os03g02960 PE=2 SV=1	3	520.252	0.76286	6.8259e-05	66.989	yes	0.991	1.191	0.893	0.898	1.088	0.939
1891	AHDGDIVSAIMELTA	Q8LMR3	Nascent polypeptide-associated complex alpha subunit, putative, expressed OS=Oryza sativa subsp. japonica OX=39947 GN=LOC_Os03g02960 PE=2 SV=1	2	779.875	-0.34067	0.0012649	57.434	yes	0.877	1.066	0.883	0.959	1.238	0.977
1892	AHDGDIVSAIMELTA	Q8LMR3	Nascent polypeptide-associated complex alpha subunit, putative, expressed OS=Oryza sativa subsp. japonica OX=39947 GN=LOC_Os03g02960 PE=2 SV=1	3	520.252	0.10697	0.00029625	58.32	yes	0.811	1.184	0.797	0.706	1.234	1.269
1893	AHDGDIVSAIMELTA	Q8LMR3	Nascent polypeptide-associated complex alpha subunit, putative, expressed OS=Oryza sativa subsp. japonica OX=39947 GN=LOC_Os03g02960 PE=2 SV=1	2	771.877	-0.23244	1.1842e-06	96.059	yes	0.815	1.146	0.681	0.732	1.486	1.139
1894	AHDGDIVSAIMELTA	Q8LMR3	Nascent polypeptide-associated complex alpha subunit, putative, expressed OS=Oryza sativa subsp. japonica OX=39947 GN=LOC_Os03g02960 PE=2 SV=1	3	514.92	0.91371	2.3718e-05	76.073	yes	1.006	0.965	0.664	0.814	1.437	1.114
1895	AHDGDIVSAIMELTA	Q8LMR3	Nascent polypeptide-associated complex alpha subunit, putative, expressed OS=Oryza sativa subsp. japonica OX=39947 GN=LOC_Os03g02960 PE=2 SV=1	3	514.92	0.060137	0.045508	23.881	yes	NA	NA	NA	NA	NA	NA
1896	AHDILQAIR	Q0DWN3	Putative 3'(2'),5'-bisphosphate nucleotidase(predicted) OS=Oryza sativa subsp. japonica OX=39947 GN=Os02g0805500 PE=4 SV=1	3	346.201	0.39308	0.0020467	72.968	yes	0.853	0.957	1.097	0.895	1.303	0.895
1897	AHDILQAIR	Q0DWN3	Putative 3'(2'),5'-bisphosphate nucleotidase(predicted) OS=Oryza sativa subsp. japonica OX=39947 GN=Os02g0805500 PE=4 SV=1	3	346.201	-0.51343	0.046032	33.378	yes	NA	NA	NA	NA	NA	NA
1898	AHDMDINCVR	Q6YVM7	Probable cytosolic iron-sulfur protein assembly protein CIAO1 homolog OS=Oryza sativa subsp. japonica OX=39947 GN=Os07g0252000 PE=2 SV=1	3	416.182	0.13221	0.0038343	57.55	yes	NA	NA	NA	NA	NA	NA
1899	AHDVDHGVNLEK	A0A0P0WGH1	RCK N-terminal domain-containing protein(predicted) OS=Oryza sativa subsp. japonica OX=39947 GN=Os04g0682800 PE=4 SV=1	4	334.168	0.5825	0.00011737	83.182	yes	0.889	1.036	0.944	0.886	0.933	1.312
1900	AHDVVIFSK	Q0DAE4	Glutaredoxin-C8 OS=Oryza sativa subsp. japonica OX=39947 GN=GRXC8 PE=2 SV=2	3	339.191	0.14038	0.0020517	72.928	yes	0.956	1.053	0.85	0.953	1.148	1.039
1901	AHDVVIFSK	Q0DAE4	Glutaredoxin-C8 OS=Oryza sativa subsp. japonica OX=39947 GN=GRXC8 PE=2 SV=2	3	339.191	0.023927	0.0062902	54.982	yes	0.926	1.11	0.826	1.08	1.156	0.903
1902	AHEGDITGIAWAPR	Q84M69	Transducin beta-like protein 2(predicted) OS=Oryza sativa subsp. japonica OX=39947 GN=LOC_Os03g64110 PE=2 SV=1	3	498.588	-0.70815	1.2654e-06	98.902	yes	1.045	1.022	0.973	0.894	1.131	0.935
1903	AHEIQAAVMCHPSFVTVDDMK	Q688M9	'putative endo-1,31,4-beta-D-glucanase OS=Oryza sativa subsp. japonica OX=39947 GN=Os05g0399100 PE=2 SV=1	4	597.28	-1.0953	0.050359	13.367	yes	NA	NA	NA	NA	NA	NA
1904	AHFEFMEK	Q8H3Q7	Xylose isomerase OS=Oryza sativa subsp. japonica OX=39947 GN=P0625E02.119 PE=2 SV=2	3	346.829	0.27628	0.0081232	63.565	yes	1.058	1.119	1.054	0.919	1.088	0.762
1905	AHFETETTR	A0A0N7KIR1	Tr-type G domain-containing protein(predicted) OS=Oryza sativa subsp. japonica OX=39947 GN=Os04g0270100 PE=4 SV=1	3	364.509	-0.10671	0.0074077	53.756	no	1.064	1.057	1.235	0.86	1.014	0.77
1906	AHFETETTR	A0A0N7KIR1	Tr-type G domain-containing protein(predicted) OS=Oryza sativa subsp. japonica OX=39947 GN=Os04g0270100 PE=4 SV=1	2	546.259	-0.89637	0.0057456	87.895	no	1.019	1.061	1.108	0.852	1.042	0.918
1907	AHFLNLEK	Q7XIP0	FRIGIDA-like protein OS=Oryza sativa subsp. japonica OX=39947 GN=OJ1710_H11.106 PE=3 SV=1	3	324.515	0.49815	0.0096024	60.682	yes	0.951	1.06	0.972	0.948	1.223	0.845
1908	AHGDVFNVFLQILDDGR	Q75GT3	Chaperone protein ClpB2, chloroplastic OS=Oryza sativa subsp. japonica OX=39947 GN=CLPB2 PE=2 SV=1	3	639.327	-0.20592	5.8574e-06	69.805	yes	1.096	1.219	1.178	0.716	0.925	0.865
1909	AHGGDVHCVDWNLHDVNYILTGSADNSVR	Q5NAI9	WD_REPEATS_REGION domain-containing protein(predicted) OS=Oryza sativa subsp. japonica OX=39947 GN=Os01g0710000 PE=2 SV=1	4	806.126	-1.4797	1.1351e-20	90.299	yes	0.946	1.093	0.891	0.891	1.194	0.985
1910	AHGGDVHCVDWNLHDVNYILTGSADNSVR	Q5NAI9	WD_REPEATS_REGION domain-containing protein(predicted) OS=Oryza sativa subsp. japonica OX=39947 GN=Os01g0710000 PE=2 SV=1	5	645.102	-0.62102	4.5156e-34	110.01	yes	0.857	1.079	1.002	1.056	1.086	0.92
1911	AHGGFSVFAGVGER	Q01859	ATP synthase subunit beta, mitochondrial OS=Oryza sativa subsp. japonica OX=39947 GN=ATPB PE=1 SV=2	2	695.847	-1.526	2.738e-07	113.37	no	0.903	1.149	0.873	1.053	1.074	0.949
1912	AHGGFSVFAGVGER	Q01859	ATP synthase subunit beta, mitochondrial OS=Oryza sativa subsp. japonica OX=39947 GN=ATPB PE=1 SV=2	3	464.234	-0.45384	0.0049507	41.621	no	NA	NA	NA	NA	NA	NA
1913	AHGGVSVFGGVGER	P12085	ATP synthase subunit beta, chloroplastic OS=Oryza sativa subsp. japonica OX=39947 GN=atpB PE=1 SV=2	3	443.562	-1.2983	0.0001003	71.558	no	NA	NA	NA	NA	NA	NA
1914	AHGGVSVFGGVGER	P12085	ATP synthase subunit beta, chloroplastic OS=Oryza sativa subsp. japonica OX=39947 GN=atpB PE=1 SV=2	3	443.562	-0.24519	4.5206e-08	118.76	no	0.883	1.1	0.93	1.051	0.923	1.114
1915	AHGGVSVFGGVGER	P12085	ATP synthase subunit beta, chloroplastic OS=Oryza sativa subsp. japonica OX=39947 GN=atpB PE=1 SV=2	2	664.839	-1.3583	4.7831e-11	143.94	no	0.895	1.067	0.932	1.137	0.895	1.075
1916	AHGGVSVFGGVGER	P12085	ATP synthase subunit beta, chloroplastic OS=Oryza sativa subsp. japonica OX=39947 GN=atpB PE=1 SV=2	2	664.839	-0.87609	0.0084661	51.726	no	0.897	0.993	1.013	1.134	0.845	1.118
1917	AHGGVSVFGGVGER	P12085	ATP synthase subunit beta, chloroplastic OS=Oryza sativa subsp. japonica OX=39947 GN=atpB PE=1 SV=2	3	443.562	-0.28113	0.00023035	65.295	no	0.957	1.133	0.974	0.968	1.066	0.903
1918	AHGGVSVFGGVGER	P12085	ATP synthase subunit beta, chloroplastic OS=Oryza sativa subsp. japonica OX=39947 GN=atpB PE=1 SV=2	3	443.562	-0.62984	0.011964	36.944	no	NA	NA	NA	NA	NA	NA
1919	AHGGVSVFGGVGER	P12085	ATP synthase subunit beta, chloroplastic OS=Oryza sativa subsp. japonica OX=39947 GN=atpB PE=1 SV=2	3	443.562	0.57618	0.0020956	49.298	no	NA	NA	NA	NA	NA	NA
1920	AHGGVSVFGGVGER	P12085	ATP synthase subunit beta, chloroplastic OS=Oryza sativa subsp. japonica OX=39947 GN=atpB PE=1 SV=2	3	443.562	-0.088989	0.021652	30.484	no	NA	NA	NA	NA	NA	NA
1921	AHGGVSVFGGVGER	P12085	ATP synthase subunit beta, chloroplastic OS=Oryza sativa subsp. japonica OX=39947 GN=atpB PE=1 SV=2	3	443.562	1.3426	0.0013058	52.576	no	NA	NA	NA	NA	NA	NA
1922	AHGGVSVFGGVGER	P12085	ATP synthase subunit beta, chloroplastic OS=Oryza sativa subsp. japonica OX=39947 GN=atpB PE=1 SV=2	3	443.562	0.19668	9.2816e-05	72.891	no	0.91	1.185	0.989	1.013	1.001	0.903
1923	AHGGVSVFGGVGER	P12085	ATP synthase subunit beta, chloroplastic OS=Oryza sativa subsp. japonica OX=39947 GN=atpB PE=1 SV=2	3	443.562	-0.013639	0.020556	31.215	no	NA	NA	NA	NA	NA	NA
1924	AHGGVSVFGGVGER	P12085	ATP synthase subunit beta, chloroplastic OS=Oryza sativa subsp. japonica OX=39947 GN=atpB PE=1 SV=2	3	443.562	0.30381	1.8178e-06	96.059	no	0.817	0.927	1.134	1.059	0.916	1.147
1925	AHGGVSVFGGVGER	P12085	ATP synthase subunit beta, chloroplastic OS=Oryza sativa subsp. japonica OX=39947 GN=atpB PE=1 SV=2	2	664.839	-0.67368	0.00011542	88.075	no	0.949	1.113	0.92	1.013	0.906	1.099
1926	AHGGVSVFGGVGER	P12085	ATP synthase subunit beta, chloroplastic OS=Oryza sativa subsp. japonica OX=39947 GN=atpB PE=1 SV=2	3	443.562	-0.52378	0.0034299	43.761	no	0.841	0.833	0.992	1.026	1.143	1.165
1927	AHGGVSVFGGVGER	P12085	ATP synthase subunit beta, chloroplastic OS=Oryza sativa subsp. japonica OX=39947 GN=atpB PE=1 SV=2	3	443.562	-1.1798	2.5668e-05	86.803	no	0.953	0.845	1.232	1.281	0.653	1.036
1928	AHGGVSVFGGVGER	P12085	ATP synthase subunit beta, chloroplastic OS=Oryza sativa subsp. japonica OX=39947 GN=atpB PE=1 SV=2	3	443.562	-0.94593	0.00041743	61.423	no	0.898	1.09	0.86	0.885	1.026	1.242
1929	AHGGVSVFGGVGER	P12085	ATP synthase subunit beta, chloroplastic OS=Oryza sativa subsp. japonica OX=39947 GN=atpB PE=1 SV=2	3	443.562	1.2385	1.9704e-06	95.273	no	0.848	1.126	0.912	1.127	0.852	1.135
1930	AHGGVSVFGGVGER	P12085	ATP synthase subunit beta, chloroplastic OS=Oryza sativa subsp. japonica OX=39947 GN=atpB PE=1 SV=2	3	443.562	-0.58232	5.1561e-05	80.312	no	0.869	1.157	0.862	1.061	1.034	1.017
1931	AHGGVSVFGGVGER	P12085	ATP synthase subunit beta, chloroplastic OS=Oryza sativa subsp. japonica OX=39947 GN=atpB PE=1 SV=2	2	664.839	-1.6236	0.00063175	69.345	no	0.943	1.041	0.934	0.978	0.904	1.201
1932	AHGGVSVFGGVGER	P12085	ATP synthase subunit beta, chloroplastic OS=Oryza sativa subsp. japonica OX=39947 GN=atpB PE=1 SV=2	3	443.562	-0.96378	3.5393e-05	84.365	no	0.912	1.02	0.936	1.001	1.055	1.075
1933	AHGGVSVFGGVGER	P12085	ATP synthase subunit beta, chloroplastic OS=Oryza sativa subsp. japonica OX=39947 GN=atpB PE=1 SV=2	3	443.562	-0.012686	6.6136e-05	77.644	no	0.878	0.991	0.954	1.044	1.008	1.125
1934	AHGGVSVFGGVGER	P12085	ATP synthase subunit beta, chloroplastic OS=Oryza sativa subsp. japonica OX=39947 GN=atpB PE=1 SV=2	3	443.562	-1.1606	5.1561e-05	80.312	no	0.938	1.012	0.925	0.922	0.975	1.228
1935	AHGGVSVFGGVGER	P12085	ATP synthase subunit beta, chloroplastic OS=Oryza sativa subsp. japonica OX=39947 GN=atpB PE=1 SV=2	3	443.562	-0.58053	0.00019607	66.004	no	0.951	0.991	0.984	0.888	1.194	0.992
1936	AHGGVSVFGGVGER	P12085	ATP synthase subunit beta, chloroplastic OS=Oryza sativa subsp. japonica OX=39947 GN=atpB PE=1 SV=2	3	443.562	-2.0015	0.00099427	53.869	no	NA	NA	NA	NA	NA	NA
1937	AHGLAPEIPEDLYFLIK	Q69UI1	40S ribosomal protein S13-2 OS=Oryza sativa subsp. japonica OX=39947 GN=Os08g0117300 PE=1 SV=1	3	642.684	0.052217	8.0813e-13	106.42	no	1.072	1.056	1.072	0.733	1.447	0.62
1938	AHGLAPEIPEDLYFLIK	Q69UI1	40S ribosomal protein S13-2 OS=Oryza sativa subsp. japonica OX=39947 GN=Os08g0117300 PE=1 SV=1	4	482.265	0.85789	6.4209e-05	59.709	no	1.032	1.093	1.103	0.762	1.401	0.609
1939	AHGLAPEIPEDLYFLIK	Q69UI1	40S ribosomal protein S13-2 OS=Oryza sativa subsp. japonica OX=39947 GN=Os08g0117300 PE=1 SV=1	3	642.684	-0.40584	2.1549e-06	76.358	no	1.029	1.139	1.13	0.751	1.233	0.719
1940	AHGLSSSFQDGSSPYSTPK	Q5JJJ5	Dynamin-related protein 3A(predicted) OS=Oryza sativa subsp. japonica OX=39947 GN=B1793G04.8-1 PE=3 SV=1	3	651.638	-1.8136	3.8479e-11	102.36	yes	0.939	1.084	0.943	1.068	1.074	0.892
1941	AHGPFINGQNISAADLSLAPK	Q65XA0	Probable glutathione S-transferase DHAR1, cytosolic OS=Oryza sativa subsp. japonica OX=39947 GN=DHAR1 PE=1 SV=1	4	531.279	0.09152	5.3885e-22	122.01	yes	0.847	1.075	0.875	0.951	1.139	1.113
1942	AHGPFINGQNISAADLSLAPK	Q65XA0	Probable glutathione S-transferase DHAR1, cytosolic OS=Oryza sativa subsp. japonica OX=39947 GN=DHAR1 PE=1 SV=1	3	708.036	-0.65476	4.7554e-10	81.157	yes	0.868	0.981	0.892	0.989	1.068	1.202
1943	AHGPFINGQNISAADLSLAPK	Q65XA0	Probable glutathione S-transferase DHAR1, cytosolic OS=Oryza sativa subsp. japonica OX=39947 GN=DHAR1 PE=1 SV=1	4	531.279	-0.12488	3.4107e-05	52.814	yes	NA	NA	NA	NA	NA	NA
1944	AHGPFINGQNISAADLSLAPK	Q65XA0	Probable glutathione S-transferase DHAR1, cytosolic OS=Oryza sativa subsp. japonica OX=39947 GN=DHAR1 PE=1 SV=1	4	531.279	0.4421	6.8312e-22	119.8	yes	0.845	1.012	0.896	0.944	1.076	1.227
1945	AHGPFINGQNISAADLSLAPK	Q65XA0	Probable glutathione S-transferase DHAR1, cytosolic OS=Oryza sativa subsp. japonica OX=39947 GN=DHAR1 PE=1 SV=1	3	708.036	-0.52044	1.3577e-13	95.205	yes	0.881	1.027	0.922	0.911	1.085	1.174
[truncated: 44,674 more rows]
