# Supplementary material for: Insights Into the Effect of Rice Stripe Virus P2 on Rice Defense by Comparative Proteomic Analysis
Source: Front Microbiol. 2022 Jun 7;13:897589. doi: 10.3389/fmicb.2022.897589 (PMC9209781; doi:10.3389/fmicb.2022.897589)
Supplement: Supplementary file 3 [file Table_3.XLSX]

## Sheet: Sheet1
Table S3 Detailed information of all the DEPs.
Protein accession	Protein description	OE2/NIP Ratio	Regulated Type	OE2/NIP P value	Gene name	MW [kDa]	Coverage [%]	Peptides	PSMs	Unique peptides	NIP_1	NIP_2	NIP_3	OE2_1	OE2_2	OE2_3	Subcellular localization	Biological Process	Cellular Component	Molecular Function	KEGG KO No.	KEGG Gene	KEGG pathway	Pfam ID	Domain description
A0A0P0UX97	AA_TRNA_LIGASE_II_ALA domain-containing protein(predicted) OS=Oryza sativa subsp. japonica OX=39947 GN=Os01g0120300 PE=4 SV=1	0.711	Down	0.038579	Os01g0120300	89.938	15.5	10	15	10	1.247	1.036	1.22	0.816	0.979	0.697	chloroplast	GO:0000003 reproduction; GO:0003006 developmental process involved in reproduction; GO:0006082 organic acid metabolic process; GO:0006139 nucleobase-containing compound metabolic process; GO:0006399 tRNA metabolic process; GO:0006412 translation; GO:0006418 tRNA aminoacylation for protein translation; GO:0006429 leucyl-tRNA aminoacylation; GO:0006518 peptide metabolic process; GO:0006520 cellular…	GO:0005622 intracellular; GO:0005623 cell; GO:0005737 cytoplasm; GO:0005739 mitochondrion; GO:0009507 chloroplast; GO:0009532 plastid stroma; GO:0009536 plastid; GO:0009570 chloroplast stroma; GO:0043226 organelle; GO:0043227 membrane-bounded organelle; GO:0043229 intracellular organelle; GO:0043231 intracellular membrane-bounded organelle; GO:0044422 organelle part; GO:0044424 intracellular part…	GO:0003824 catalytic activity; GO:0004812 aminoacyl-tRNA ligase activity; GO:0004823 leucine-tRNA ligase activity; GO:0016874 ligase activity; GO:0016875 ligase activity, forming carbon-oxygen bonds;	K01869	LARS, leuS; leucyl-tRNA synthetase [EC:6.1.1.4]	osa00970 Aminoacyl-tRNA biosynthesis - Oryza sativa japonica (Japanese rice) (RefSeq);	PF13603; PF08264	Leucyl-tRNA synthetase, Domain 2; Anticodon-binding domain of tRNA
Q651E8	SKP1-like protein 20 OS=Oryza sativa subsp. japonica OX=39947 GN=SKP20 PE=1 SV=1	1.279	Up	0.00059747	SKP20	19.197	21.1	4	6	2	0.91	0.869	0.876	1.088	1.142	1.166	cytoplasm				K03094	SKP1, CBF3D; S-phase kinase-associated protein 1	osa04120 Ubiquitin mediated proteolysis - Oryza sativa japonica (Japanese rice) (RefSeq); osa04141 Protein processing in endoplasmic reticulum - Oryza sativa japonica (Japanese rice) (RefSeq);	PF03931; PF01466	Skp1 family, tetramerisation domain; Skp1 family, dimerisation domain
B7EB72	Alpha/beta-Hydrolases superfamily protein(predicted) OS=Oryza sativa subsp. japonica OX=39947 GN=Os07g0211800 PE=2 SV=1	1.229	Up	0.040397	Os07g0211800	31.88	11.2	3	3	3	0.94	0.892	0.875	0.993	1.24	1.094	chloroplast							PF08538	Protein of unknown function (DUF1749)
Q2RAK2	Pyruvate kinase 1, cytosolic OS=Oryza sativa subsp. japonica OX=39947 GN=Os11g0148500 PE=1 SV=1	0.711	Down	0.044924	Os11g0148500	57.319	43.1	16	30	4	1.215	1.045	1.228	0.888	0.935	0.658	cytoplasm	GO:0005975 carbohydrate metabolic process; GO:0006082 organic acid metabolic process; GO:0006090 pyruvate metabolic process; GO:0006091 generation of precursor metabolites and energy; GO:0006096 glycolytic process; GO:0006139 nucleobase-containing compound metabolic process; GO:0006163 purine nucleotide metabolic process; GO:0006164 purine nucleotide biosynthetic process; GO:0006165 nucleoside di…	GO:0005622 intracellular; GO:0005623 cell; GO:0005737 cytoplasm; GO:0005829 cytosol; GO:0044424 intracellular part; GO:0044444 cytoplasmic part; GO:0044464 cell part;	GO:0003824 catalytic activity; GO:0004743 pyruvate kinase activity; GO:0016740 transferase activity; GO:0016772 transferase activity, transferring phosphorus-containing groups; GO:0016773 phosphotransferase activity, alcohol group as acceptor;	K00873	PK, pyk; pyruvate kinase [EC:2.7.1.40]	osa00010 Glycolysis / Gluconeogenesis - Oryza sativa japonica (Japanese rice) (RefSeq); osa00230 Purine metabolism - Oryza sativa japonica (Japanese rice) (RefSeq); osa00620 Pyruvate metabolism - Oryza sativa japonica (Japanese rice) (RefSeq); osa01100 Metabolic pathways - Oryza sativa japonica (Japanese rice) (RefSeq); osa01110 Biosynthesis of secondary metabolites - Oryza sativa japonica (Japan…	PF02887	Pyruvate kinase, alpha/beta domain
Q0J5V5	Aminopeptidase M1-B OS=Oryza sativa subsp. japonica OX=39947 GN=Os08g0398700 PE=2 SV=1	0.77	Down	0.036416	Os08g0398700	97.902	11.7	10	13	8	1.159	1.029	1.16	0.819	0.99	0.768	plasma membrane	GO:0006508 proteolysis; GO:0006518 peptide metabolic process; GO:0006807 nitrogen compound metabolic process; GO:0008152 metabolic process; GO:0009056 catabolic process; GO:0009987 cellular process; GO:0019538 protein metabolic process; GO:0034641 cellular nitrogen compound metabolic process; GO:0043170 macromolecule metabolic process; GO:0043171 peptide catabolic process; GO:0043603 cellular ami…	GO:0005622 intracellular; GO:0005623 cell; GO:0005737 cytoplasm; GO:0044424 intracellular part; GO:0044464 cell part;	GO:0003824 catalytic activity; GO:0004177 aminopeptidase activity; GO:0005488 binding; GO:0008233 peptidase activity; GO:0008235 metalloexopeptidase activity; GO:0008237 metallopeptidase activity; GO:0008238 exopeptidase activity; GO:0008270 zinc ion binding; GO:0016787 hydrolase activity; GO:0033218 amide binding; GO:0042277 peptide binding; GO:0043167 ion binding; GO:0043169 cation binding; GO:…	K08776	NPEPPS; puromycin-sensitive aminopeptidase [EC:3.4.11.-]		PF01433; PF11838	Peptidase family M1; Domain of unknown function (DUF3358)
Q10SM7	Peroxisomal membrane protein 11-1 OS=Oryza sativa subsp. japonica OX=39947 GN=PEX11-1 PE=2 SV=1	0.788	Down	0.039824	PEX11-1	26.425	26.2	6	22	6	1.153	1.06	1.157	0.916	0.979	0.76	chloroplast	GO:0006996 organelle organization; GO:0007031 peroxisome organization; GO:0007623 circadian rhythm; GO:0009987 cellular process; GO:0016043 cellular component organization; GO:0016559 peroxisome fission; GO:0032535 regulation of cellular component size; GO:0044375 regulation of peroxisome size; GO:0048285 organelle fission; GO:0048511 rhythmic process; GO:0065007 biological regulation; GO:0065008…	GO:0005622 intracellular; GO:0005623 cell; GO:0005737 cytoplasm; GO:0005739 mitochondrion; GO:0005777 peroxisome; GO:0005778 peroxisomal membrane; GO:0005779 integral component of peroxisomal membrane; GO:0005911 cell-cell junction; GO:0009506 plasmodesma; GO:0009507 chloroplast; GO:0009536 plastid; GO:0016020 membrane; GO:0016021 integral component of membrane; GO:0030054 cell junction; GO:00310…	GO:0005488 binding; GO:0005515 protein binding; GO:0042802 identical protein binding;
Q9SDD7	Thioredoxin domain-containing protein(predicted) OS=Oryza sativa subsp. japonica OX=39947 GN=Os01g0266500 PE=2 SV=1	1.321	Up	0.0031442	Os01g0266500	32.907	24.3	5	5	5	0.934	0.823	0.85	1.132	1.199	1.114	cytoplasm
Q6ZEZ7	Extensin-like protein OS=Oryza sativa subsp. japonica OX=39947 GN=Os07g0176400 PE=4 SV=1	1.233	Up	0.024918	Os07g0176400	35.383	7.3	2	3	2	0.92	0.883	0.901	0.989	1.195	1.151	chloroplast
Q5VMJ3	Profilin LP04 OS=Oryza sativa subsp. japonica OX=39947 GN=Os06g0152100 PE=2 SV=1	1.291	Up	0.0166238	Os06g0152100	14.133	24.4	2	6	2	0.855	0.961	0.827	1.04	1.213	1.16	cytoplasm	GO:0000003 reproduction; GO:0000902 cell morphogenesis; GO:0000904 cell morphogenesis involved in differentiation; GO:0003006 developmental process involved in reproduction; GO:0006810 transport; GO:0007097 nuclear migration; GO:0007154 cell communication; GO:0007165 signal transduction; GO:0007186 G-protein coupled receptor signaling pathway; GO:0007275 multicellular organism development; GO:000…	GO:0005622 intracellular; GO:0005623 cell; GO:0005737 cytoplasm; GO:0005856 cytoskeleton; GO:0005938 cell cortex; GO:0015629 actin cytoskeleton; GO:0043226 organelle; GO:0043228 non-membrane-bounded organelle; GO:0043229 intracellular organelle; GO:0043232 intracellular non-membrane-bounded organelle; GO:0044424 intracellular part; GO:0044444 cytoplasmic part; GO:0044464 cell part; GO:0071944 cel…	GO:0003779 actin binding; GO:0003785 actin monomer binding; GO:0005488 binding; GO:0005515 protein binding; GO:0005543 phospholipid binding; GO:0005546 phosphatidylinositol-4,5-bisphosphate binding; GO:0008092 cytoskeletal protein binding; GO:0008289 lipid binding; GO:0035091 phosphatidylinositol binding; GO:0043167 ion binding; GO:0043168 anion binding; GO:0070064 proline-rich region binding; GO…	K05759	PFN; profilin		PF00235	Profilin
Q84L14	Nuclear cap-binding protein subunit 2 OS=Oryza sativa subsp. japonica OX=39947 GN=CBP20 PE=2 SV=1	1.305	Up	0.038184	CBP20	28.573	10.7	2	2	2	0.745	0.869	1.011	1.181	1.119	1.125	nucleus	GO:0000375 RNA splicing, via transesterification reactions; GO:0000377 RNA splicing, via transesterification reactions with bulged adenosine as nucleophile; GO:0000394 RNA splicing, via endonucleolytic cleavage and ligation; GO:0000398 mRNA splicing, via spliceosome; GO:0006139 nucleobase-containing compound metabolic process; GO:0006396 RNA processing; GO:0006397 mRNA processing; GO:0006725 cell…	GO:0005622 intracellular; GO:0005623 cell; GO:0005845 mRNA cap binding complex; GO:0005846 nuclear cap binding complex; GO:0032991 macromolecular complex; GO:0034518 RNA cap binding complex; GO:0044424 intracellular part; GO:0044464 cell part;	GO:0000339 RNA cap binding; GO:0003676 nucleic acid binding; GO:0003723 RNA binding; GO:0005488 binding; GO:0097159 organic cyclic compound binding; GO:1901363 heterocyclic compound binding;	K12883	NCBP2, CBP20; nuclear cap-binding protein subunit 2	osa03013 RNA transport - Oryza sativa japonica (Japanese rice) (RefSeq); osa03015 mRNA surveillance pathway - Oryza sativa japonica (Japanese rice) (RefSeq); osa03040 Spliceosome - Oryza sativa japonica (Japanese rice) (RefSeq);	PF00076	RNA recognition motif. (a.k.a. RRM, RBD, or RNP domain)
A0A0P0YCJ3	Sulfurtransferase (Fragment) OS=Oryza sativa subsp. japonica OX=39947 GN=Os12g0608600 PE=4 SV=1	1.213	Up	0.0070824	Os12g0608600	34.146	37.7	8	12	8	0.884	0.977	0.887	1.101	1.152	1.079	cytoplasm	GO:0000003 reproduction; GO:0003006 developmental process involved in reproduction; GO:0007275 multicellular organism development; GO:0009790 embryo development; GO:0009791 post-embryonic development; GO:0009793 embryo development ending in seed dormancy; GO:0010154 fruit development; GO:0022414 reproductive process; GO:0032501 multicellular organismal process; GO:0032502 developmental process; G…	GO:0005622 intracellular; GO:0005623 cell; GO:0005737 cytoplasm; GO:0005739 mitochondrion; GO:0005829 cytosol; GO:0009507 chloroplast; GO:0009536 plastid; GO:0043226 organelle; GO:0043227 membrane-bounded organelle; GO:0043229 intracellular organelle; GO:0043231 intracellular membrane-bounded organelle; GO:0044424 intracellular part; GO:0044444 cytoplasmic part; GO:0044464 cell part;	GO:0003824 catalytic activity; GO:0004792 thiosulfate sulfurtransferase activity; GO:0016740 transferase activity; GO:0016782 transferase activity, transferring sulfur-containing groups; GO:0016783 sulfurtransferase activity; GO:0016784 3-mercaptopyruvate sulfurtransferase activity;	K01011	TST, MPST, sseA; thiosulfate/3-mercaptopyruvate sulfurtransferase [EC:2.8.1.1 2.8.1.2]	osa00270 Cysteine and methionine metabolism - Oryza sativa japonica (Japanese rice) (RefSeq); osa00920 Sulfur metabolism - Oryza sativa japonica (Japanese rice) (RefSeq); osa01100 Metabolic pathways - Oryza sativa japonica (Japanese rice) (RefSeq); osa04122 Sulfur relay system - Oryza sativa japonica (Japanese rice) (RefSeq);	PF00581	Rhodanese-like domain
A0A0P0VWM6	Thioredoxin domain-containing protein(predicted) OS=Oryza sativa subsp. japonica OX=39947 GN=Os03g0311300 PE=4 SV=1	0.828	Down	0.014179	Os03g0311300	51.732	41.2	13	17	13	1.079	1.1	1.115	0.976	0.836	0.915	chloroplast	GO:0009314 response to radiation; GO:0009416 response to light stimulus; GO:0009628 response to abiotic stimulus; GO:0010196 nonphotochemical quenching; GO:0050896 response to stimulus; GO:1990066 energy quenching;	GO:0005622 intracellular; GO:0005623 cell; GO:0005737 cytoplasm; GO:0009507 chloroplast; GO:0009532 plastid stroma; GO:0009534 chloroplast thylakoid; GO:0009536 plastid; GO:0009570 chloroplast stroma; GO:0009579 thylakoid; GO:0016020 membrane; GO:0031976 plastid thylakoid; GO:0031984 organelle subcompartment; GO:0034357 photosynthetic membrane; GO:0042651 thylakoid membrane; GO:0043226 organelle;…					PF13905	Thioredoxin-like
B9G4P3	Probable 6-phosphogluconolactonase OS=Oryza sativa subsp. japonica OX=39947 GN=Os09g0529100 PE=3 SV=1	1.243	Up	0.0056758	Os09g0529100	29.022	50.9	10	18	9	0.9	0.905	0.882	1.102	1.044	1.195	cytoplasm	GO:0002229 defense response to oomycetes; GO:0002239 response to oomycetes; GO:0006081 cellular aldehyde metabolic process; GO:0006082 organic acid metabolic process; GO:0006098 pentose-phosphate shunt; GO:0006139 nucleobase-containing compound metabolic process; GO:0006725 cellular aromatic compound metabolic process; GO:0006732 coenzyme metabolic process; GO:0006733 oxidoreduction coenzyme meta…	GO:0005622 intracellular; GO:0005623 cell; GO:0005737 cytoplasm; GO:0005773 vacuole; GO:0005774 vacuolar membrane; GO:0005777 peroxisome; GO:0005829 cytosol; GO:0009507 chloroplast; GO:0009532 plastid stroma; GO:0009536 plastid; GO:0009570 chloroplast stroma; GO:0016020 membrane; GO:0031090 organelle membrane; GO:0042579 microbody; GO:0043226 organelle; GO:0043227 membrane-bounded organelle; GO:0…	GO:0003824 catalytic activity; GO:0016787 hydrolase activity; GO:0016788 hydrolase activity, acting on ester bonds; GO:0017057 6-phosphogluconolactonase activity; GO:0052689 carboxylic ester hydrolase activity;	K01057	PGLS, pgl, devB; 6-phosphogluconolactonase [EC:3.1.1.31]	osa00030 Pentose phosphate pathway - Oryza sativa japonica (Japanese rice) (RefSeq); osa01100 Metabolic pathways - Oryza sativa japonica (Japanese rice) (RefSeq); osa01110 Biosynthesis of secondary metabolites - Oryza sativa japonica (Japanese rice) (RefSeq); osa01200 Carbon metabolism - Oryza sativa japonica (Japanese rice) (RefSeq);	PF01182	Glucosamine-6-phosphate isomerases/6-phosphogluconolactonase
Q2QNE1	Thaumatin-like protein(predicted) OS=Oryza sativa subsp. japonica OX=39947 GN=LOC_Os12g38120 PE=2 SV=1	1.255	Up	0.023203	LOC_Os12g38120	22.994	17.8	3	5	3	0.846	0.938	0.916	1.077	1.056	1.255	extracellular							PF00314	Thaumatin family
Q2QXS4	DUF3700 domain-containing protein(predicted) OS=Oryza sativa subsp. japonica OX=39947 GN=LOC_Os12g05050 PE=2 SV=1	1.213	Up	0.035958	LOC_Os12g05050	25.197	26.1	6	9	5	0.892	0.888	0.952	1.201	0.989	1.124	cytoplasm							PF12481	Aluminium induced protein
Q0J360	Beta-fructofuranosidase, insoluble isoenzyme 7 OS=Oryza sativa subsp. japonica OX=39947 GN=CIN7 PE=2 SV=1	0.66	Down	0.00101692	CIN7	65.489	5.9	2	2	2	1.296	1.178	1.161	0.815	0.837	0.748	chloroplast							PF00251; PF08244	Glycosyl hydrolases family 32 N-terminal domain; Glycosyl hydrolases family 32 C terminal
Q69LE7	Probable polyribonucleotide nucleotidyltransferase 1, chloroplastic OS=Oryza sativa subsp. japonica OX=39947 GN=PNP1 PE=2 SV=1	0.81	Down	0.047244	PNP1	97.399	24.3	17	27	17	1.146	1.063	1.11	0.838	1.031	0.821	chloroplast	GO:0006109 regulation of carbohydrate metabolic process; GO:0006139 nucleobase-containing compound metabolic process; GO:0006396 RNA processing; GO:0006401 RNA catabolic process; GO:0006629 lipid metabolic process; GO:0006720 isoprenoid metabolic process; GO:0006721 terpenoid metabolic process; GO:0006725 cellular aromatic compound metabolic process; GO:0006778 porphyrin-containing compound metab…	GO:0005622 intracellular; GO:0005623 cell; GO:0005737 cytoplasm; GO:0009507 chloroplast; GO:0009532 plastid stroma; GO:0009536 plastid; GO:0009570 chloroplast stroma; GO:0043226 organelle; GO:0043227 membrane-bounded organelle; GO:0043229 intracellular organelle; GO:0043231 intracellular membrane-bounded organelle; GO:0044422 organelle part; GO:0044424 intracellular part; GO:0044434 chloroplast p…	GO:0000175 3'-5'-exoribonuclease activity; GO:0003824 catalytic activity; GO:0004518 nuclease activity; GO:0004527 exonuclease activity; GO:0004532 exoribonuclease activity; GO:0004540 ribonuclease activity; GO:0004654 polyribonucleotide nucleotidyltransferase activity; GO:0008408 3'-5' exonuclease activity; GO:0016740 transferase activity; GO:0016772 transferase activity, transferring phosphorus…	K00962	pnp, PNPT1; polyribonucleotide nucleotidyltransferase [EC:2.7.7.8]	osa03018 RNA degradation - Oryza sativa japonica (Japanese rice) (RefSeq);	PF01138; PF03725; PF00013; PF00575	3' exoribonuclease family, domain 1; 3' exoribonuclease family, domain 2; KH domain; S1 RNA binding domain
Q10N21	L-ascorbate peroxidase 1, cytosolic OS=Oryza sativa subsp. japonica OX=39947 GN=APX1 PE=1 SV=1	1.234	Up	0.023383	APX1	27.155	56.4	12	32	11	0.886	0.961	0.868	1.037	1.088	1.225	cytoplasm	GO:0000302 response to reactive oxygen species; GO:0006950 response to stress; GO:0006979 response to oxidative stress; GO:0008152 metabolic process; GO:0009056 catabolic process; GO:0009636 response to toxic substance; GO:0009987 cellular process; GO:0016999 antibiotic metabolic process; GO:0017001 antibiotic catabolic process; GO:0017144 drug metabolic process; GO:0033554 cellular response to s…	GO:0005622 intracellular; GO:0005623 cell; GO:0005737 cytoplasm; GO:0009507 chloroplast; GO:0009536 plastid; GO:0043226 organelle; GO:0043227 membrane-bounded organelle; GO:0043229 intracellular organelle; GO:0043231 intracellular membrane-bounded organelle; GO:0044424 intracellular part; GO:0044444 cytoplasmic part; GO:0044464 cell part;	GO:0003824 catalytic activity; GO:0004130 cytochrome-c peroxidase activity; GO:0004601 peroxidase activity; GO:0016209 antioxidant activity; GO:0016491 oxidoreductase activity; GO:0016684 oxidoreductase activity, acting on peroxide as acceptor; GO:0016688 L-ascorbate peroxidase activity;	K00434	E1.11.1.11; L-ascorbate peroxidase [EC:1.11.1.11]	osa00053 Ascorbate and aldarate metabolism - Oryza sativa japonica (Japanese rice) (RefSeq); osa00480 Glutathione metabolism - Oryza sativa japonica (Japanese rice) (RefSeq); osa01100 Metabolic pathways - Oryza sativa japonica (Japanese rice) (RefSeq);	PF00141	Peroxidase
A0A0P0W896	Amine oxidase (Fragment) OS=Oryza sativa subsp. japonica OX=39947 GN=Os04g0269600 PE=3 SV=1	1.243	Up	0.0097434	Os04g0269600	33.235	22.7	5	8	5	0.872	0.921	0.881	1.029	1.1	1.196	chloroplast	GO:0001101 response to acid chemical; GO:0001505 regulation of neurotransmitter levels; GO:0006807 nitrogen compound metabolic process; GO:0006809 nitric oxide biosynthetic process; GO:0007154 cell communication; GO:0007165 signal transduction; GO:0008152 metabolic process; GO:0009058 biosynthetic process; GO:0009719 response to endogenous stimulus; GO:0009725 response to hormone; GO:0009737 resp…			K00276	AOC3, AOC2, tynA; primary-amine oxidase [EC:1.4.3.21]	osa00260 Glycine, serine and threonine metabolism - Oryza sativa japonica (Japanese rice) (RefSeq); osa00350 Tyrosine metabolism - Oryza sativa japonica (Japanese rice) (RefSeq); osa00360 Phenylalanine metabolism - Oryza sativa japonica (Japanese rice) (RefSeq); osa00410 beta-Alanine metabolism - Oryza sativa japonica (Japanese rice) (RefSeq); osa00950 Isoquinoline alkaloid biosynthesis - Oryza s…	PF02727; PF02728	Copper amine oxidase, N2 domain; Copper amine oxidase, N3 domain
A0A0P0X6M7	ANK_REP_REGION domain-containing protein(predicted) OS=Oryza sativa subsp. japonica OX=39947 GN=Os07g0520800 PE=4 SV=1	1.368	Up	0.046857	Os07g0520800	17.796	7.9	1	5	1	0.862	0.875	0.821	0.946	1.202	1.351	chloroplast	GO:0006810 transport; GO:0006886 intracellular protein transport; GO:0006996 organelle organization; GO:0008104 protein localization; GO:0009628 response to abiotic stimulus; GO:0009657 plastid organization; GO:0009658 chloroplast organization; GO:0009987 cellular process; GO:0015031 protein transport; GO:0015833 peptide transport; GO:0016043 cellular component organization; GO:0022607 cellular c…	GO:0005622 intracellular; GO:0005623 cell; GO:0005737 cytoplasm; GO:0009507 chloroplast; GO:0009526 plastid envelope; GO:0009532 plastid stroma; GO:0009534 chloroplast thylakoid; GO:0009535 chloroplast thylakoid membrane; GO:0009536 plastid; GO:0009570 chloroplast stroma; GO:0009579 thylakoid; GO:0009941 chloroplast envelope; GO:0016020 membrane; GO:0031967 organelle envelope; GO:0031975 envelope…
Q6F3C5	ML domain protein, putative, expressed OS=Oryza sativa subsp. japonica OX=39947 GN=LOC_Os03g57420 PE=4 SV=1	1.278	Up	0.0164178	LOC_Os03g57420	16.946	12.8	1	1	1	0.893	0.886	0.879	1.125	1.075	1.198	plasma membrane							PF02221	ML domain
Q0DFR3	Tr-type G domain-containing protein(predicted) OS=Oryza sativa subsp. japonica OX=39947 GN=Os05g0575300 PE=3 SV=1	0.813	Down	0.0101367	Os05g0575300	59.592	31.1	13	17	12	1.132	1.07	1.134	0.882	0.978	0.853	cytoplasm		GO:0005622 intracellular; GO:0005623 cell; GO:0005737 cytoplasm; GO:0009507 chloroplast; GO:0009526 plastid envelope; GO:0009532 plastid stroma; GO:0009536 plastid; GO:0009570 chloroplast stroma; GO:0009941 chloroplast envelope; GO:0031967 organelle envelope; GO:0031975 envelope; GO:0043226 organelle; GO:0043227 membrane-bounded organelle; GO:0043229 intracellular organelle; GO:0043231 intracellu…		K02519	infB, MTIF2; translation initiation factor IF-2		PF00009; PF11987	Elongation factor Tu GTP binding domain; Translation-initiation factor 2
P55857	Small ubiquitin-related modifier 1 OS=Oryza sativa subsp. japonica OX=39947 GN=SUMO1 PE=1 SV=1	1.251	Up	0.030925	SUMO1	10.928	50	5	6	5	0.866	0.93	0.856	1.01	1.064	1.243	mitochondria	GO:0006464 cellular protein modification process; GO:0006807 nitrogen compound metabolic process; GO:0008152 metabolic process; GO:0009987 cellular process; GO:0016925 protein sumoylation; GO:0018193 peptidyl-amino acid modification; GO:0018205 peptidyl-lysine modification; GO:0019538 protein metabolic process; GO:0032446 protein modification by small protein conjugation; GO:0036211 protein modif…	GO:0005622 intracellular; GO:0005623 cell; GO:0005634 nucleus; GO:0043226 organelle; GO:0043227 membrane-bounded organelle; GO:0043229 intracellular organelle; GO:0043231 intracellular membrane-bounded organelle; GO:0044424 intracellular part; GO:0044464 cell part;	GO:0031386 protein tag;	K12160	SUMO, SMT3; small ubiquitin-related modifier	osa03013 RNA transport - Oryza sativa japonica (Japanese rice) (RefSeq);
Q7XUS2	Anthranilate synthase beta subunit 1, chloroplastic OS=Oryza sativa subsp. japonica OX=39947 GN=ASB1 PE=1 SV=1	1.28	Up	0.043844	ASB1	30.722	8.7	3	3	3	0.865	0.938	0.839	0.979	1.275	1.127	chloroplast	GO:0000162 tryptophan biosynthetic process; GO:0006082 organic acid metabolic process; GO:0006520 cellular amino acid metabolic process; GO:0006568 tryptophan metabolic process; GO:0006576 cellular biogenic amine metabolic process; GO:0006586 indolalkylamine metabolic process; GO:0006725 cellular aromatic compound metabolic process; GO:0006807 nitrogen compound metabolic process; GO:0008152 metab…	GO:0005622 intracellular; GO:0005623 cell; GO:0005737 cytoplasm; GO:0005950 anthranilate synthase complex; GO:0032991 macromolecular complex; GO:0044424 intracellular part; GO:0044444 cytoplasmic part; GO:0044464 cell part; GO:1902494 catalytic complex;	GO:0003824 catalytic activity; GO:0004049 anthranilate synthase activity; GO:0016829 lyase activity; GO:0016830 carbon-carbon lyase activity; GO:0016833 oxo-acid-lyase activity;	K01658	trpG; anthranilate synthase component II [EC:4.1.3.27]	osa00400 Phenylalanine, tyrosine and tryptophan biosynthesis - Oryza sativa japonica (Japanese rice) (RefSeq); osa01100 Metabolic pathways - Oryza sativa japonica (Japanese rice) (RefSeq); osa01110 Biosynthesis of secondary metabolites - Oryza sativa japonica (Japanese rice) (RefSeq); osa01230 Biosynthesis of amino acids - Oryza sativa japonica (Japanese rice) (RefSeq);	PF00117	Glutamine amidotransferase class-I
Q0JJG1	TFR_dimer domain-containing protein(predicted) OS=Oryza sativa subsp. japonica OX=39947 GN=Os01g0740600 PE=4 SV=1	1.223	Up	0.0053396	Os01g0740600	9.868	12.6	1	1	1	0.848	0.953	0.918	1.104	1.086	1.136	nucleus	GO:0009888 tissue development; GO:0010073 meristem maintenance; GO:0032501 multicellular organismal process; GO:0032502 developmental process; GO:0048507 meristem development; GO:0048856 anatomical structure development;	GO:0005622 intracellular; GO:0005623 cell; GO:0005737 cytoplasm; GO:0005773 vacuole; GO:0005783 endoplasmic reticulum; GO:0012505 endomembrane system; GO:0043226 organelle; GO:0043227 membrane-bounded organelle; GO:0043229 intracellular organelle; GO:0043231 intracellular membrane-bounded organelle; GO:0044424 intracellular part; GO:0044444 cytoplasmic part; GO:0044464 cell part;					PF04253	Transferrin receptor-like dimerisation domain
A0A0P0VCI6	Thioredox_DsbH domain-containing protein(predicted) OS=Oryza sativa subsp. japonica OX=39947 GN=Os01g0935600 PE=4 SV=1	0.75	Down	0.0074628	Os01g0935600	30.921	6	2	2	2	1.172	1.038	1.248	0.895	0.844	0.855	plasma membrane
B7FA34	Methyltransf_11 domain-containing protein(predicted) OS=Oryza sativa subsp. japonica OX=39947 GN=Os05g0548900 PE=2 SV=1	0.692	Down	0.022062	Os05g0548900	56.45	25.9	11	15	9	1.2	1.128	1.256	0.968	0.687	0.824	cytoplasm	GO:0000003 reproduction; GO:0000902 cell morphogenesis; GO:0000904 cell morphogenesis involved in differentiation; GO:0001505 regulation of neurotransmitter levels; GO:0003006 developmental process involved in reproduction; GO:0006576 cellular biogenic amine metabolic process; GO:0006629 lipid metabolic process; GO:0006644 phospholipid metabolic process; GO:0006650 glycerophospholipid metabolic p…	GO:0005622 intracellular; GO:0005623 cell; GO:0005737 cytoplasm; GO:0005829 cytosol; GO:0044424 intracellular part; GO:0044444 cytoplasmic part; GO:0044464 cell part;	GO:0003824 catalytic activity; GO:0008168 methyltransferase activity; GO:0008170 N-methyltransferase activity; GO:0008757 S-adenosylmethionine-dependent methyltransferase activity; GO:0016740 transferase activity; GO:0016741 transferase activity, transferring one-carbon groups; GO:0052667 phosphomethylethanolamine N-methyltransferase activity;	K05929	E2.1.1.103, NMT; phosphoethanolamine N-methyltransferase [EC:2.1.1.103]	osa00564 Glycerophospholipid metabolism - Oryza sativa japonica (Japanese rice) (RefSeq);	PF08241; PF13847	Methyltransferase domain; Methyltransferase domain
Q6ZD29	Bet_v_1 domain-containing protein(predicted) OS=Oryza sativa subsp. japonica OX=39947 GN=Os08g0374000 PE=2 SV=1	1.584	Up	0.0164988	Os08g0374000	16.548	23.2	3	5	3	0.789	0.874	0.678	1.062	1.205	1.44	cytoplasm							PF00407	Pathogenesis-related protein Bet v I family
Q2QVG9	Chaperone protein ClpC2, chloroplastic OS=Oryza sativa subsp. japonica OX=39947 GN=CLPC2 PE=2 SV=2	0.833	Down	0.0124958	CLPC2	102.02	54.5	47	138	15	1.112	1.078	1.083	0.983	0.855	0.888	chloroplast				K03696	clpC; ATP-dependent Clp protease ATP-binding subunit ClpC		PF00004; PF07724; PF10431	ATPase family associated with various cellular activities (AAA); AAA domain (Cdc48 subfamily); C-terminal, D2-small domain, of ClpB protein
Q0ITU3	Protein kinase domain-containing protein(predicted) OS=Oryza sativa subsp. japonica OX=39947 GN=Os11g0216300 PE=4 SV=1	0.75	Down	0.002455	Os11g0216300	82.893	7.6	5	6	5	1.186	1.072	1.202	0.903	0.847	0.844	chloroplast	GO:0001101 response to acid chemical; GO:0006091 generation of precursor metabolites and energy; GO:0006464 cellular protein modification process; GO:0006468 protein phosphorylation; GO:0006725 cellular aromatic compound metabolic process; GO:0006778 porphyrin-containing compound metabolic process; GO:0006787 porphyrin-containing compound catabolic process; GO:0006793 phosphorus metabolic process…	GO:0005622 intracellular; GO:0005623 cell; GO:0005737 cytoplasm; GO:0009507 chloroplast; GO:0009532 plastid stroma; GO:0009536 plastid; GO:0009570 chloroplast stroma; GO:0010287 plastoglobule; GO:0043226 organelle; GO:0043227 membrane-bounded organelle; GO:0043229 intracellular organelle; GO:0043231 intracellular membrane-bounded organelle; GO:0044422 organelle part; GO:0044424 intracellular part…	GO:0003824 catalytic activity; GO:0004672 protein kinase activity; GO:0016301 kinase activity; GO:0016740 transferase activity; GO:0016772 transferase activity, transferring phosphorus-containing groups; GO:0016773 phosphotransferase activity, alcohol group as acceptor;
Q942C4	Glycosyltransferase OS=Oryza sativa subsp. japonica OX=39947 GN=Os01g0734800 PE=2 SV=1	0.705	Down	0.010225	Os01g0734800	52.584	10.7	5	7	5	1.285	1.041	1.225	0.771	0.842	0.889	cytoplasm
Q9AUN8	Dehydration stress-induced protein OS=Oryza sativa subsp. japonica OX=39947 GN=OSJNBa0058E19.13 PE=2 SV=1	1.239	Up	0.036045	OSJNBa0058E19.13	17.563	28.7	2	2	2	0.84	0.962	0.896	1.011	1.104	1.228	extracellular							PF01477	PLAT/LH2 domain
Q7XXC4	Fe2OG dioxygenase domain-containing protein(predicted) OS=Oryza sativa subsp. japonica OX=39947 GN=Os04g0182200 PE=2 SV=2	1.304	Up	0.0154551	Os04g0182200	40.78	3.5	1	1	1	0.872	0.851	0.896	1.015	1.262	1.139	cytoplasm							PF03171	2OG-Fe(II) oxygenase superfamily
Q69Q02	4-alpha-glucanotransferase DPE2 OS=Oryza sativa subsp. japonica OX=39947 GN=DPE2 PE=2 SV=1	0.788	Down	0.0156607	DPE2	108.29	27.2	22	29	22	1.151	1.048	1.158	0.881	0.958	0.806	chloroplast	GO:0000023 maltose metabolic process; GO:0000025 maltose catabolic process; GO:0000272 polysaccharide catabolic process; GO:0005975 carbohydrate metabolic process; GO:0005976 polysaccharide metabolic process; GO:0005977 glycogen metabolic process; GO:0005982 starch metabolic process; GO:0005983 starch catabolic process; GO:0005984 disaccharide metabolic process; GO:0006073 cellular glucan metabol…	GO:0005622 intracellular; GO:0005623 cell; GO:0005737 cytoplasm; GO:0005829 cytosol; GO:0044424 intracellular part; GO:0044444 cytoplasmic part; GO:0044464 cell part;	GO:0001871 pattern binding; GO:0003824 catalytic activity; GO:0004133 glycogen debranching enzyme activity; GO:0004134 4-alpha-glucanotransferase activity; GO:0005488 binding; GO:0010297 heteropolysaccharide binding; GO:0016740 transferase activity; GO:0016757 transferase activity, transferring glycosyl groups; GO:0016758 transferase activity, transferring hexosyl groups; GO:0030246 carbohydrate …	K00705	malQ; 4-alpha-glucanotransferase [EC:2.4.1.25]	osa00500 Starch and sucrose metabolism - Oryza sativa japonica (Japanese rice) (RefSeq); osa01100 Metabolic pathways - Oryza sativa japonica (Japanese rice) (RefSeq); osa01110 Biosynthesis of secondary metabolites - Oryza sativa japonica (Japanese rice) (RefSeq);	PF02446	4-alpha-glucanotransferase
Q60EZ7	HPt domain-containing protein(predicted) OS=Oryza sativa subsp. japonica OX=39947 GN=OJ1111_A10.15 PE=2 SV=1	1.302	Up	0.032818	OJ1111_A10.15	13.351	23	2	4	2	0.834	0.974	0.809	1.006	1.206	1.196	chloroplast	GO:0006412 translation; GO:0006518 peptide metabolic process; GO:0006807 nitrogen compound metabolic process; GO:0006996 organelle organization; GO:0008152 metabolic process; GO:0009058 biosynthetic process; GO:0009059 macromolecule biosynthetic process; GO:0009657 plastid organization; GO:0009987 cellular process; GO:0010467 gene expression; GO:0016043 cellular component organization; GO:0019538…	GO:0005622 intracellular; GO:0005623 cell; GO:0005737 cytoplasm; GO:0009507 chloroplast; GO:0009526 plastid envelope; GO:0009532 plastid stroma; GO:0009536 plastid; GO:0009570 chloroplast stroma; GO:0009941 chloroplast envelope; GO:0031967 organelle envelope; GO:0031975 envelope; GO:0043226 organelle; GO:0043227 membrane-bounded organelle; GO:0043229 intracellular organelle; GO:0043231 intracellu…		K19033	PSRP4; RPS31; 30S ribosomal protein S31
Q84UR8	Cold shock domain protein 2 OS=Oryza sativa subsp. japonica OX=39947 GN=P0582D05.112 PE=2 SV=1	1.393	Up	0.027077	P0582D05.112	18.694	79.7	10	23	10	0.837	0.889	0.813	1.014	1.137	1.386	mitochondria	GO:0000003 reproduction; GO:0001101 response to acid chemical; GO:0003006 developmental process involved in reproduction; GO:0006950 response to stress; GO:0006996 organelle organization; GO:0007275 multicellular organism development; GO:0009266 response to temperature stimulus; GO:0009269 response to desiccation; GO:0009409 response to cold; GO:0009414 response to water deprivation; GO:0009415 r…	GO:0005622 intracellular; GO:0005623 cell; GO:0005634 nucleus; GO:0005730 nucleolus; GO:0005737 cytoplasm; GO:0005829 cytosol; GO:0005886 plasma membrane; GO:0016020 membrane; GO:0031974 membrane-enclosed lumen; GO:0031981 nuclear lumen; GO:0043226 organelle; GO:0043227 membrane-bounded organelle; GO:0043228 non-membrane-bounded organelle; GO:0043229 intracellular organelle; GO:0043231 intracellu…	GO:0003676 nucleic acid binding; GO:0003677 DNA binding; GO:0003690 double-stranded DNA binding; GO:0003697 single-stranded DNA binding; GO:0003723 RNA binding; GO:0003729 mRNA binding; GO:0005488 binding; GO:0097159 organic cyclic compound binding; GO:1901363 heterocyclic compound binding;				PF00313; PF00098	'Cold-shock' DNA-binding domain; Zinc knuckle
Q75HW4	Peptide-N4-(N-acetyl-beta-glucosaminyl)asparagine amidase A(predicted) OS=Oryza sativa subsp. japonica OX=39947 GN=Os05g0395000 PE=2 SV=1	1.227	Up	0.038457	Os05g0395000	66.375	15.2	5	15	5	0.896	0.889	0.934	1.116	0.987	1.232	extracellular
A0A0P0VQ78	Subtilisin-like protease SBT1.7(predicted) OS=Oryza sativa subsp. japonica OX=39947 GN=Os02g0779200 PE=3 SV=1	1.204	Up	0.0135828	Os02g0779200	79.874	24.7	12	16	12	0.886	0.954	0.899	1.057	1.183	1.057	cytoplasm	GO:0001763 morphogenesis of a branching structure; GO:0006508 proteolysis; GO:0006807 nitrogen compound metabolic process; GO:0007275 multicellular organism development; GO:0007568 aging; GO:0008152 metabolic process; GO:0009653 anatomical structure morphogenesis; GO:0010016 shoot system morphogenesis; GO:0010150 leaf senescence; GO:0010223 secondary shoot formation; GO:0010346 shoot axis formati…	GO:0005576 extracellular region; GO:0005618 cell wall; GO:0005622 intracellular; GO:0005623 cell; GO:0005737 cytoplasm; GO:0005773 vacuole; GO:0005774 vacuolar membrane; GO:0009505 plant-type cell wall; GO:0016020 membrane; GO:0030312 external encapsulating structure; GO:0031090 organelle membrane; GO:0043226 organelle; GO:0043227 membrane-bounded organelle; GO:0043229 intracellular organelle; GO…	GO:0003824 catalytic activity; GO:0004175 endopeptidase activity; GO:0004252 serine-type endopeptidase activity; GO:0008233 peptidase activity; GO:0008236 serine-type peptidase activity; GO:0016787 hydrolase activity; GO:0017171 serine hydrolase activity; GO:0070011 peptidase activity, acting on L-amino acid peptides;				PF05922; PF00082	Peptidase inhibitor I9; Subtilase family
A0A0P0XCM1	Disease resistance protein RPP13(predicted) OS=Oryza sativa subsp. japonica OX=39947 GN=Os08g0190300 PE=4 SV=1	0.721	Down	0.023176	Os08g0190300	106.12	2.9	3	3	3	1.138	1.023	1.351	0.846	0.9	0.786	cytoplasm							PF00931	NB-ARC domain
Q67W44	Protein kinase domain-containing protein(predicted) OS=Oryza sativa subsp. japonica OX=39947 GN=Os06g0486000 PE=2 SV=1	0.743	Down	0.023942	Os06g0486000	77.158	0.9	1	5	1	1.16	1.066	1.28	0.981	0.837	0.787	nucleus	GO:0006464 cellular protein modification process; GO:0006468 protein phosphorylation; GO:0006793 phosphorus metabolic process; GO:0006796 phosphate-containing compound metabolic process; GO:0006807 nitrogen compound metabolic process; GO:0007154 cell communication; GO:0007165 signal transduction; GO:0007166 cell surface receptor signaling pathway; GO:0007167 enzyme linked receptor protein signali…	GO:0005623 cell; GO:0005886 plasma membrane; GO:0016020 membrane; GO:0044464 cell part; GO:0071944 cell periphery;	GO:0003824 catalytic activity; GO:0004672 protein kinase activity; GO:0004674 protein serine/threonine kinase activity; GO:0004675 transmembrane receptor protein serine/threonine kinase activity; GO:0004888 transmembrane signaling receptor activity; GO:0005488 binding; GO:0005515 protein binding; GO:0016301 kinase activity; GO:0016740 transferase activity; GO:0016772 transferase activity, transfe…				PF07714	Protein tyrosine kinase
Q652J5	Deoxyribodipyrimidine photolyase family protein-like OS=Oryza sativa subsp. japonica OX=39947 GN=Os09g0532700 PE=4 SV=1	0.764	Down	0.032458	Os09g0532700	76.803	25.8	11	13	11	1.177	1.033	1.205	0.984	0.85	0.774	chloroplast							PF00875; PF12697	DNA photolyase; Alpha/beta hydrolase family
Q5NB69	60S acidic ribosomal protein P3(predicted) OS=Oryza sativa subsp. japonica OX=39947 GN=Os01g0231700 PE=2 SV=1	1.381	Up	0.0226	Os01g0231700	11.876	22.7	3	12	1	0.891	0.857	0.819	1.024	1.153	1.369	nucleus		GO:0005622 intracellular; GO:0005623 cell; GO:0005634 nucleus; GO:0005737 cytoplasm; GO:0005829 cytosol; GO:0005840 ribosome; GO:0005844 polysome; GO:0005886 plasma membrane; GO:0016020 membrane; GO:0022626 cytosolic ribosome; GO:0032991 macromolecular complex; GO:0042788 polysomal ribosome; GO:0043226 organelle; GO:0043227 membrane-bounded organelle; GO:0043228 non-membrane-bounded organelle; GO…	GO:0003735 structural constituent of ribosome; GO:0005198 structural molecule activity;	K02942	RP-LP1, RPLP1; large subunit ribosomal protein LP1	osa03010 Ribosome - Oryza sativa japonica (Japanese rice) (RefSeq);
Q2QX58	AMP-binding enzyme family protein, expressed OS=Oryza sativa subsp. japonica OX=39947 GN=LOC_Os12g07110 PE=2 SV=1	0.763	Down	0.0071245	LOC_Os12g07110	76.746	33.1	19	38	18	1.159	1.067	1.181	0.821	0.943	0.836	chloroplast	GO:0001676 long-chain fatty acid metabolic process; GO:0006082 organic acid metabolic process; GO:0006629 lipid metabolic process; GO:0006631 fatty acid metabolic process; GO:0008152 metabolic process; GO:0009987 cellular process; GO:0019752 carboxylic acid metabolic process; GO:0032787 monocarboxylic acid metabolic process; GO:0043436 oxoacid metabolic process; GO:0044237 cellular metabolic proc…	GO:0005622 intracellular; GO:0005623 cell; GO:0005737 cytoplasm; GO:0009507 chloroplast; GO:0009526 plastid envelope; GO:0009536 plastid; GO:0009941 chloroplast envelope; GO:0016020 membrane; GO:0031967 organelle envelope; GO:0031975 envelope; GO:0043226 organelle; GO:0043227 membrane-bounded organelle; GO:0043229 intracellular organelle; GO:0043231 intracellular membrane-bounded organelle; GO:00…	GO:0003824 catalytic activity; GO:0004467 long-chain fatty acid-CoA ligase activity; GO:0015645 fatty acid ligase activity; GO:0016405 CoA-ligase activity; GO:0016874 ligase activity; GO:0016877 ligase activity, forming carbon-sulfur bonds; GO:0016878 acid-thiol ligase activity;	K01897	ACSL, fadD; long-chain acyl-CoA synthetase [EC:6.2.1.3]	osa00061 Fatty acid biosynthesis - Oryza sativa japonica (Japanese rice) (RefSeq); osa00071 Fatty acid degradation - Oryza sativa japonica (Japanese rice) (RefSeq); osa01100 Metabolic pathways - Oryza sativa japonica (Japanese rice) (RefSeq); osa01212 Fatty acid metabolism - Oryza sativa japonica (Japanese rice) (RefSeq); osa04146 Peroxisome - Oryza sativa japonica (Japanese rice) (RefSeq);
Q943W5	Tyrosine--tRNA ligase OS=Oryza sativa subsp. japonica OX=39947 GN=Os01g0500900 PE=2 SV=1	0.793	Down	0.035663	Os01g0500900	54.558	42.1	13	21	13	1.136	1.093	1.14	0.904	0.997	0.771	mitochondria	GO:0000003 reproduction; GO:0003006 developmental process involved in reproduction; GO:0006082 organic acid metabolic process; GO:0006139 nucleobase-containing compound metabolic process; GO:0006399 tRNA metabolic process; GO:0006520 cellular amino acid metabolic process; GO:0006725 cellular aromatic compound metabolic process; GO:0006807 nitrogen compound metabolic process; GO:0007275 multicellu…	GO:0005622 intracellular; GO:0005623 cell; GO:0005737 cytoplasm; GO:0005739 mitochondrion; GO:0005829 cytosol; GO:0009507 chloroplast; GO:0009532 plastid stroma; GO:0009536 plastid; GO:0009570 chloroplast stroma; GO:0043226 organelle; GO:0043227 membrane-bounded organelle; GO:0043229 intracellular organelle; GO:0043231 intracellular membrane-bounded organelle; GO:0044422 organelle part; GO:004442…	GO:0003824 catalytic activity; GO:0004812 aminoacyl-tRNA ligase activity; GO:0004831 tyrosine-tRNA ligase activity; GO:0016874 ligase activity; GO:0016875 ligase activity, forming carbon-oxygen bonds;	K01866	YARS, tyrS; tyrosyl-tRNA synthetase [EC:6.1.1.1]	osa00970 Aminoacyl-tRNA biosynthesis - Oryza sativa japonica (Japanese rice) (RefSeq);	PF01479	S4 domain
Q6ZA50	RNA_pol_L_2 domain-containing protein(predicted) OS=Oryza sativa subsp. japonica OX=39947 GN=Os07g0172500 PE=2 SV=1	1.326	Up	0.047037	Os07g0172500	14.078	25.8	3	6	3	0.862	0.924	0.841	1.082	1.021	1.381	nucleus		GO:0000418 DNA-directed RNA polymerase IV complex; GO:0000419 DNA-directed RNA polymerase V complex; GO:0000428 DNA-directed RNA polymerase complex; GO:0005622 intracellular; GO:0005623 cell; GO:0005634 nucleus; GO:0005654 nucleoplasm; GO:0005665 DNA-directed RNA polymerase II, core complex; GO:0016591 DNA-directed RNA polymerase II, holoenzyme; GO:0030880 RNA polymerase complex; GO:0031974 membr…		K03008	RPB11, POLR2J; DNA-directed RNA polymerase II subunit RPB11	osa03020 RNA polymerase - Oryza sativa japonica (Japanese rice) (RefSeq);	PF13656	RNA polymerase Rpb3/Rpb11 dimerisation domain
Q8LH59	Transcription factor MYBS1 OS=Oryza sativa subsp. japonica OX=39947 GN=MYBS1 PE=1 SV=1	1.585	Up	0.044475	MYBS1	31.912	10.5	2	3	1	0.791	0.835	0.704	0.905	1.432	1.356	chloroplast							PF00249	Myb-like DNA-binding domain
Q7XJY1	OSJNBb0088C09.10 protein(predicted) OS=Oryza sativa subsp. japonica OX=39947 GN=Os04g0423400 PE=4 SV=1	1.322	Up	0.0036802	Os04g0423400	23.795	24.5	4	12	4	0.856	0.864	0.893	1.199	1.053	1.202	nucleus
Q5Z802	Nudix hydrolase domain-containing protein(predicted) OS=Oryza sativa subsp. japonica OX=39947 GN=Os06g0712200 PE=2 SV=1	1.342	Up	0.0110017	Os06g0712200	25.845	20.3	4	5	4	0.856	0.848	0.853	1.117	1.1	1.215	mitochondria							PF00293	NUDIX domain
A0A0N7KE18	Mitochondrial Rho GTPase OS=Oryza sativa subsp. japonica OX=39947 GN=Os01g0843300 PE=3 SV=1	0.811	Down	0.0103365	Os01g0843300	66.56	6.3	5	5	2	1.151	1.017	1.173	0.887	0.907	0.914	chloroplast	GO:0000003 reproduction; GO:0000902 cell morphogenesis; GO:0000904 cell morphogenesis involved in differentiation; GO:0003006 developmental process involved in reproduction; GO:0006810 transport; GO:0006839 mitochondrial transport; GO:0006915 apoptotic process; GO:0006928 movement of cell or subcellular component; GO:0006996 organelle organization; GO:0007005 mitochondrion organization; GO:000700…	GO:0005622 intracellular; GO:0005623 cell; GO:0005737 cytoplasm; GO:0005739 mitochondrion; GO:0005740 mitochondrial envelope; GO:0005741 mitochondrial outer membrane; GO:0016020 membrane; GO:0016021 integral component of membrane; GO:0019867 outer membrane; GO:0031090 organelle membrane; GO:0031224 intrinsic component of membrane; GO:0031300 intrinsic component of organelle membrane; GO:0031301 i…		K07870	RHOT1, ARHT1; mitochondrial Rho GTPase 1 [EC:3.6.5.-]		PF00071	Ras family
Q0DAD1	Photolyase/cryptochrome alpha/beta domain-containing protein(predicted) OS=Oryza sativa subsp. japonica OX=39947 GN=Os06g0661800 PE=4 SV=1	0.778	Down	0.025057	Os06g0661800	61.47	4.9	2	2	2	1.152	1.071	1.17	0.9	0.969	0.77	chloroplast				K01669	phrB; deoxyribodipyrimidine photo-lyase [EC:4.1.99.3]		PF00875; PF03441	DNA photolyase; FAD binding domain of DNA photolyase
Q0DG35	Glutamate synthase 2 [NADH], chloroplastic OS=Oryza sativa subsp. japonica OX=39947 GN=Os05g0555600 PE=2 SV=2	0.746	Down	0.024622	Os05g0555600	239.45	6.5	11	11	7	1.128	1.01	1.324	0.898	0.83	0.854	chloroplast	GO:0006082 organic acid metabolic process; GO:0006520 cellular amino acid metabolic process; GO:0006536 glutamate metabolic process; GO:0006537 glutamate biosynthetic process; GO:0006541 glutamine metabolic process; GO:0006807 nitrogen compound metabolic process; GO:0008152 metabolic process; GO:0008652 cellular amino acid biosynthetic process; GO:0009058 biosynthetic process; GO:0009064 glutamin…	GO:0005622 intracellular; GO:0005623 cell; GO:0005737 cytoplasm; GO:0009507 chloroplast; GO:0009532 plastid stroma; GO:0009536 plastid; GO:0009570 chloroplast stroma; GO:0043226 organelle; GO:0043227 membrane-bounded organelle; GO:0043229 intracellular organelle; GO:0043231 intracellular membrane-bounded organelle; GO:0044422 organelle part; GO:0044424 intracellular part; GO:0044434 chloroplast p…	GO:0003824 catalytic activity; GO:0015930 glutamate synthase activity; GO:0016040 glutamate synthase (NADH) activity; GO:0016491 oxidoreductase activity; GO:0016638 oxidoreductase activity, acting on the CH-NH2 group of donors; GO:0016639 oxidoreductase activity, acting on the CH-NH2 group of donors, NAD or NADP as acceptor; GO:0045181 glutamate synthase activity, NAD(P)H as acceptor;	K00264	GLT1; glutamate synthase (NADPH/NADH) [EC:1.4.1.13 1.4.1.14]	osa00250 Alanine, aspartate and glutamate metabolism - Oryza sativa japonica (Japanese rice) (RefSeq); osa00910 Nitrogen metabolism - Oryza sativa japonica (Japanese rice) (RefSeq); osa01100 Metabolic pathways - Oryza sativa japonica (Japanese rice) (RefSeq); osa01110 Biosynthesis of secondary metabolites - Oryza sativa japonica (Japanese rice) (RefSeq); osa01230 Biosynthesis of amino acids - Ory…	PF00310; PF04898; PF01645; PF07992	Glutamine amidotransferases class-II; Glutamate synthase central domain; Conserved region in glutamate synthase; Pyridine nucleotide-disulphide oxidoreductase
B7FAI5	Transmembrane 9 superfamily member OS=Oryza sativa subsp. japonica OX=39947 GN=Os08g0555200 PE=2 SV=1	0.767	Down	0.013764	Os08g0555200	73.447	4.6	3	3	2	1.121	1.102	1.196	0.963	0.873	0.785	plasma membrane				K17086	TM9SF2_4; transmembrane 9 superfamily member 2/4
Q0JEW2	ABC transporter domain-containing protein(predicted) OS=Oryza sativa subsp. japonica OX=39947 GN=Os04g0194500 PE=4 SV=1	0.795	Down	0.013943	Os04g0194500	118.73	0.8	1	2	1	1.21	1.071	1.088	0.95	0.898	0.829	plasma membrane	GO:0006810 transport; GO:0051179 localization; GO:0051234 establishment of localization; GO:0055085 transmembrane transport;	GO:0005623 cell; GO:0005886 plasma membrane; GO:0005911 cell-cell junction; GO:0009506 plasmodesma; GO:0016020 membrane; GO:0016021 integral component of membrane; GO:0030054 cell junction; GO:0031224 intrinsic component of membrane; GO:0044425 membrane part; GO:0044464 cell part; GO:0055044 symplast; GO:0071944 cell periphery;	GO:0003824 catalytic activity; GO:0005215 transporter activity; GO:0015399 primary active transmembrane transporter activity; GO:0015405 P-P-bond-hydrolysis-driven transmembrane transporter activity; GO:0016462 pyrophosphatase activity; GO:0016787 hydrolase activity; GO:0016817 hydrolase activity, acting on acid anhydrides; GO:0016818 hydrolase activity, acting on acid anhydrides, in phosphorus-c…				PF00005	ABC transporter
Q7XRE7	PLAT domain-containing protein(predicted) OS=Oryza sativa subsp. japonica OX=39947 GN=OSJNBa0036B21.4 PE=2 SV=2	1.322	Up	0.027037	OSJNBa0036B21.4	20.537	22.8	3	5	3	0.85	0.917	0.851	1.229	0.985	1.248	extracellular	GO:0001101 response to acid chemical; GO:0006950 response to stress; GO:0006970 response to osmotic stress; GO:0009266 response to temperature stimulus; GO:0009409 response to cold; GO:0009414 response to water deprivation; GO:0009415 response to water; GO:0009628 response to abiotic stimulus; GO:0009651 response to salt stress; GO:0010035 response to inorganic substance; GO:0042221 response to c…	GO:0005622 intracellular; GO:0005623 cell; GO:0005737 cytoplasm; GO:0005773 vacuole; GO:0005774 vacuolar membrane; GO:0005783 endoplasmic reticulum; GO:0005886 plasma membrane; GO:0009507 chloroplast; GO:0009534 chloroplast thylakoid; GO:0009535 chloroplast thylakoid membrane; GO:0009536 plastid; GO:0009579 thylakoid; GO:0012505 endomembrane system; GO:0016020 membrane; GO:0031090 organelle membr…					PF01477	PLAT/LH2 domain
Q84MP1	DExH-box ATP-dependent RNA helicase DExH12(predicted) OS=Oryza sativa subsp. japonica OX=39947 GN=OSJNBb0036F07.6 PE=4 SV=1	0.669	Down	0.028744	OSJNBb0036F07.6	242.55	1.7	2	2	2	1.208	1.331	1.067	0.939	0.816	0.656	cytoplasm	GO:0000245 spliceosomal complex assembly; GO:0000354 cis assembly of pre-catalytic spliceosome; GO:0000375 RNA splicing, via transesterification reactions; GO:0000377 RNA splicing, via transesterification reactions with bulged adenosine as nucleophile; GO:0000398 mRNA splicing, via spliceosome; GO:0006139 nucleobase-containing compound metabolic process; GO:0006396 RNA processing; GO:0006397 mRNA…	GO:0005622 intracellular; GO:0005623 cell; GO:0005634 nucleus; GO:0005654 nucleoplasm; GO:0005681 spliceosomal complex; GO:0005682 U5 snRNP; GO:0005911 cell-cell junction; GO:0009506 plasmodesma; GO:0030054 cell junction; GO:0030532 small nuclear ribonucleoprotein complex; GO:0031974 membrane-enclosed lumen; GO:0031981 nuclear lumen; GO:0032991 macromolecular complex; GO:0043226 organelle; GO:004…	GO:0003724 RNA helicase activity; GO:0003824 catalytic activity; GO:0004004 ATP-dependent RNA helicase activity; GO:0004386 helicase activity; GO:0005488 binding; GO:0005515 protein binding; GO:0008026 ATP-dependent helicase activity; GO:0008186 RNA-dependent ATPase activity; GO:0016462 pyrophosphatase activity; GO:0016787 hydrolase activity; GO:0016817 hydrolase activity, acting on acid anhydrid…	K12854	SNRNP200, BRR2; pre-mRNA-splicing helicase BRR2 [EC:3.6.4.13]	osa03040 Spliceosome - Oryza sativa japonica (Japanese rice) (RefSeq);	PF00270	DEAD/DEAH box helicase
Q7XBR2	ATP-dependent Clp protease proteolytic subunit OS=Oryza sativa subsp. japonica OX=39947 GN=LOC_Os10g43050 PE=2 SV=1	1.248	Up	0.031299	LOC_Os10g43050	31.103	14	3	7	3	0.876	0.922	0.875	1.029	1.047	1.259	chloroplast	GO:0006996 organelle organization; GO:0009657 plastid organization; GO:0009658 chloroplast organization; GO:0009987 cellular process; GO:0016043 cellular component organization; GO:0040034 regulation of development, heterochronic; GO:0048506 regulation of timing of meristematic phase transition; GO:0048509 regulation of meristem development; GO:0048510 regulation of timing of transition from vege…	GO:0005622 intracellular; GO:0005623 cell; GO:0005737 cytoplasm; GO:0009368 endopeptidase Clp complex; GO:0009507 chloroplast; GO:0009526 plastid envelope; GO:0009532 plastid stroma; GO:0009534 chloroplast thylakoid; GO:0009535 chloroplast thylakoid membrane; GO:0009536 plastid; GO:0009570 chloroplast stroma; GO:0009579 thylakoid; GO:0009840 chloroplastic endopeptidase Clp complex; GO:0009941 chl…		K01358	clpP, CLPP; ATP-dependent Clp protease, protease subunit [EC:3.4.21.92]		PF00574	Clp protease
Q53NP7	Dirigent protein OS=Oryza sativa subsp. japonica OX=39947 GN=LOC_Os11g07680 PE=2 SV=1	1.317	Up	0.0198765	LOC_Os11g07680	18.416	19.7	3	3	3	0.845	0.865	0.893	1.035	1.304	1.088	extracellular
Q7XC34	KH domain-containing protein, putative, expressed OS=Oryza sativa subsp. japonica OX=39947 GN=LOC_Os10g41440 PE=2 SV=1	1.211	Up	0.048858	LOC_Os10g41440	48.41	13.1	6	10	6	0.886	0.952	0.88	1.002	1.056	1.233	cytoplasm	GO:0000003 reproduction; GO:0003006 developmental process involved in reproduction; GO:0006139 nucleobase-containing compound metabolic process; GO:0006351 transcription, DNA-templated; GO:0006396 RNA processing; GO:0006725 cellular aromatic compound metabolic process; GO:0006807 nitrogen compound metabolic process; GO:0007275 multicellular organism development; GO:0008152 metabolic process; GO:0…	GO:0005622 intracellular; GO:0005623 cell; GO:0005634 nucleus; GO:0043226 organelle; GO:0043227 membrane-bounded organelle; GO:0043229 intracellular organelle; GO:0043231 intracellular membrane-bounded organelle; GO:0044424 intracellular part; GO:0044464 cell part;		K21444	PCBP3_4; poly(rC)-binding protein 3/4		PF00013	KH domain
Q8S7H8	Photosystem-1 F subunit(predicted) OS=Oryza sativa subsp. japonica OX=39947 GN=OSJNBa0010I09.4 PE=2 SV=1	0.785	Down	0.039485	OSJNBa0010I09.4	24.766	34.3	6	30	6	1.132	1.085	1.176	0.957	0.953	0.754	chloroplast		GO:0005622 intracellular; GO:0005623 cell; GO:0005737 cytoplasm; GO:0009507 chloroplast; GO:0009534 chloroplast thylakoid; GO:0009536 plastid; GO:0009543 chloroplast thylakoid lumen; GO:0009579 thylakoid; GO:0031976 plastid thylakoid; GO:0031977 thylakoid lumen; GO:0031978 plastid thylakoid lumen; GO:0031984 organelle subcompartment; GO:0043226 organelle; GO:0043227 membrane-bounded organelle; GO…		K02694	psaF; photosystem I subunit III	osa00195 Photosynthesis - Oryza sativa japonica (Japanese rice) (RefSeq); osa01100 Metabolic pathways - Oryza sativa japonica (Japanese rice) (RefSeq);
Q6ZH98	Peptidyl-prolyl cis-trans isomerase OS=Oryza sativa subsp. japonica OX=39947 GN=Os02g0121300 PE=2 SV=1	1.253	Up	0.0048361	Os02g0121300	18.361	71.5	10	44	9	0.893	0.942	0.844	1.114	1.074	1.168	cytoplasm	GO:0000413 protein peptidyl-prolyl isomerization; GO:0006464 cellular protein modification process; GO:0006807 nitrogen compound metabolic process; GO:0008152 metabolic process; GO:0009987 cellular process; GO:0018193 peptidyl-amino acid modification; GO:0018208 peptidyl-proline modification; GO:0019538 protein metabolic process; GO:0036211 protein modification process; GO:0043170 macromolecule m…	GO:0005622 intracellular; GO:0005623 cell; GO:0005737 cytoplasm; GO:0005829 cytosol; GO:0044424 intracellular part; GO:0044444 cytoplasmic part; GO:0044464 cell part;	GO:0003755 peptidyl-prolyl cis-trans isomerase activity; GO:0003824 catalytic activity; GO:0005488 binding; GO:0008144 drug binding; GO:0016018 cyclosporin A binding; GO:0016853 isomerase activity; GO:0016859 cis-trans isomerase activity; GO:0033218 amide binding; GO:0042277 peptide binding;	K01802	E5.2.1.8; peptidylprolyl isomerase [EC:5.2.1.8]		PF00160	Cyclophilin type peptidyl-prolyl cis-trans isomerase/CLD
Q60EJ0	Usp domain-containing protein(predicted) OS=Oryza sativa subsp. japonica OX=39947 GN=Os05g0501700 PE=2 SV=1	1.275	Up	0.045497	Os05g0501700	28.321	47.8	9	12	5	0.913	0.904	0.838	1.049	1.026	1.311	chloroplast							PF00582	Universal stress protein family
Q6ZJ05	Probable uridine nucleosidase 1 OS=Oryza sativa subsp. japonica OX=39947 GN=URH1 PE=2 SV=1	1.238	Up	0.0094043	URH1	35.018	20.4	4	5	4	0.882	0.892	0.924	1.037	1.202	1.1	cytoplasm	GO:0006139 nucleobase-containing compound metabolic process; GO:0006152 purine nucleoside catabolic process; GO:0006213 pyrimidine nucleoside metabolic process; GO:0006218 uridine catabolic process; GO:0006725 cellular aromatic compound metabolic process; GO:0006807 nitrogen compound metabolic process; GO:0008152 metabolic process; GO:0009056 catabolic process; GO:0009116 nucleoside metabolic pro…	GO:0005622 intracellular; GO:0005623 cell; GO:0005737 cytoplasm; GO:0005829 cytosol; GO:0044424 intracellular part; GO:0044444 cytoplasmic part; GO:0044464 cell part;	GO:0003824 catalytic activity; GO:0008477 purine nucleosidase activity; GO:0016787 hydrolase activity; GO:0016798 hydrolase activity, acting on glycosyl bonds; GO:0016799 hydrolase activity, hydrolyzing N-glycosyl compounds; GO:0045437 uridine nucleosidase activity; GO:0047622 adenosine nucleosidase activity; GO:0047724 inosine nucleosidase activity; GO:0050263 ribosylpyrimidine nucleosidase acti…	K01240	URH1; uridine nucleosidase [EC:3.2.2.3]	osa00240 Pyrimidine metabolism - Oryza sativa japonica (Japanese rice) (RefSeq); osa00760 Nicotinate and nicotinamide metabolism - Oryza sativa japonica (Japanese rice) (RefSeq); osa01100 Metabolic pathways - Oryza sativa japonica (Japanese rice) (RefSeq);	PF01156	Inosine-uridine preferring nucleoside hydrolase
Q2RAK8	DUF3700 domain-containing protein(predicted) OS=Oryza sativa subsp. japonica OX=39947 GN=LOC_Os11g05050 PE=2 SV=1	1.283	Up	0.003085	LOC_Os11g05050	25.128	36.3	5	8	4	0.937	0.84	0.878	1.188	1.105	1.114	cytoplasm							PF12481	Aluminium induced protein
Q6Z695	AA_TRNA_LIGASE_II domain-containing protein(predicted) OS=Oryza sativa subsp. japonica OX=39947 GN=Os02g0754700 PE=2 SV=1	0.817	Down	0.031523	Os02g0754700	55.008	18.5	6	6	6	1.105	1.023	1.147	0.899	0.969	0.807	chloroplast,mitochondria	GO:0006082 organic acid metabolic process; GO:0006139 nucleobase-containing compound metabolic process; GO:0006399 tRNA metabolic process; GO:0006412 translation; GO:0006418 tRNA aminoacylation for protein translation; GO:0006427 histidyl-tRNA aminoacylation; GO:0006518 peptide metabolic process; GO:0006520 cellular amino acid metabolic process; GO:0006725 cellular aromatic compound metabolic pro…	GO:0005622 intracellular; GO:0005623 cell; GO:0005737 cytoplasm; GO:0005739 mitochondrion; GO:0009507 chloroplast; GO:0009536 plastid; GO:0043226 organelle; GO:0043227 membrane-bounded organelle; GO:0043229 intracellular organelle; GO:0043231 intracellular membrane-bounded organelle; GO:0044424 intracellular part; GO:0044444 cytoplasmic part; GO:0044464 cell part;	GO:0003824 catalytic activity; GO:0004812 aminoacyl-tRNA ligase activity; GO:0004821 histidine-tRNA ligase activity; GO:0016874 ligase activity; GO:0016875 ligase activity, forming carbon-oxygen bonds;	K01892	HARS, hisS; histidyl-tRNA synthetase [EC:6.1.1.21]	osa00970 Aminoacyl-tRNA biosynthesis - Oryza sativa japonica (Japanese rice) (RefSeq);	PF13393; PF03129	Histidyl-tRNA synthetase; Anticodon binding domain
A0A0P0V5F0	Neutral ceramidase (Fragment) OS=Oryza sativa subsp. japonica OX=39947 GN=Os01g0624000 PE=3 SV=1	1.309	Up	0.00058021	Os01g0624000	44.904	3.5	1	1	1	0.893	0.875	0.852	1.091	1.16	1.178	chloroplast	GO:0006950 response to stress; GO:0006979 response to oxidative stress; GO:0009987 cellular process; GO:0019725 cellular homeostasis; GO:0033554 cellular response to stress; GO:0034599 cellular response to oxidative stress; GO:0042221 response to chemical; GO:0042592 homeostatic process; GO:0048878 chemical homeostasis; GO:0050896 response to stimulus; GO:0051716 cellular response to stimulus; GO…	GO:0005622 intracellular; GO:0005623 cell; GO:0005737 cytoplasm; GO:0005773 vacuole; GO:0005774 vacuolar membrane; GO:0005783 endoplasmic reticulum; GO:0005794 Golgi apparatus; GO:0005911 cell-cell junction; GO:0009506 plasmodesma; GO:0012505 endomembrane system; GO:0016020 membrane; GO:0030054 cell junction; GO:0031090 organelle membrane; GO:0043226 organelle; GO:0043227 membrane-bounded organel…		K12349	ASAH2; neutral ceramidase [EC:3.5.1.23]	osa00600 Sphingolipid metabolism - Oryza sativa japonica (Japanese rice) (RefSeq); osa01100 Metabolic pathways - Oryza sativa japonica (Japanese rice) (RefSeq);	PF04734	Neutral/alkaline non-lysosomal ceramidase
Q6ZBZ2	Germin-like protein 8-14 OS=Oryza sativa subsp. japonica OX=39947 GN=GER5 PE=1 SV=1	1.348	Up	0.014117	GER5	21.861	19.2	4	18	4	0.851	0.871	0.838	1.002	1.18	1.268	extracellular		GO:0005618 cell wall; GO:0005623 cell; GO:0030312 external encapsulating structure; GO:0044464 cell part; GO:0071944 cell periphery;					PF00190	Cupin
Q84QV5	FK506-binding protein 2-1(predicted) OS=Oryza sativa subsp. japonica OX=39947 GN=OJ1191_A10.120 PE=4 SV=1	1.595	Up	0.0188005	OJ1191_A10.120	113.46	3.9	3	4	3	0.8	0.782	0.741	0.971	1.43	1.305	nucleus
Q9SLY8	Calreticulin OS=Oryza sativa subsp. japonica OX=39947 GN=CRO1 PE=1 SV=2	1.683	Up	0.00192322	CRO1	48.308	6.1	3	4	3	0.768	0.776	0.715	1.142	1.228	1.431	chloroplast	GO:0007275 multicellular organism development; GO:0032501 multicellular organismal process; GO:0032502 developmental process; GO:0048856 anatomical structure development;	GO:0005622 intracellular; GO:0005623 cell; GO:0005737 cytoplasm; GO:0005783 endoplasmic reticulum; GO:0005788 endoplasmic reticulum lumen; GO:0012505 endomembrane system; GO:0031974 membrane-enclosed lumen; GO:0043226 organelle; GO:0043227 membrane-bounded organelle; GO:0043229 intracellular organelle; GO:0043231 intracellular membrane-bounded organelle; GO:0043233 organelle lumen; GO:0044422 org…	GO:0005488 binding; GO:0005509 calcium ion binding; GO:0005515 protein binding; GO:0043167 ion binding; GO:0043169 cation binding; GO:0046872 metal ion binding; GO:0051082 unfolded protein binding;	K08057	CALR; calreticulin	osa04141 Protein processing in endoplasmic reticulum - Oryza sativa japonica (Japanese rice) (RefSeq); osa04145 Phagosome - Oryza sativa japonica (Japanese rice) (RefSeq);
Q9SXV0	Cytochrome c oxidase subunit 6b OS=Oryza sativa subsp. japonica OX=39947 GN=COX6b-1 PE=2 SV=1	1.494	Up	0.0029433	COX6b-1	18.912	29.6	4	5	4	0.79	0.901	0.734	1.21	1.169	1.244	mitochondria				K02267	COX6B; cytochrome c oxidase subunit 6b	osa00190 Oxidative phosphorylation - Oryza sativa japonica (Japanese rice) (RefSeq); osa01100 Metabolic pathways - Oryza sativa japonica (Japanese rice) (RefSeq);	PF02297	Cytochrome oxidase c subunit VIb
Q6ESI7	Tripeptidyl-peptidase 2 OS=Oryza sativa subsp. japonica OX=39947 GN=TPP2 PE=2 SV=1	0.809	Down	0.021001	TPP2	148.63	22.6	25	39	25	1.125	1.062	1.129	0.879	0.986	0.817	chloroplast	GO:0000209 protein polyubiquitination; GO:0006464 cellular protein modification process; GO:0006508 proteolysis; GO:0006807 nitrogen compound metabolic process; GO:0008152 metabolic process; GO:0009987 cellular process; GO:0016567 protein ubiquitination; GO:0019538 protein metabolic process; GO:0032446 protein modification by small protein conjugation; GO:0036211 protein modification process; GO:…	GO:0005622 intracellular; GO:0005623 cell; GO:0005634 nucleus; GO:0005654 nucleoplasm; GO:0005737 cytoplasm; GO:0005773 vacuole; GO:0005774 vacuolar membrane; GO:0005829 cytosol; GO:0005840 ribosome; GO:0009507 chloroplast; GO:0009536 plastid; GO:0016020 membrane; GO:0016604 nuclear body; GO:0022626 cytosolic ribosome; GO:0031090 organelle membrane; GO:0031974 membrane-enclosed lumen; GO:0031981 …	GO:0003824 catalytic activity; GO:0004175 endopeptidase activity; GO:0004177 aminopeptidase activity; GO:0005488 binding; GO:0005515 protein binding; GO:0008233 peptidase activity; GO:0008236 serine-type peptidase activity; GO:0008238 exopeptidase activity; GO:0008240 tripeptidyl-peptidase activity; GO:0016787 hydrolase activity; GO:0017171 serine hydrolase activity; GO:0042802 identical protein …	K01280	TPP2; tripeptidyl-peptidase II [EC:3.4.14.10]		PF00082	Subtilase family
Q75M19	Eukaryotic translation initiation factor 3 subunit F OS=Oryza sativa subsp. japonica OX=39947 GN=Os05g0104800 PE=2 SV=1	1.206	Up	0.024199	Os05g0104800	31.238	25	7	11	7	0.913	0.882	0.937	1.01	1.198	1.087	cytoplasm	GO:0000003 reproduction; GO:0003006 developmental process involved in reproduction; GO:0006412 translation; GO:0006413 translational initiation; GO:0006518 peptide metabolic process; GO:0006807 nitrogen compound metabolic process; GO:0007275 multicellular organism development; GO:0008152 metabolic process; GO:0009058 biosynthetic process; GO:0009059 macromolecule biosynthetic process; GO:0009743 …	GO:0005622 intracellular; GO:0005623 cell; GO:0005634 nucleus; GO:0005737 cytoplasm; GO:0005829 cytosol; GO:0005852 eukaryotic translation initiation factor 3 complex; GO:0016020 membrane; GO:0032991 macromolecular complex; GO:0043226 organelle; GO:0043227 membrane-bounded organelle; GO:0043229 intracellular organelle; GO:0043231 intracellular membrane-bounded organelle; GO:0044424 intracellular …	GO:0005488 binding; GO:0005515 protein binding; GO:0031369 translation initiation factor binding;	K03249	EIF3F; translation initiation factor 3 subunit F	osa03013 RNA transport - Oryza sativa japonica (Japanese rice) (RefSeq);
Q6H7J5	Replication protein A 32 kDa subunit B OS=Oryza sativa subsp. japonica OX=39947 GN=RPA2B PE=1 SV=1	1.208	Up	0.0030014	RPA2B	31.821	7	1	1	1	0.919	0.897	0.927	1.164	1.061	1.089	cytoplasm				K10739	RFA2, RPA2; replication factor A2	osa03030 DNA replication - Oryza sativa japonica (Japanese rice) (RefSeq); osa03420 Nucleotide excision repair - Oryza sativa japonica (Japanese rice) (RefSeq); osa03430 Mismatch repair - Oryza sativa japonica (Japanese rice) (RefSeq); osa03440 Homologous recombination - Oryza sativa japonica (Japanese rice) (RefSeq);	PF01336; PF08784	OB-fold nucleic acid binding domain; Replication protein A C terminal
Q0JBF1	H0502G05.3 protein(predicted) OS=Oryza sativa subsp. japonica OX=39947 GN=Os04g0535600 PE=2 SV=1	1.209	Up	0.026638	Os04g0535600	71.756	23.5	11	18	11	0.891	0.948	0.911	1.225	1.059	1.041	endoplasmic reticulum	GO:0001101 response to acid chemical; GO:0007275 multicellular organism development; GO:0009605 response to external stimulus; GO:0009607 response to biotic stimulus; GO:0009617 response to bacterium; GO:0009719 response to endogenous stimulus; GO:0009725 response to hormone; GO:0009739 response to gibberellin; GO:0009987 cellular process; GO:0010033 response to organic substance; GO:0022622 root…	GO:0000325 plant-type vacuole; GO:0005618 cell wall; GO:0005622 intracellular; GO:0005623 cell; GO:0005737 cytoplasm; GO:0005773 vacuole; GO:0009505 plant-type cell wall; GO:0030312 external encapsulating structure; GO:0043226 organelle; GO:0043227 membrane-bounded organelle; GO:0043229 intracellular organelle; GO:0043231 intracellular membrane-bounded organelle; GO:0044424 intracellular part; GO…	GO:0003824 catalytic activity; GO:0004553 hydrolase activity, hydrolyzing O-glycosyl compounds; GO:0004564 beta-fructofuranosidase activity; GO:0016787 hydrolase activity; GO:0016798 hydrolase activity, acting on glycosyl bonds;	K01193	INV, sacA; beta-fructofuranosidase [EC:3.2.1.26]	osa00052 Galactose metabolism - Oryza sativa japonica (Japanese rice) (RefSeq); osa00500 Starch and sucrose metabolism - Oryza sativa japonica (Japanese rice) (RefSeq); osa01100 Metabolic pathways - Oryza sativa japonica (Japanese rice) (RefSeq);	PF00251; PF08244	Glycosyl hydrolases family 32 N-terminal domain; Glycosyl hydrolases family 32 C terminal
Q75HY2	Carboxypeptidase OS=Oryza sativa subsp. japonica OX=39947 GN=Os05g0582800 PE=2 SV=1	1.302	Up	0.025544	Os05g0582800	47.367	20.1	7	10	7	0.875	0.842	0.892	1.187	0.976	1.235	chloroplast	GO:0006508 proteolysis; GO:0006807 nitrogen compound metabolic process; GO:0008152 metabolic process; GO:0009056 catabolic process; GO:0009057 macromolecule catabolic process; GO:0009987 cellular process; GO:0019538 protein metabolic process; GO:0030163 protein catabolic process; GO:0043170 macromolecule metabolic process; GO:0044237 cellular metabolic process; GO:0044238 primary metabolic proces…	GO:0005622 intracellular; GO:0005623 cell; GO:0005737 cytoplasm; GO:0005773 vacuole; GO:0043226 organelle; GO:0043227 membrane-bounded organelle; GO:0043229 intracellular organelle; GO:0043231 intracellular membrane-bounded organelle; GO:0044424 intracellular part; GO:0044444 cytoplasmic part; GO:0044464 cell part;	GO:0003824 catalytic activity; GO:0004180 carboxypeptidase activity; GO:0004185 serine-type carboxypeptidase activity; GO:0008233 peptidase activity; GO:0008236 serine-type peptidase activity; GO:0008238 exopeptidase activity; GO:0016787 hydrolase activity; GO:0017171 serine hydrolase activity; GO:0070008 serine-type exopeptidase activity; GO:0070011 peptidase activity, acting on L-amino acid pep…	K09645	CPVL; vitellogenic carboxypeptidase-like protein [EC:3.4.16.-]		PF00450	Serine carboxypeptidase
Q7XZG9	Peptidyl-prolyl cis-trans isomerase OS=Oryza sativa subsp. japonica OX=39947 GN=LOC_Os03g59700 PE=2 SV=1	1.29	Up	0.031361	LOC_Os03g59700	21.79	20.6	4	5	4	0.888	0.921	0.852	1.157	0.995	1.282	chloroplast	GO:0000375 RNA splicing, via transesterification reactions; GO:0000377 RNA splicing, via transesterification reactions with bulged adenosine as nucleophile; GO:0000398 mRNA splicing, via spliceosome; GO:0000413 protein peptidyl-prolyl isomerization; GO:0006139 nucleobase-containing compound metabolic process; GO:0006396 RNA processing; GO:0006397 mRNA processing; GO:0006457 protein folding; GO:00…	GO:0005622 intracellular; GO:0005623 cell; GO:0005634 nucleus; GO:0005654 nucleoplasm; GO:0005681 spliceosomal complex; GO:0005737 cytoplasm; GO:0005773 vacuole; GO:0005829 cytosol; GO:0005886 plasma membrane; GO:0016020 membrane; GO:0016604 nuclear body; GO:0016607 nuclear speck; GO:0030532 small nuclear ribonucleoprotein complex; GO:0031974 membrane-enclosed lumen; GO:0031981 nuclear lumen; GO:…	GO:0003755 peptidyl-prolyl cis-trans isomerase activity; GO:0003824 catalytic activity; GO:0005488 binding; GO:0008144 drug binding; GO:0016018 cyclosporin A binding; GO:0016853 isomerase activity; GO:0016859 cis-trans isomerase activity; GO:0033218 amide binding; GO:0042277 peptide binding; GO:0043021 ribonucleoprotein complex binding; GO:0044877 macromolecular complex binding;	K09567	PPIH, CYPH; peptidyl-prolyl isomerase H (cyclophilin H) [EC:5.2.1.8]	osa03040 Spliceosome - Oryza sativa japonica (Japanese rice) (RefSeq);	PF00160	Cyclophilin type peptidyl-prolyl cis-trans isomerase/CLD
Q7XR61	Methylthioribose kinase 1 OS=Oryza sativa subsp. japonica OX=39947 GN=MTK1 PE=2 SV=1	0.548	Down	0.0034555	MTK1	48.413	22.3	9	14	3	1.411	1.376	1.102	0.641	0.714	0.778	cytoplasm	GO:0000096 sulfur amino acid metabolic process; GO:0000097 sulfur amino acid biosynthetic process; GO:0000302 response to reactive oxygen species; GO:0006082 organic acid metabolic process; GO:0006520 cellular amino acid metabolic process; GO:0006555 methionine metabolic process; GO:0006790 sulfur compound metabolic process; GO:0006793 phosphorus metabolic process; GO:0006796 phosphate-containing…	GO:0005622 intracellular; GO:0005623 cell; GO:0005737 cytoplasm; GO:0005829 cytosol; GO:0044424 intracellular part; GO:0044444 cytoplasmic part; GO:0044464 cell part;	GO:0003824 catalytic activity; GO:0005488 binding; GO:0005515 protein binding; GO:0016301 kinase activity; GO:0016740 transferase activity; GO:0016772 transferase activity, transferring phosphorus-containing groups; GO:0016773 phosphotransferase activity, alcohol group as acceptor; GO:0042802 identical protein binding; GO:0046522 S-methyl-5-thioribose kinase activity;	K00899	mtnK; 5-methylthioribose kinase [EC:2.7.1.100]	osa00270 Cysteine and methionine metabolism - Oryza sativa japonica (Japanese rice) (RefSeq); osa01100 Metabolic pathways - Oryza sativa japonica (Japanese rice) (RefSeq);
Q84R00	DnaJ domain containing protein, expressed OS=Oryza sativa subsp. japonica OX=39947 GN=OSJNBa0065F09.12 PE=2 SV=1	1.329	Up	0.018277	OSJNBa0065F09.12	42.385	5.7	2	2	2	0.842	0.951	0.808	1.19	1.031	1.235	nucleus							PF00226	DnaJ domain
Q5JKI1	Putative RNA-binding like protein(predicted) OS=Oryza sativa subsp. japonica OX=39947 GN=Os01g0945800 PE=2 SV=1	1.228	Up	0.018418	Os01g0945800	40.073	27	7	9	7	0.887	0.94	0.895	1.045	1.071	1.226	nucleus	GO:0006139 nucleobase-containing compound metabolic process; GO:0006378 mRNA polyadenylation; GO:0006379 mRNA cleavage; GO:0006396 RNA processing; GO:0006397 mRNA processing; GO:0006725 cellular aromatic compound metabolic process; GO:0006807 nitrogen compound metabolic process; GO:0008152 metabolic process; GO:0009987 cellular process; GO:0010467 gene expression; GO:0016070 RNA metabolic process…	GO:0005622 intracellular; GO:0005623 cell; GO:0005634 nucleus; GO:0005654 nucleoplasm; GO:0005737 cytoplasm; GO:0005849 mRNA cleavage factor complex; GO:0031974 membrane-enclosed lumen; GO:0031981 nuclear lumen; GO:0032991 macromolecular complex; GO:0043226 organelle; GO:0043227 membrane-bounded organelle; GO:0043229 intracellular organelle; GO:0043231 intracellular membrane-bounded organelle; GO…	GO:0003676 nucleic acid binding; GO:0003723 RNA binding; GO:0003729 mRNA binding; GO:0003730 mRNA 3'-UTR binding; GO:0005488 binding; GO:0097159 organic cyclic compound binding; GO:1901363 heterocyclic compound binding;	K14411	MSI; RNA-binding protein Musashi	osa03015 mRNA surveillance pathway - Oryza sativa japonica (Japanese rice) (RefSeq);	PF00076	RNA recognition motif. (a.k.a. RRM, RBD, or RNP domain)
Q7F2P0	Pathogenesis-related protein PR1b(predicted) OS=Oryza sativa subsp. japonica OX=39947 GN=Os01g0382000 PE=3 SV=1	0.56	Down	0.008642	Os01g0382000	17.462	36.6	4	5	4	1.264	1.224	1.34	0.845	0.561	0.739	chloroplast				K13449	PR1; pathogenesis-related protein 1	osa04016 MAPK signaling pathway - plant - Oryza sativa japonica (Japanese rice) (RefSeq); osa04075 Plant hormone signal transduction - Oryza sativa japonica (Japanese rice) (RefSeq); osa04626 Plant-pathogen interaction - Oryza sativa japonica (Japanese rice) (RefSeq);	PF00188	Cysteine-rich secretory protein family
A0A0P0XLG1	Putative phosphoenolpyruvate carboxylase(predicted) OS=Oryza sativa subsp. japonica OX=39947 GN=Os09g0315700 PE=3 SV=1	0.748	Down	0.043822	Os09g0315700	110.47	25.1	22	37	7	1.184	1.001	1.269	0.904	0.935	0.745	cytoplasm	GO:0006950 response to stress; GO:0007154 cell communication; GO:0007275 multicellular organism development; GO:0008152 metabolic process; GO:0009267 cellular response to starvation; GO:0009605 response to external stimulus; GO:0009987 cellular process; GO:0009991 response to extracellular stimulus; GO:0015977 carbon fixation; GO:0016036 cellular response to phosphate starvation; GO:0016043 cellu…	GO:0005576 extracellular region; GO:0005622 intracellular; GO:0005623 cell; GO:0005737 cytoplasm; GO:0005829 cytosol; GO:0005886 plasma membrane; GO:0005911 cell-cell junction; GO:0009506 plasmodesma; GO:0009507 chloroplast; GO:0009536 plastid; GO:0016020 membrane; GO:0030054 cell junction; GO:0043226 organelle; GO:0043227 membrane-bounded organelle; GO:0043229 intracellular organelle; GO:0043231…	GO:0003824 catalytic activity; GO:0004611 phosphoenolpyruvate carboxykinase activity; GO:0008964 phosphoenolpyruvate carboxylase activity; GO:0016829 lyase activity; GO:0016830 carbon-carbon lyase activity; GO:0016831 carboxy-lyase activity;	K01595	ppc; phosphoenolpyruvate carboxylase [EC:4.1.1.31]	osa00620 Pyruvate metabolism - Oryza sativa japonica (Japanese rice) (RefSeq); osa00710 Carbon fixation in photosynthetic organisms - Oryza sativa japonica (Japanese rice) (RefSeq); osa01100 Metabolic pathways - Oryza sativa japonica (Japanese rice) (RefSeq); osa01200 Carbon metabolism - Oryza sativa japonica (Japanese rice) (RefSeq);
Q6YW54	RRM domain-containing protein(predicted) OS=Oryza sativa subsp. japonica OX=39947 GN=Os08g0385900 PE=2 SV=1	1.292	Up	0.035804	Os08g0385900	32.947	7.9	2	2	2	0.861	0.876	0.908	1.057	1.036	1.325	nucleus	GO:0006325 chromatin organization; GO:0006464 cellular protein modification process; GO:0006473 protein acetylation; GO:0006475 internal protein amino acid acetylation; GO:0006807 nitrogen compound metabolic process; GO:0006996 organelle organization; GO:0008152 metabolic process; GO:0009987 cellular process; GO:0016043 cellular component organization; GO:0016569 covalent chromatin modification; …		GO:0003676 nucleic acid binding; GO:0003723 RNA binding; GO:0005488 binding; GO:0097159 organic cyclic compound binding; GO:1901363 heterocyclic compound binding;	K12897	TRA2; transformer-2 protein	osa03040 Spliceosome - Oryza sativa japonica (Japanese rice) (RefSeq);	PF00076	RNA recognition motif. (a.k.a. RRM, RBD, or RNP domain)
Q6YS82	RRM-containing RNA-binding protein-like(predicted) OS=Oryza sativa subsp. japonica OX=39947 GN=B1272H04.13-1 PE=2 SV=1	1.331	Up	0.017439	B1272H04.13-1	43.291	3.8	1	1	1	0.835	0.95	0.807	1.05	1.136	1.263	nucleus	GO:0006139 nucleobase-containing compound metabolic process; GO:0006351 transcription, DNA-templated; GO:0006352 DNA-templated transcription, initiation; GO:0006355 regulation of transcription, DNA-templated; GO:0006366 transcription from RNA polymerase II promoter; GO:0006367 transcription initiation from RNA polymerase II promoter; GO:0006725 cellular aromatic compound metabolic process; GO:000…	GO:0005622 intracellular; GO:0005623 cell; GO:0005634 nucleus; GO:0005654 nucleoplasm; GO:0005737 cytoplasm; GO:0031974 membrane-enclosed lumen; GO:0031981 nuclear lumen; GO:0043226 organelle; GO:0043227 membrane-bounded organelle; GO:0043229 intracellular organelle; GO:0043231 intracellular membrane-bounded organelle; GO:0043233 organelle lumen; GO:0044422 organelle part; GO:0044424 intracellula…					PF00076; PF00641	RNA recognition motif. (a.k.a. RRM, RBD, or RNP domain); Zn-finger in Ran binding protein and others
A0A0P0VBM1	Rad21/Rec8-like protein(predicted) OS=Oryza sativa subsp. japonica OX=39947 GN=Os01g0897800 PE=4 SV=1	1.243	Up	0.0109423	Os01g0897800	78.68	1.5	1	1	1	0.945	0.925	0.829	1.106	1.073	1.176	nucleus	GO:0000278 mitotic cell cycle; GO:0000819 sister chromatid segregation; GO:0006139 nucleobase-containing compound metabolic process; GO:0006259 DNA metabolic process; GO:0006281 DNA repair; GO:0006302 double-strand break repair; GO:0006725 cellular aromatic compound metabolic process; GO:0006807 nitrogen compound metabolic process; GO:0006950 response to stress; GO:0006974 cellular response to DN…	GO:0000228 nuclear chromosome; GO:0000793 condensed chromosome; GO:0000794 condensed nuclear chromosome; GO:0000798 nuclear cohesin complex; GO:0005622 intracellular; GO:0005623 cell; GO:0005634 nucleus; GO:0005694 chromosome; GO:0005730 nucleolus; GO:0008278 cohesin complex; GO:0031974 membrane-enclosed lumen; GO:0031981 nuclear lumen; GO:0032991 macromolecular complex; GO:0043226 organelle; GO:…	GO:0003682 chromatin binding; GO:0005488 binding;	K06670	SCC1, MCD1, RAD21; cohesin complex subunit SCC1
Q7XTL6	Inorganic pyrophosphatase (Fragment)(predicted) OS=Oryza sativa subsp. japonica OX=39947 GN=Os04g0687100 PE=2 SV=2	1.231	Up	0.00187674	Os04g0687100	24.193	26.3	7	15	1	0.905	0.92	0.889	1.124	1.058	1.158	cytoplasm		GO:0005622 intracellular; GO:0005623 cell; GO:0005737 cytoplasm; GO:0044424 intracellular part; GO:0044464 cell part;		K01507	ppa; inorganic pyrophosphatase [EC:3.6.1.1]	osa00190 Oxidative phosphorylation - Oryza sativa japonica (Japanese rice) (RefSeq);	PF00719	Inorganic pyrophosphatase
Q2QYE1	Probable apyrase 3 OS=Oryza sativa subsp. japonica OX=39947 GN=APY3 PE=2 SV=2	0.751	Down	0.039602	APY3	48.9	14.2	5	5	5	1.118	1.173	1.115	0.814	1.014	0.729	endoplasmic reticulum				K14641	APY1_2; apyrase [EC:3.6.1.5]	osa00230 Purine metabolism - Oryza sativa japonica (Japanese rice) (RefSeq); osa00240 Pyrimidine metabolism - Oryza sativa japonica (Japanese rice) (RefSeq); osa01100 Metabolic pathways - Oryza sativa japonica (Japanese rice) (RefSeq);
Q10HZ8	RNA recognition motif family protein, expressed(predicted) OS=Oryza sativa subsp. japonica OX=39947 GN=LOC_Os03g37270 PE=2 SV=1	1.323	Up	0.0170809	LOC_Os03g37270	43.945	6.5	3	4	3	0.848	0.887	0.868	1.023	1.124	1.296	nucleus	GO:0000302 response to reactive oxygen species; GO:0001101 response to acid chemical; GO:0006950 response to stress; GO:0006979 response to oxidative stress; GO:0009719 response to endogenous stimulus; GO:0009725 response to hormone; GO:0009735 response to cytokinin; GO:0010033 response to organic substance; GO:0010035 response to inorganic substance; GO:0010193 response to ozone; GO:0042221 resp…	GO:0005622 intracellular; GO:0005623 cell; GO:0005634 nucleus; GO:0005737 cytoplasm; GO:0005829 cytosol; GO:0043226 organelle; GO:0043227 membrane-bounded organelle; GO:0043229 intracellular organelle; GO:0043231 intracellular membrane-bounded organelle; GO:0044424 intracellular part; GO:0044444 cytoplasmic part; GO:0044464 cell part;	GO:0003676 nucleic acid binding; GO:0003723 RNA binding; GO:0003727 single-stranded RNA binding; GO:0003729 mRNA binding; GO:0005488 binding; GO:0008143 poly(A) binding; GO:0070717 poly-purine tract binding; GO:0097159 organic cyclic compound binding; GO:1901363 heterocyclic compound binding;				PF00076	RNA recognition motif. (a.k.a. RRM, RBD, or RNP domain)
Q2QN09	Expressed protein OS=Oryza sativa subsp. japonica OX=39947 GN=LOC_Os12g39370 PE=4 SV=2	1.277	Up	0.047618	LOC_Os12g39370	20.958	21.5	3	6	3	0.889	0.906	0.859	1.013	1.055	1.322	chloroplast
Q69QQ8	Os09g0481800 protein OS=Oryza sativa subsp. japonica OX=39947 GN=Os09g0481800 PE=2 SV=1	1.276	Up	0.032697	Os09g0481800	17.008	14.3	3	3	3	0.86	0.879	0.925	1.057	1.042	1.299	chloroplast
Q2QWJ9	Myosin-like protein, putative, expressed OS=Oryza sativa subsp. japonica OX=39947 GN=LOC_Os12g09089 PE=2 SV=1	1.24	Up	0.0025246	LOC_Os12g09089	35.994	3.8	1	1	1	0.899	0.873	0.928	1.059	1.134	1.156	nucleus
Q6ZD35	Glycine--tRNA ligase, mitochondrial 1-like(predicted) OS=Oryza sativa subsp. japonica OX=39947 GN=Os08g0538000 PE=4 SV=1	0.806	Down	0.030057	Os08g0538000	77.073	23.1	14	24	14	1.109	1.088	1.133	0.911	0.985	0.787	cytoplasm				K01880	GARS, glyS1; glycyl-tRNA synthetase [EC:6.1.1.14]	osa00970 Aminoacyl-tRNA biosynthesis - Oryza sativa japonica (Japanese rice) (RefSeq);	PF00458; PF00587; PF03129	WHEP-TRS domain; tRNA synthetase class II core domain (G, H, P, S and T); Anticodon binding domain
Q5ZDX8	Heterogeneous nuclear ribonucleoprotein A2/B1-like OS=Oryza sativa subsp. japonica OX=39947 GN=Os01g0614500 PE=4 SV=1	1.255	Up	0.0123835	Os01g0614500	44.269	46.5	12	18	12	0.891	0.913	0.867	1.046	1.076	1.229	nucleus	GO:0002237 response to molecule of bacterial origin; GO:0006139 nucleobase-containing compound metabolic process; GO:0006378 mRNA polyadenylation; GO:0006379 mRNA cleavage; GO:0006396 RNA processing; GO:0006397 mRNA processing; GO:0006725 cellular aromatic compound metabolic process; GO:0006807 nitrogen compound metabolic process; GO:0006950 response to stress; GO:0006952 defense response; GO:000…	GO:0005622 intracellular; GO:0005623 cell; GO:0005634 nucleus; GO:0005654 nucleoplasm; GO:0005730 nucleolus; GO:0005737 cytoplasm; GO:0005849 mRNA cleavage factor complex; GO:0031974 membrane-enclosed lumen; GO:0031981 nuclear lumen; GO:0032991 macromolecular complex; GO:0043226 organelle; GO:0043227 membrane-bounded organelle; GO:0043228 non-membrane-bounded organelle; GO:0043229 intracellular o…	GO:0003676 nucleic acid binding; GO:0003723 RNA binding; GO:0003729 mRNA binding; GO:0003730 mRNA 3'-UTR binding; GO:0005488 binding; GO:0005515 protein binding; GO:0017091 AU-rich element binding; GO:0019899 enzyme binding; GO:0019900 kinase binding; GO:0019901 protein kinase binding; GO:0097159 organic cyclic compound binding; GO:1901363 heterocyclic compound binding;	K12741	HNRNPA1_3; heterogeneous nuclear ribonucleoprotein A1/A3	osa03040 Spliceosome - Oryza sativa japonica (Japanese rice) (RefSeq);	PF00076	RNA recognition motif. (a.k.a. RRM, RBD, or RNP domain)
Q9LGB2	BOWMAN_BIRK domain-containing protein(predicted) OS=Oryza sativa subsp. japonica OX=39947 GN=Os01g0132000 PE=2 SV=1	1.41	Up	0.0050205	Os01g0132000	10.717	10	1	1	1	0.843	0.867	0.798	1.269	1.214	1.054	extracellular							PF00228	Bowman-Birk serine protease inhibitor family
Q10RD6	Expressed protein OS=Oryza sativa subsp. japonica OX=39947 GN=LOC_Os03g06720 PE=4 SV=1	0.741	Down	0.0040021	LOC_Os03g06720	96.456	7.5	5	6	5	1.201	1.095	1.179	0.848	0.926	0.802	chloroplast		GO:0005622 intracellular; GO:0005623 cell; GO:0005737 cytoplasm; GO:0009507 chloroplast; GO:0009526 plastid envelope; GO:0009536 plastid; GO:0009941 chloroplast envelope; GO:0031967 organelle envelope; GO:0031975 envelope; GO:0043226 organelle; GO:0043227 membrane-bounded organelle; GO:0043229 intracellular organelle; GO:0043231 intracellular membrane-bounded organelle; GO:0044422 organelle part;…
Q5QLT6	Pyr_redox_2 domain-containing protein(predicted) OS=Oryza sativa subsp. japonica OX=39947 GN=B1088C09.41-1 PE=2 SV=1	0.804	Down	0.0095756	B1088C09.41-1	49.508	11.4	4	4	4	1.198	1.058	1.112	0.947	0.855	0.906	chloroplast	GO:0008152 metabolic process; GO:0009314 response to radiation; GO:0009416 response to light stimulus; GO:0009628 response to abiotic stimulus; GO:0009987 cellular process; GO:0050896 response to stimulus; GO:0051716 cellular response to stimulus; GO:0055114 oxidation-reduction process; GO:0071214 cellular response to abiotic stimulus; GO:0071478 cellular response to radiation; GO:0071482 cellula…	GO:0005622 intracellular; GO:0005623 cell; GO:0005737 cytoplasm; GO:0005739 mitochondrion; GO:0005740 mitochondrial envelope; GO:0005743 mitochondrial inner membrane; GO:0005759 mitochondrial matrix; GO:0005777 peroxisome; GO:0016020 membrane; GO:0019866 organelle inner membrane; GO:0031090 organelle membrane; GO:0031224 intrinsic component of membrane; GO:0031300 intrinsic component of organelle…	GO:0003824 catalytic activity; GO:0003954 NADH dehydrogenase activity; GO:0003959 NADPH dehydrogenase activity; GO:0016491 oxidoreductase activity; GO:0016651 oxidoreductase activity, acting on NAD(P)H;	K17871	ndh1; NADH:ubiquinone reductase (non-electrogenic) [EC:1.6.5.9]		PF07992	Pyridine nucleotide-disulphide oxidoreductase
Q10MJ5	CP12, putative, expressed OS=Oryza sativa subsp. japonica OX=39947 GN=LOC_Os03g19380 PE=2 SV=1	1.399	Up	0.0130233	LOC_Os03g19380	13.897	39.7	3	3	2	0.791	0.939	0.784	1.052	1.236	1.228	chloroplast	GO:0006109 regulation of carbohydrate metabolic process; GO:0009889 regulation of biosynthetic process; GO:0009890 negative regulation of biosynthetic process; GO:0009892 negative regulation of metabolic process; GO:0010109 regulation of photosynthesis; GO:0010110 regulation of photosynthesis, dark reaction; GO:0019222 regulation of metabolic process; GO:0031323 regulation of cellular metabolic p…	GO:0005622 intracellular; GO:0005623 cell; GO:0005737 cytoplasm; GO:0009507 chloroplast; GO:0009536 plastid; GO:0032991 macromolecular complex; GO:0043226 organelle; GO:0043227 membrane-bounded organelle; GO:0043229 intracellular organelle; GO:0043231 intracellular membrane-bounded organelle; GO:0044424 intracellular part; GO:0044444 cytoplasmic part; GO:0044464 cell part; GO:0099080 supramolecul…	GO:0005488 binding; GO:0005507 copper ion binding; GO:0005515 protein binding; GO:0016151 nickel cation binding; GO:0019899 enzyme binding; GO:0043167 ion binding; GO:0043169 cation binding; GO:0046872 metal ion binding; GO:0046914 transition metal ion binding;
Q0JJF4	Os01g0742100 protein OS=Oryza sativa subsp. japonica OX=39947 GN=Os01g0742100 PE=4 SV=1	1.382	Up	0.027355	Os01g0742100	13.844	7.9	1	2	1	0.866	0.853	0.819	0.971	1.22	1.316	nucleus
Q7XCL2	Ubiquitin family protein, expressed(predicted) OS=Oryza sativa subsp. japonica OX=39947 GN=OSJNBb0015I11.23 PE=4 SV=1	1.545	Up	0.0027046	OSJNBb0015I11.23	59.314	2.6	1	2	1	0.832	0.775	0.781	1.271	1.087	1.331	nucleus	GO:0000045 autophagosome assembly; GO:0001666 response to hypoxia; GO:0006508 proteolysis; GO:0006511 ubiquitin-dependent protein catabolic process; GO:0006807 nitrogen compound metabolic process; GO:0006914 autophagy; GO:0006950 response to stress; GO:0006996 organelle organization; GO:0007033 vacuole organization; GO:0008152 metabolic process; GO:0009056 catabolic process; GO:0009057 macromolec…	GO:0005622 intracellular; GO:0005623 cell; GO:0005634 nucleus; GO:0005654 nucleoplasm; GO:0005737 cytoplasm; GO:0005773 vacuole; GO:0005776 autophagosome; GO:0005783 endoplasmic reticulum; GO:0005829 cytosol; GO:0005886 plasma membrane; GO:0012505 endomembrane system; GO:0016020 membrane; GO:0016234 inclusion body; GO:0016235 aggresome; GO:0031974 membrane-enclosed lumen; GO:0031981 nuclear lumen…	GO:0005488 binding; GO:0005515 protein binding; GO:0019899 enzyme binding; GO:0019900 kinase binding; GO:0031593 polyubiquitin binding; GO:0042802 identical protein binding;	K04523	UBQLN, DSK2; ubiquilin	osa04141 Protein processing in endoplasmic reticulum - Oryza sativa japonica (Japanese rice) (RefSeq);	PF00240; PF00627	Ubiquitin family; UBA/TS-N domain
Q6ESB7	Protein ELC(predicted) OS=Oryza sativa subsp. japonica OX=39947 GN=Os02g0833300 PE=2 SV=1	1.259	Up	0.0198236	Os02g0833300	43.735	3.5	1	2	1	0.868	0.95	0.861	1.091	1.042	1.24	chloroplast	GO:0000902 cell morphogenesis; GO:0000904 cell morphogenesis involved in differentiation; GO:0009653 anatomical structure morphogenesis; GO:0009888 tissue development; GO:0009987 cellular process; GO:0010026 trichome differentiation; GO:0010090 trichome morphogenesis; GO:0010091 trichome branching; GO:0016043 cellular component organization; GO:0030154 cell differentiation; GO:0032502 development…	GO:0000813 ESCRT I complex; GO:0005622 intracellular; GO:0005623 cell; GO:0005737 cytoplasm; GO:0005768 endosome; GO:0005769 early endosome; GO:0005770 late endosome; GO:0010008 endosome membrane; GO:0012505 endomembrane system; GO:0016020 membrane; GO:0031090 organelle membrane; GO:0031410 cytoplasmic vesicle; GO:0031982 vesicle; GO:0032991 macromolecular complex; GO:0036452 ESCRT complex; GO:00…	GO:0005488 binding; GO:0005515 protein binding; GO:0032182 ubiquitin-like protein binding; GO:0043130 ubiquitin binding;	K12183	TSG101, STP22, VPS23; ESCRT-I complex subunit TSG101	osa04144 Endocytosis - Oryza sativa japonica (Japanese rice) (RefSeq);	PF05743; PF09454	UEV domain; Vps23 core domain
A0A0P0XSK9	CMV 1a interacting protein 1, putative, expressed(predicted) OS=Oryza sativa subsp. japonica OX=39947 GN=Os10g0181600 PE=4 SV=1	1.301	Up	0.041063	Os10g0181600	37.279	13.9	4	6	4	0.89	0.89	0.847	0.961	1.277	1.181	chloroplast							PF08241	Methyltransferase domain
Q10LP5	Sucrose synthase 4 OS=Oryza sativa subsp. japonica OX=39947 GN=SUS4 PE=2 SV=1	0.822	Down	0.0095759	SUS4	92.216	15.3	10	11	9	1.106	1.077	1.105	0.916	0.956	0.831	cytoplasm	GO:0000003 reproduction; GO:0001101 response to acid chemical; GO:0003006 developmental process involved in reproduction; GO:0005975 carbohydrate metabolic process; GO:0005976 polysaccharide metabolic process; GO:0005982 starch metabolic process; GO:0005984 disaccharide metabolic process; GO:0005985 sucrose metabolic process; GO:0006073 cellular glucan metabolic process; GO:0006950 response to st…		GO:0003824 catalytic activity; GO:0008194 UDP-glycosyltransferase activity; GO:0016157 sucrose synthase activity; GO:0016740 transferase activity; GO:0016757 transferase activity, transferring glycosyl groups; GO:0016758 transferase activity, transferring hexosyl groups; GO:0035251 UDP-glucosyltransferase activity; GO:0046527 glucosyltransferase activity;	K00695	E2.4.1.13; sucrose synthase [EC:2.4.1.13]	osa00500 Starch and sucrose metabolism - Oryza sativa japonica (Japanese rice) (RefSeq); osa01100 Metabolic pathways - Oryza sativa japonica (Japanese rice) (RefSeq);
Q6ZKI0	Flavodoxin-like domain-containing protein(predicted) OS=Oryza sativa subsp. japonica OX=39947 GN=Os08g0139200 PE=2 SV=1	1.258	Up	0.0133624	Os08g0139200	21.589	28.1	4	7	3	0.861	0.949	0.894	1.033	1.196	1.173	cytoplasm				K03809	wrbA; NAD(P)H dehydrogenase (quinone) [EC:1.6.5.2]	osa00130 Ubiquinone and other terpenoid-quinone biosynthesis - Oryza sativa japonica (Japanese rice) (RefSeq); osa01100 Metabolic pathways - Oryza sativa japonica (Japanese rice) (RefSeq); osa01110 Biosynthesis of secondary metabolites - Oryza sativa japonica (Japanese rice) (RefSeq);	PF03358	NADPH-dependent FMN reductase
Q6YWJ7	Chlorophyll a-b binding protein, chloroplastic OS=Oryza sativa subsp. japonica OX=39947 GN=Os08g0435900 PE=2 SV=1	0.821	Down	0.0282	Os08g0435900	26.955	36.5	5	7	5	1.094	1.078	1.167	0.867	0.859	1.015	mitochondria				K08910	LHCA4; light-harvesting complex I chlorophyll a/b binding protein 4	osa00196 Photosynthesis - antenna proteins - Oryza sativa japonica (Japanese rice) (RefSeq); osa01100 Metabolic pathways - Oryza sativa japonica (Japanese rice) (RefSeq);
Q851G9	Cytochrome P450 family protein, expressed OS=Oryza sativa subsp. japonica OX=39947 GN=LOC_Os03g39760 PE=2 SV=1	0.797	Down	0.0064821	LOC_Os03g39760	57.663	3.5	2	2	2	1.145	1.063	1.15	0.869	0.956	0.853	chloroplast							PF00067	Cytochrome P450
Q2QYH1	Harpin-induced protein 1 containing protein, expressed OS=Oryza sativa subsp. japonica OX=39947 GN=LOC_Os12g02700 PE=2 SV=1	1.295	Up	0.048161	LOC_Os12g02700	24.894	5.6	1	1	1	0.869	0.985	0.776	1.015	1.136	1.256	chloroplast							PF03168	Late embryogenesis abundant protein
Q5QNE1	Histone-lysine N-methyltransferase(predicted) OS=Oryza sativa subsp. japonica OX=39947 GN=Os01g0218700 PE=4 SV=1	0.825	Down	0.0083583	Os01g0218700	85.758	10	6	9	6	1.139	1.021	1.128	0.911	0.929	0.873	chloroplast		GO:0005622 intracellular; GO:0005623 cell; GO:0005737 cytoplasm; GO:0009507 chloroplast; GO:0009536 plastid; GO:0043226 organelle; GO:0043227 membrane-bounded organelle; GO:0043229 intracellular organelle; GO:0043231 intracellular membrane-bounded organelle; GO:0044424 intracellular part; GO:0044444 cytoplasmic part; GO:0044464 cell part;					PF00005	ABC transporter
Q8RZ83	Ras-related protein RABA1f(predicted) OS=Oryza sativa subsp. japonica OX=39947 GN=Os01g0667600 PE=2 SV=1	0.628	Down	0.031081	Os01g0667600	24.444	36.6	7	7	3	1.294	1.082	1.352	0.987	0.641	0.714	cytoplasm				K07976	RAB; Rab family, other		PF00071	Ras family
A0A0P0XY71	HIT domain-containing protein(predicted) OS=Oryza sativa subsp. japonica OX=39947 GN=Os11g0120600 PE=4 SV=1	1.26	Up	0.0180403	Os11g0120600	23.962	11.3	2	2	2	0.854	0.955	0.867	1.074	1.064	1.235	chloroplast		GO:0005622 intracellular; GO:0005623 cell; GO:0005737 cytoplasm; GO:0005829 cytosol; GO:0044424 intracellular part; GO:0044444 cytoplasmic part; GO:0044464 cell part;	GO:0003824 catalytic activity; GO:0016787 hydrolase activity; GO:0016810 hydrolase activity, acting on carbon-nitrogen (but not peptide) bonds; GO:0016811 hydrolase activity, acting on carbon-nitrogen (but not peptide) bonds, in linear amides; GO:0016817 hydrolase activity, acting on acid anhydrides; GO:0016819 hydrolase activity, acting on acid anhydrides, in sulfonyl-containing anhydrides; GO:0…	K01522	FHIT; bis(5'-adenosyl)-triphosphatase [EC:3.6.1.29]	osa00230 Purine metabolism - Oryza sativa japonica (Japanese rice) (RefSeq); osa01100 Metabolic pathways - Oryza sativa japonica (Japanese rice) (RefSeq);	PF01230	HIT domain
B7FA99	Aminotran_1_2 domain-containing protein(predicted) OS=Oryza sativa subsp. japonica OX=39947 GN=Os02g0302200 PE=2 SV=1	1.223	Up	0.0185983	Os02g0302200	45.289	4.9	2	3	2	0.892	0.922	0.899	1.06	1.221	1.038	cytoplasm				K00815	TAT; tyrosine aminotransferase [EC:2.6.1.5]	osa00130 Ubiquinone and other terpenoid-quinone biosynthesis - Oryza sativa japonica (Japanese rice) (RefSeq); osa00270 Cysteine and methionine metabolism - Oryza sativa japonica (Japanese rice) (RefSeq); osa00350 Tyrosine metabolism - Oryza sativa japonica (Japanese rice) (RefSeq); osa00360 Phenylalanine metabolism - Oryza sativa japonica (Japanese rice) (RefSeq); osa00400 Phenylalanine, tyrosin…	PF00155	Aminotransferase class I and II
Q851M0	Nicotinate phosphoribosyltransferase OS=Oryza sativa subsp. japonica OX=39947 GN=OSJNBa0042I09.24 PE=2 SV=1	0.776	Down	0.0180198	OSJNBa0042I09.24	61.944	16.1	6	7	6	1.074	1.037	1.199	0.908	0.886	0.776	chloroplast	GO:0006950 response to stress; GO:0006979 response to oxidative stress; GO:0050896 response to stimulus;	GO:0005622 intracellular; GO:0005623 cell; GO:0005737 cytoplasm; GO:0005829 cytosol; GO:0044424 intracellular part; GO:0044444 cytoplasmic part; GO:0044464 cell part;	GO:0003824 catalytic activity; GO:0004516 nicotinate phosphoribosyltransferase activity; GO:0016874 ligase activity; GO:0016879 ligase activity, forming carbon-nitrogen bonds;	K00763	pncB, NAPRT1; nicotinate phosphoribosyltransferase [EC:6.3.4.21]	osa00760 Nicotinate and nicotinamide metabolism - Oryza sativa japonica (Japanese rice) (RefSeq); osa01100 Metabolic pathways - Oryza sativa japonica (Japanese rice) (RefSeq);
Q7XU28	AA_kinase domain-containing protein(predicted) OS=Oryza sativa subsp. japonica OX=39947 GN=Os04g0550500 PE=2 SV=2	1.228	Up	0.00096305	Os04g0550500	35.173	26.5	7	10	7	0.887	0.909	0.915	1.134	1.132	1.062	chloroplast	GO:0006082 organic acid metabolic process; GO:0006520 cellular amino acid metabolic process; GO:0006525 arginine metabolic process; GO:0006526 arginine biosynthetic process; GO:0006591 ornithine metabolic process; GO:0006793 phosphorus metabolic process; GO:0006796 phosphate-containing compound metabolic process; GO:0006807 nitrogen compound metabolic process; GO:0008152 metabolic process; GO:000…	GO:0005622 intracellular; GO:0005623 cell; GO:0005737 cytoplasm; GO:0009507 chloroplast; GO:0009534 chloroplast thylakoid; GO:0009536 plastid; GO:0009579 thylakoid; GO:0031976 plastid thylakoid; GO:0031984 organelle subcompartment; GO:0043226 organelle; GO:0043227 membrane-bounded organelle; GO:0043229 intracellular organelle; GO:0043231 intracellular membrane-bounded organelle; GO:0044422 organe…	GO:0003824 catalytic activity; GO:0003991 acetylglutamate kinase activity; GO:0005488 binding; GO:0016301 kinase activity; GO:0016597 amino acid binding; GO:0016740 transferase activity; GO:0016772 transferase activity, transferring phosphorus-containing groups; GO:0016774 phosphotransferase activity, carboxyl group as acceptor; GO:0031406 carboxylic acid binding; GO:0034618 arginine binding; GO:…	K00930	argB; acetylglutamate kinase [EC:2.7.2.8]	osa00220 Arginine biosynthesis - Oryza sativa japonica (Japanese rice) (RefSeq); osa01100 Metabolic pathways - Oryza sativa japonica (Japanese rice) (RefSeq); osa01110 Biosynthesis of secondary metabolites - Oryza sativa japonica (Japanese rice) (RefSeq); osa01210 2-Oxocarboxylic acid metabolism - Oryza sativa japonica (Japanese rice) (RefSeq); osa01230 Biosynthesis of amino acids - Oryza sativa …
Q0JFR4	YGGT family protein-like(predicted) OS=Oryza sativa subsp. japonica OX=39947 GN=Os01g0966200 PE=2 SV=1	0.815	Down	0.026381	Os01g0966200	20.885	9.6	1	1	1	1.152	1.126	1.044	0.813	0.967	0.927	chloroplast	GO:0009987 cellular process; GO:0010190 cytochrome b6f complex assembly; GO:0016043 cellular component organization; GO:0017004 cytochrome complex assembly; GO:0022607 cellular component assembly; GO:0034622 cellular macromolecular complex assembly; GO:0043933 macromolecular complex subunit organization; GO:0044085 cellular component biogenesis; GO:0065003 macromolecular complex assembly; GO:0071…	GO:0005622 intracellular; GO:0005623 cell; GO:0005737 cytoplasm; GO:0009507 chloroplast; GO:0009534 chloroplast thylakoid; GO:0009535 chloroplast thylakoid membrane; GO:0009536 plastid; GO:0009579 thylakoid; GO:0016020 membrane; GO:0031976 plastid thylakoid; GO:0031984 organelle subcompartment; GO:0034357 photosynthetic membrane; GO:0042651 thylakoid membrane; GO:0043226 organelle; GO:0043227 mem…		K02221	yggT; YggT family protein
A0A0P0UYN0	RRM domain-containing protein(predicted) OS=Oryza sativa subsp. japonica OX=39947 GN=Os01g0164400 PE=4 SV=1	1.312	Up	0.031278	Os01g0164400	19.75	8.3	2	2	2	0.884	0.904	0.833	1.053	1.054	1.331	mitochondria		GO:0005622 intracellular; GO:0005623 cell; GO:0005634 nucleus; GO:0005737 cytoplasm; GO:0009507 chloroplast; GO:0009536 plastid; GO:0043226 organelle; GO:0043227 membrane-bounded organelle; GO:0043229 intracellular organelle; GO:0043231 intracellular membrane-bounded organelle; GO:0044424 intracellular part; GO:0044444 cytoplasmic part; GO:0044464 cell part;		K13098	TLS, FUS; RNA-binding protein FUS		PF00076	RNA recognition motif. (a.k.a. RRM, RBD, or RNP domain)
Q10A76	Putative acyltransferase(predicted) OS=Oryza sativa subsp. japonica OX=39947 GN=LOC_Os10g01134 PE=2 SV=1	1.264	Up	0.023779	LOC_Os10g01134	52.131	17.6	7	12	7	0.864	0.909	0.882	1.026	1.069	1.262	chloroplast	GO:0008152 metabolic process; GO:0019748 secondary metabolic process;	GO:0005618 cell wall; GO:0005623 cell; GO:0009505 plant-type cell wall; GO:0030312 external encapsulating structure; GO:0044464 cell part; GO:0071944 cell periphery;	GO:0003824 catalytic activity; GO:0016740 transferase activity; GO:0016746 transferase activity, transferring acyl groups; GO:0016747 transferase activity, transferring acyl groups other than amino-acyl groups; GO:0016752 sinapoyltransferase activity;	K16296	SCPL-I; serine carboxypeptidase-like clade I [EC:3.4.16.-]		PF00450	Serine carboxypeptidase
Q6I5V5	Amidophosphoribosyltransferase OS=Oryza sativa subsp. japonica OX=39947 GN=Os05g0430800 PE=2 SV=1	0.744	Down	0.0194011	Os05g0430800	58.154	15.7	7	10	7	1.185	1.091	1.168	0.983	0.765	0.815	chloroplast				K00764	purF, PPAT; amidophosphoribosyltransferase [EC:2.4.2.14]	osa00230 Purine metabolism - Oryza sativa japonica (Japanese rice) (RefSeq); osa00250 Alanine, aspartate and glutamate metabolism - Oryza sativa japonica (Japanese rice) (RefSeq); osa01100 Metabolic pathways - Oryza sativa japonica (Japanese rice) (RefSeq); osa01110 Biosynthesis of secondary metabolites - Oryza sativa japonica (Japanese rice) (RefSeq);	PF13537; PF00156	Glutamine amidotransferase domain; Phosphoribosyl transferase domain
Q10KU8	Novel plant SNARE 11, putative, expressed OS=Oryza sativa subsp. japonica OX=39947 GN=LOC_Os03g25390 PE=2 SV=1	1.26	Up	0.0088199	LOC_Os03g25390	30.959	5.5	1	1	1	0.947	0.896	0.833	1.057	1.142	1.173	nucleus	GO:0006605 protein targeting; GO:0006623 protein targeting to vacuole; GO:0006810 transport; GO:0006886 intracellular protein transport; GO:0006888 ER to Golgi vesicle-mediated transport; GO:0006891 intra-Golgi vesicle-mediated transport; GO:0006892 post-Golgi vesicle-mediated transport; GO:0006896 Golgi to vacuole transport; GO:0006906 vesicle fusion; GO:0006996 organelle organization; GO:000703…	GO:0005622 intracellular; GO:0005623 cell; GO:0005737 cytoplasm; GO:0005768 endosome; GO:0005770 late endosome; GO:0005783 endoplasmic reticulum; GO:0005789 endoplasmic reticulum membrane; GO:0005794 Golgi apparatus; GO:0005798 Golgi-associated vesicle; GO:0005886 plasma membrane; GO:0005911 cell-cell junction; GO:0009506 plasmodesma; GO:0010008 endosome membrane; GO:0012505 endomembrane system; …	GO:0000149 SNARE binding; GO:0005484 SNAP receptor activity; GO:0005488 binding; GO:0005515 protein binding;	K08494	NSPN; novel plant SNARE
A0A0P0V179	Cysteine proteinase inhibitor (Fragment) OS=Oryza sativa subsp. japonica OX=39947 GN=Os01g0270100 PE=3 SV=1	1.207	Up	0.026724	Os01g0270100	26.981	46.4	9	13	9	0.899	0.938	0.894	1.057	1.025	1.214	chloroplast	GO:0001101 response to acid chemical; GO:0006950 response to stress; GO:0006970 response to osmotic stress; GO:0006972 hyperosmotic response; GO:0006979 response to oxidative stress; GO:0009266 response to temperature stimulus; GO:0009409 response to cold; GO:0009414 response to water deprivation; GO:0009415 response to water; GO:0009628 response to abiotic stimulus; GO:0009892 negative regulatio…	GO:0005622 intracellular; GO:0005623 cell; GO:0005737 cytoplasm; GO:0005783 endoplasmic reticulum; GO:0005829 cytosol; GO:0012505 endomembrane system; GO:0043226 organelle; GO:0043227 membrane-bounded organelle; GO:0043229 intracellular organelle; GO:0043231 intracellular membrane-bounded organelle; GO:0044424 intracellular part; GO:0044444 cytoplasmic part; GO:0044464 cell part;	GO:0002020 protease binding; GO:0004857 enzyme inhibitor activity; GO:0004866 endopeptidase inhibitor activity; GO:0004869 cysteine-type endopeptidase inhibitor activity; GO:0005488 binding; GO:0005515 protein binding; GO:0019899 enzyme binding; GO:0030234 enzyme regulator activity; GO:0030414 peptidase inhibitor activity; GO:0043167 ion binding; GO:0043169 cation binding; GO:0046872 metal ion bi…
Q7X6J4	OSJNBb0038F03.1 protein(predicted) OS=Oryza sativa subsp. japonica OX=39947 GN=Os04g0543200 PE=2 SV=2	1.281	Up	0.0115013	Os04g0543200	86.648	1.7	1	1	1	0.838	0.922	0.894	1.237	1.049	1.115	nucleus							PF00076	RNA recognition motif. (a.k.a. RRM, RBD, or RNP domain)
Q9AS12	Peroxidase OS=Oryza sativa subsp. japonica OX=39947 GN=prx16 PE=3 SV=1	1.238	Up	0.032016	prx16	37.21	29.3	9	13	6	0.897	0.806	0.998	1.156	1.131	1.058	chloroplast				K00430	E1.11.1.7; peroxidase [EC:1.11.1.7]	osa00940 Phenylpropanoid biosynthesis - Oryza sativa japonica (Japanese rice) (RefSeq); osa01100 Metabolic pathways - Oryza sativa japonica (Japanese rice) (RefSeq); osa01110 Biosynthesis of secondary metabolites - Oryza sativa japonica (Japanese rice) (RefSeq);	PF00141	Peroxidase
A0A0P0XRR7	F1F0-ATPase inhibitor protein(predicted) OS=Oryza sativa subsp. japonica OX=39947 GN=Os09g0568900 PE=4 SV=1	1.439	Up	0.022557	Os09g0568900	8.4543	23.2	1	6	1	0.8	0.877	0.802	1.073	1.073	1.422	nucleus	GO:0008152 metabolic process; GO:0009853 photorespiration; GO:0009987 cellular process; GO:0043094 cellular metabolic compound salvage; GO:0044237 cellular metabolic process;	GO:0005622 intracellular; GO:0005623 cell; GO:0005634 nucleus; GO:0005730 nucleolus; GO:0005737 cytoplasm; GO:0005739 mitochondrion; GO:0005740 mitochondrial envelope; GO:0005743 mitochondrial inner membrane; GO:0005746 mitochondrial respiratory chain; GO:0005747 mitochondrial respiratory chain complex I; GO:0005773 vacuole; GO:0016020 membrane; GO:0019866 organelle inner membrane; GO:0030964 NAD…	GO:0005488 binding; GO:0005507 copper ion binding; GO:0043167 ion binding; GO:0043169 cation binding; GO:0046872 metal ion binding; GO:0046914 transition metal ion binding;
Q10PA5	Ribonucloprotein OS=Oryza sativa subsp. japonica OX=39947 GN=LOC_Os03g13800 PE=3 SV=1	1.368	Up	0.037782	LOC_Os03g13800	13.932	17.2	2	3	2	0.892	0.864	0.807	1.084	1.025	1.397	cytoplasm	GO:0000375 RNA splicing, via transesterification reactions; GO:0000377 RNA splicing, via transesterification reactions with bulged adenosine as nucleophile; GO:0000398 mRNA splicing, via spliceosome; GO:0006139 nucleobase-containing compound metabolic process; GO:0006396 RNA processing; GO:0006397 mRNA processing; GO:0006725 cellular aromatic compound metabolic process; GO:0006807 nitrogen compou…	GO:0005622 intracellular; GO:0005623 cell; GO:0005634 nucleus; GO:0005681 spliceosomal complex; GO:0005684 U2-type spliceosomal complex; GO:0005690 U4atac snRNP; GO:0030532 small nuclear ribonucleoprotein complex; GO:0032991 macromolecular complex; GO:0043226 organelle; GO:0043227 membrane-bounded organelle; GO:0043229 intracellular organelle; GO:0043231 intracellular membrane-bounded organelle; …	GO:0003676 nucleic acid binding; GO:0003723 RNA binding; GO:0005488 binding; GO:0017069 snRNA binding; GO:0030622 U4atac snRNA binding; GO:0097159 organic cyclic compound binding; GO:1901363 heterocyclic compound binding;	K12845	SNU13, NHP2L; U4/U6 small nuclear ribonucleoprotein SNU13	osa03008 Ribosome biogenesis in eukaryotes - Oryza sativa japonica (Japanese rice) (RefSeq); osa03040 Spliceosome - Oryza sativa japonica (Japanese rice) (RefSeq);	PF01248	Ribosomal protein L7Ae/L30e/S12e/Gadd45 family
Q2QLR2	Glycine-rich RNA-binding protein GRP1A, putative, expressed OS=Oryza sativa subsp. japonica OX=39947 GN=LOC_Os12g43600 PE=2 SV=1	1.349	Up	0.0188356	LOC_Os12g43600	16.083	91.4	12	40	6	0.851	0.881	0.844	1.032	1.111	1.332	nucleus							PF00076	RNA recognition motif. (a.k.a. RRM, RBD, or RNP domain)
Q852A3	Expressed protein OS=Oryza sativa subsp. japonica OX=39947 GN=OSJNBb0081B07.22 PE=2 SV=1	1.34	Up	0.038421	OSJNBb0081B07.22	27.91	40.1	8	16	7	0.843	0.916	0.833	1.05	1.051	1.372	chloroplast	GO:0001101 response to acid chemical; GO:0009719 response to endogenous stimulus; GO:0009725 response to hormone; GO:0009737 response to abscisic acid; GO:0010033 response to organic substance; GO:0033993 response to lipid; GO:0042221 response to chemical; GO:0050896 response to stimulus; GO:0097305 response to alcohol; GO:1901700 response to oxygen-containing compound;	GO:0005576 extracellular region; GO:0005622 intracellular; GO:0005623 cell; GO:0005737 cytoplasm; GO:0005773 vacuole; GO:0005774 vacuolar membrane; GO:0005829 cytosol; GO:0005886 plasma membrane; GO:0009507 chloroplast; GO:0009532 plastid stroma; GO:0009536 plastid; GO:0009570 chloroplast stroma; GO:0016020 membrane; GO:0031090 organelle membrane; GO:0043226 organelle; GO:0043227 membrane-bounded…					PF13460	NADH(P)-binding
A0A0P0VRQ0	KH domain-containing protein NOVA-like(predicted) OS=Oryza sativa subsp. japonica OX=39947 GN=Os02g0822300 PE=4 SV=1	1.22	Up	0.041257	Os02g0822300	37.69	40.6	10	19	10	0.871	0.937	0.909	0.973	1.152	1.19	cytoplasm	GO:0006139 nucleobase-containing compound metabolic process; GO:0006396 RNA processing; GO:0006725 cellular aromatic compound metabolic process; GO:0006807 nitrogen compound metabolic process; GO:0008152 metabolic process; GO:0008380 RNA splicing; GO:0009719 response to endogenous stimulus; GO:0009725 response to hormone; GO:0009735 response to cytokinin; GO:0009987 cellular process; GO:0010033 r…		GO:0003676 nucleic acid binding; GO:0003723 RNA binding; GO:0003729 mRNA binding; GO:0005488 binding; GO:0097159 organic cyclic compound binding; GO:1901363 heterocyclic compound binding;	K14944	NOVA; RNA-binding protein Nova		PF00013	KH domain
A0A0P0WQK5	Putative DUF1296 domain containing family protein(predicted) OS=Oryza sativa subsp. japonica OX=39947 GN=Os05g0566900 PE=4 SV=1	1.25	Up	0.025458	Os05g0566900	78.812	6.4	3	4	3	0.847	0.942	0.906	1.066	1.052	1.25	nucleus
Q75LD8	30S ribosomal protein S6 alpha, chloroplastic(predicted) OS=Oryza sativa subsp. japonica OX=39947 GN=OSJNBa0032G11.6 PE=2 SV=1	1.211	Up	0.038183	OSJNBa0032G11.6	23.309	16.4	3	11	3	0.885	0.956	0.879	0.987	1.111	1.196	chloroplast		GO:0005622 intracellular; GO:0005623 cell; GO:0005737 cytoplasm; GO:0009507 chloroplast; GO:0009534 chloroplast thylakoid; GO:0009535 chloroplast thylakoid membrane; GO:0009536 plastid; GO:0009579 thylakoid; GO:0016020 membrane; GO:0031976 plastid thylakoid; GO:0031984 organelle subcompartment; GO:0034357 photosynthetic membrane; GO:0042651 thylakoid membrane; GO:0043226 organelle; GO:0043227 mem…	GO:0003676 nucleic acid binding; GO:0003723 RNA binding; GO:0003735 structural constituent of ribosome; GO:0005198 structural molecule activity; GO:0005488 binding; GO:0019843 rRNA binding; GO:0070181 small ribosomal subunit rRNA binding; GO:0097159 organic cyclic compound binding; GO:1901363 heterocyclic compound binding;	K02990	RP-S6, MRPS6, rpsF; small subunit ribosomal protein S6	osa03010 Ribosome - Oryza sativa japonica (Japanese rice) (RefSeq);	PF01250	Ribosomal protein S6
Q69RN2	Chitinase III-like protein OS=Oryza sativa subsp. japonica OX=39947 GN=Os07g0500300 PE=2 SV=1	1.221	Up	0.039157	Os07g0500300	18.916	19.7	2	6	2	0.898	0.916	0.913	1.193	1.04	1.097	cytoplasm							PF00168	C2 domain
Q6ESR4	Dehydrin DHN1 OS=Oryza sativa subsp. japonica OX=39947 GN=DHN1 PE=2 SV=1	1.459	Up	0.0116223	DHN1	30.922	23.1	6	8	6	0.832	0.824	0.776	1.23	1.003	1.315	nucleus	GO:0001101 response to acid chemical; GO:0006950 response to stress; GO:0009266 response to temperature stimulus; GO:0009409 response to cold; GO:0009414 response to water deprivation; GO:0009415 response to water; GO:0009628 response to abiotic stimulus; GO:0009631 cold acclimation; GO:0009719 response to endogenous stimulus; GO:0009725 response to hormone; GO:0009737 response to abscisic acid; …	GO:0005622 intracellular; GO:0005623 cell; GO:0005737 cytoplasm; GO:0005829 cytosol; GO:0016020 membrane; GO:0044424 intracellular part; GO:0044444 cytoplasmic part; GO:0044464 cell part;
Q69TY5	Stromal processing peptidase, chloroplastic OS=Oryza sativa subsp. japonica OX=39947 GN=SPP PE=2 SV=2	0.829	Down	0.0071569	SPP	138.68	14.6	14	19	14	1.17	1.041	1.131	0.9	0.937	0.932	chloroplast	GO:0000003 reproduction; GO:0003006 developmental process involved in reproduction; GO:0007275 multicellular organism development; GO:0009790 embryo development; GO:0009791 post-embryonic development; GO:0009793 embryo development ending in seed dormancy; GO:0010154 fruit development; GO:0022414 reproductive process; GO:0032501 multicellular organismal process; GO:0032502 developmental process; G…	GO:0005622 intracellular; GO:0005623 cell; GO:0005737 cytoplasm; GO:0005739 mitochondrion; GO:0005829 cytosol; GO:0009507 chloroplast; GO:0009532 plastid stroma; GO:0009536 plastid; GO:0009570 chloroplast stroma; GO:0043226 organelle; GO:0043227 membrane-bounded organelle; GO:0043229 intracellular organelle; GO:0043231 intracellular membrane-bounded organelle; GO:0044422 organelle part; GO:004442…					PF05193	Peptidase M16 inactive domain
Q6K2F2	Os02g0509600 protein OS=Oryza sativa subsp. japonica OX=39947 GN=Os02g0509600 PE=2 SV=1	1.344	Up	0.035664	Os02g0509600	23.189	5.7	1	1	1	0.871	0.906	0.809	1.078	1.033	1.365	cytoplasm
Q67IZ8	Abhydrolase_3 domain-containing protein(predicted) OS=Oryza sativa subsp. japonica OX=39947 GN=Os09g0461700 PE=4 SV=1	1.239	Up	0.0075164	Os09g0461700	33.883	4.1	1	1	1	0.957	0.871	0.872	1.067	1.179	1.1	cytoplasm							PF07859	alpha/beta hydrolase fold
Q69RJ0	Ferredoxin-dependent glutamate synthase, chloroplastic OS=Oryza sativa subsp. japonica OX=39947 GN=GLU PE=2 SV=2	0.701	Down	0.00061537	GLU	175.04	54.8	70	255	70	1.205	1.121	1.221	0.841	0.856	0.789	chloroplast	GO:0006082 organic acid metabolic process; GO:0006520 cellular amino acid metabolic process; GO:0006536 glutamate metabolic process; GO:0006537 glutamate biosynthetic process; GO:0006541 glutamine metabolic process; GO:0006807 nitrogen compound metabolic process; GO:0008152 metabolic process; GO:0008652 cellular amino acid biosynthetic process; GO:0009058 biosynthetic process; GO:0009064 glutamin…	GO:0005576 extracellular region; GO:0005622 intracellular; GO:0005623 cell; GO:0005737 cytoplasm; GO:0005739 mitochondrion; GO:0005759 mitochondrial matrix; GO:0009507 chloroplast; GO:0009526 plastid envelope; GO:0009532 plastid stroma; GO:0009536 plastid; GO:0009570 chloroplast stroma; GO:0009941 chloroplast envelope; GO:0016020 membrane; GO:0031967 organelle envelope; GO:0031974 membrane-enclos…	GO:0003824 catalytic activity; GO:0015930 glutamate synthase activity; GO:0016041 glutamate synthase (ferredoxin) activity; GO:0016491 oxidoreductase activity; GO:0016638 oxidoreductase activity, acting on the CH-NH2 group of donors; GO:0016643 oxidoreductase activity, acting on the CH-NH2 group of donors, iron-sulfur protein as acceptor;	K00284	E1.4.7.1; glutamate synthase (ferredoxin) [EC:1.4.7.1]	osa00630 Glyoxylate and dicarboxylate metabolism - Oryza sativa japonica (Japanese rice) (RefSeq); osa00910 Nitrogen metabolism - Oryza sativa japonica (Japanese rice) (RefSeq);	PF00310; PF04898; PF01645	Glutamine amidotransferases class-II; Glutamate synthase central domain; Conserved region in glutamate synthase
Q2QNT0	Bet_v_1 domain-containing protein(predicted) OS=Oryza sativa subsp. japonica OX=39947 GN=LOC_Os12g36850 PE=2 SV=1	0.591	Down	0.01608	LOC_Os12g36850	16.981	49.4	6	10	6	1.269	1.183	1.357	0.866	0.572	0.813	cytoplasm							PF00407	Pathogenesis-related protein Bet v I family
Q10L32	Peptide methionine sulfoxide reductase B5 OS=Oryza sativa subsp. japonica OX=39947 GN=MSRB5 PE=2 SV=1	1.387	Up	0.014881	MSRB5	14.672	61	6	11	5	0.818	0.887	0.82	1.095	1.062	1.344	chloroplast				K07305	msrB; peptide-methionine (R)-S-oxide reductase [EC:1.8.4.12]
Q84VG0	Probable calcium-binding protein CML7 OS=Oryza sativa subsp. japonica OX=39947 GN=CML7 PE=2 SV=1	1.338	Up	0.023601	CML7	16.683	63.5	8	17	8	0.861	0.893	0.824	1.025	1.099	1.326	cytoplasm		GO:0005622 intracellular; GO:0005623 cell; GO:0005634 nucleus; GO:0005737 cytoplasm; GO:0005829 cytosol; GO:0005886 plasma membrane; GO:0016020 membrane; GO:0043226 organelle; GO:0043227 membrane-bounded organelle; GO:0043229 intracellular organelle; GO:0043231 intracellular membrane-bounded organelle; GO:0044424 intracellular part; GO:0044444 cytoplasmic part; GO:0044464 cell part; GO:0071944 ce…		K13448	CML; calcium-binding protein CML	osa04626 Plant-pathogen interaction - Oryza sativa japonica (Japanese rice) (RefSeq);	PF13405; PF13499	EF-hand domain; EF-hand domain pair
Q652S1	Fructose-1,6-bisphosphate aldolase 21(predicted) OS=Oryza sativa subsp. japonica OX=39947 GN=P0603C10.39-1 PE=2 SV=1	0.769	Down	0.037018	P0603C10.39-1	147.44	7.5	10	11	10	1.157	1.067	1.185	0.822	1.018	0.78	cytoplasm							PF03446; PF07005; PF01116	NAD binding domain of 6-phosphogluconate dehydrogenase; Protein of unknown function, DUF1537; Fructose-bisphosphate aldolase class-II
Q10MP7	Bet_v_1 domain-containing protein(predicted) OS=Oryza sativa subsp. japonica OX=39947 GN=LOC_Os03g18850 PE=2 SV=1	1.54	Up	0.0048361	LOC_Os03g18850	17.173	38.1	6	9	6	0.787	0.81	0.76	1.045	1.248	1.336	cytoplasm	GO:0006139 nucleobase-containing compound metabolic process; GO:0006355 regulation of transcription, DNA-templated; GO:0006356 regulation of transcription from RNA polymerase I promoter; GO:0006364 rRNA processing; GO:0006396 RNA processing; GO:0006725 cellular aromatic compound metabolic process; GO:0006807 nitrogen compound metabolic process; GO:0008152 metabolic process; GO:0009889 regulation …	GO:0001650 fibrillar center; GO:0005622 intracellular; GO:0005623 cell; GO:0005634 nucleus; GO:0005654 nucleoplasm; GO:0005730 nucleolus; GO:0031974 membrane-enclosed lumen; GO:0031981 nuclear lumen; GO:0043226 organelle; GO:0043227 membrane-bounded organelle; GO:0043228 non-membrane-bounded organelle; GO:0043229 intracellular organelle; GO:0043231 intracellular membrane-bounded organelle; GO:004…					PF00407	Pathogenesis-related protein Bet v I family
Q5Z8V8	Delta-aminolevulinic acid dehydratase(predicted) OS=Oryza sativa subsp. japonica OX=39947 GN=Os06g0704700 PE=2 SV=1	0.77	Down	0.0109831	Os06g0704700	69.803	30.4	15	19	15	1.135	1.071	1.184	0.825	0.961	0.824	chloroplast							PF13460	NADH(P)-binding
A0A0P0XNV5	Cellulose synthase-like protein E6(predicted) OS=Oryza sativa subsp. japonica OX=39947 GN=Os09g0478300 PE=3 SV=1	0.827	Down	0.027744	Os09g0478300	71.292	4.9	2	2	2	1.124	1.012	1.179	0.956	0.856	0.929	cytoplasm	GO:0000271 polysaccharide biosynthetic process; GO:0000278 mitotic cell cycle; GO:0000281 mitotic cytokinesis; GO:0000910 cytokinesis; GO:0005975 carbohydrate metabolic process; GO:0005976 polysaccharide metabolic process; GO:0006073 cellular glucan metabolic process; GO:0007049 cell cycle; GO:0008152 metabolic process; GO:0009058 biosynthetic process; GO:0009059 macromolecule biosynthetic proces…	GO:0005622 intracellular; GO:0005623 cell; GO:0005737 cytoplasm; GO:0005794 Golgi apparatus; GO:0005886 plasma membrane; GO:0012505 endomembrane system; GO:0016020 membrane; GO:0043226 organelle; GO:0043227 membrane-bounded organelle; GO:0043229 intracellular organelle; GO:0043231 intracellular membrane-bounded organelle; GO:0044424 intracellular part; GO:0044444 cytoplasmic part; GO:0044464 cell…	GO:0003824 catalytic activity; GO:0016740 transferase activity; GO:0016757 transferase activity, transferring glycosyl groups; GO:0016758 transferase activity, transferring hexosyl groups; GO:0016759 cellulose synthase activity; GO:0046527 glucosyltransferase activity;
Q6Z4I1	Bifunctional phosphatase IMPL2, chloroplastic(predicted) OS=Oryza sativa subsp. japonica OX=39947 GN=Os07g0191000 PE=4 SV=1	1.213	Up	0.0063643	Os07g0191000	37.054	17.6	5	5	5	0.883	0.941	0.91	1.075	1.065	1.177	chloroplast	GO:0000105 histidine biosynthetic process; GO:0006082 organic acid metabolic process; GO:0006520 cellular amino acid metabolic process; GO:0006547 histidine metabolic process; GO:0006725 cellular aromatic compound metabolic process; GO:0006793 phosphorus metabolic process; GO:0006796 phosphate-containing compound metabolic process; GO:0006807 nitrogen compound metabolic process; GO:0008152 metabo…	GO:0005622 intracellular; GO:0005623 cell; GO:0005737 cytoplasm; GO:0009507 chloroplast; GO:0009536 plastid; GO:0043226 organelle; GO:0043227 membrane-bounded organelle; GO:0043229 intracellular organelle; GO:0043231 intracellular membrane-bounded organelle; GO:0044424 intracellular part; GO:0044444 cytoplasmic part; GO:0044464 cell part;	GO:0003824 catalytic activity; GO:0004401 histidinol-phosphatase activity; GO:0016787 hydrolase activity; GO:0016788 hydrolase activity, acting on ester bonds; GO:0016791 phosphatase activity; GO:0042578 phosphoric ester hydrolase activity; GO:0052745 inositol phosphate phosphatase activity; GO:0052834 inositol monophosphate phosphatase activity;	K18649	IMPL2; inositol-phosphate phosphatase / L-galactose 1-phosphate phosphatase / histidinol-phosphatase [EC:3.1.3.25 3.1.3.93 3.1.3.15]	osa00053 Ascorbate and aldarate metabolism - Oryza sativa japonica (Japanese rice) (RefSeq); osa00340 Histidine metabolism - Oryza sativa japonica (Japanese rice) (RefSeq); osa00562 Inositol phosphate metabolism - Oryza sativa japonica (Japanese rice) (RefSeq); osa01100 Metabolic pathways - Oryza sativa japonica (Japanese rice) (RefSeq); osa01110 Biosynthesis of secondary metabolites - Oryza sati…
Q6H443	30S ribosomal protein 2, chloroplastic(predicted) OS=Oryza sativa subsp. japonica OX=39947 GN=Os09g0279500 PE=2 SV=1	1.383	Up	0.030936	Os09g0279500	26.681	44.1	9	34	9	0.817	0.899	0.814	0.996	1.137	1.365	chloroplast	GO:0001101 response to acid chemical; GO:0006950 response to stress; GO:0006970 response to osmotic stress; GO:0009266 response to temperature stimulus; GO:0009409 response to cold; GO:0009414 response to water deprivation; GO:0009415 response to water; GO:0009628 response to abiotic stimulus; GO:0009651 response to salt stress; GO:0010029 regulation of seed germination; GO:0010035 response to in…	GO:0005622 intracellular; GO:0005623 cell; GO:0005737 cytoplasm; GO:0009507 chloroplast; GO:0009526 plastid envelope; GO:0009532 plastid stroma; GO:0009534 chloroplast thylakoid; GO:0009535 chloroplast thylakoid membrane; GO:0009536 plastid; GO:0009570 chloroplast stroma; GO:0009579 thylakoid; GO:0009941 chloroplast envelope; GO:0016020 membrane; GO:0031967 organelle envelope; GO:0031975 envelope…	GO:0003676 nucleic acid binding; GO:0003677 DNA binding; GO:0003697 single-stranded DNA binding; GO:0003723 RNA binding; GO:0005488 binding; GO:0097159 organic cyclic compound binding; GO:1901363 heterocyclic compound binding;	K13126	PABPC; polyadenylate-binding protein	osa03013 RNA transport - Oryza sativa japonica (Japanese rice) (RefSeq); osa03015 mRNA surveillance pathway - Oryza sativa japonica (Japanese rice) (RefSeq); osa03018 RNA degradation - Oryza sativa japonica (Japanese rice) (RefSeq);	PF00076	RNA recognition motif. (a.k.a. RRM, RBD, or RNP domain)
Q0DJT2	Lactoylglutathione lyase (Fragment) OS=Oryza sativa subsp. japonica OX=39947 GN=Os05g0230900 PE=3 SV=1	1.742	Up	0.00036025	Os05g0230900	32.492	52.6	15	42	13	0.727	0.759	0.709	1.387	1.246	1.191	cytoplasm	GO:0006081 cellular aldehyde metabolic process; GO:0006082 organic acid metabolic process; GO:0006089 lactate metabolic process; GO:0006950 response to stress; GO:0008152 metabolic process; GO:0009056 catabolic process; GO:0009266 response to temperature stimulus; GO:0009409 response to cold; GO:0009438 methylglyoxal metabolic process; GO:0009628 response to abiotic stimulus; GO:0009987 cellular …	GO:0005622 intracellular; GO:0005623 cell; GO:0005737 cytoplasm; GO:0009507 chloroplast; GO:0009526 plastid envelope; GO:0009532 plastid stroma; GO:0009536 plastid; GO:0009570 chloroplast stroma; GO:0009579 thylakoid; GO:0010319 stromule; GO:0031967 organelle envelope; GO:0031975 envelope; GO:0031977 thylakoid lumen; GO:0043226 organelle; GO:0043227 membrane-bounded organelle; GO:0043229 intracel…	GO:0003824 catalytic activity; GO:0004462 lactoylglutathione lyase activity; GO:0016829 lyase activity; GO:0016846 carbon-sulfur lyase activity;	K01759	GLO1, gloA; lactoylglutathione lyase [EC:4.4.1.5]	osa00620 Pyruvate metabolism - Oryza sativa japonica (Japanese rice) (RefSeq); osa01100 Metabolic pathways - Oryza sativa japonica (Japanese rice) (RefSeq);	PF00903	Glyoxalase/Bleomycin resistance protein/Dioxygenase superfamily
B7EPB8	BZIP domain-containing protein(predicted) OS=Oryza sativa subsp. japonica OX=39947 GN=Os11g0160500 PE=2 SV=1	1.353	Up	0.049324	Os11g0160500	24.57	4.2	1	2	1	0.848	0.898	0.833	1.102	0.989	1.398	nucleus				K20557	VIP1; transcription factor VIP1	osa04016 MAPK signaling pathway - plant - Oryza sativa japonica (Japanese rice) (RefSeq);
Q33B25	Armadillo/beta-catenin-like repeat family protein, expressed OS=Oryza sativa subsp. japonica OX=39947 GN=LOC_Os10g05730 PE=2 SV=1	0.807	Down	0.029238	LOC_Os10g05730	69.957	4.7	3	3	3	1.086	1.019	1.238	0.877	0.95	0.87	nucleus
Q10S37	Complex 1 protein containing protein, expressed OS=Oryza sativa subsp. japonica OX=39947 GN=LOC_Os03g04380 PE=2 SV=1	1.282	Up	0.043857	LOC_Os03g04380	17.744	18.2	2	2	2	0.869	0.938	0.846	1.036	1.049	1.316	chloroplast
A3A426	Os02g0193500 protein OS=Oryza sativa subsp. japonica OX=39947 GN=Os02g0193500 PE=2 SV=1	1.347	Up	0.0135387	Os02g0193500	16.608	16.4	1	1	1	0.888	0.926	0.764	1.1	1.12	1.252	nucleus
Q6I5U8	DUF1682 family protein(predicted) OS=Oryza sativa subsp. japonica OX=39947 GN=Os05g0432400 PE=2 SV=1	0.763	Down	0.045059	Os05g0432400	53.942	5.7	3	3	3	1.187	1.078	1.153	0.865	1.01	0.734	plasma membrane		GO:0005622 intracellular; GO:0005623 cell; GO:0005737 cytoplasm; GO:0005783 endoplasmic reticulum; GO:0012505 endomembrane system; GO:0043226 organelle; GO:0043227 membrane-bounded organelle; GO:0043229 intracellular organelle; GO:0043231 intracellular membrane-bounded organelle; GO:0044424 intracellular part; GO:0044444 cytoplasmic part; GO:0044464 cell part;	GO:0005488 binding; GO:0005509 calcium ion binding; GO:0043167 ion binding; GO:0043169 cation binding; GO:0046872 metal ion binding;
Q8H4V1	Phosphoenolpyruvate carboxylase(predicted) OS=Oryza sativa subsp. japonica OX=39947 GN=OJ1484_G09.129-1 PE=2 SV=1	0.769	Down	0.047901	OJ1484_G09.129-1	110.05	51.1	43	76	24	1.191	1.024	1.189	0.902	0.972	0.742	cytoplasm	GO:0006950 response to stress; GO:0007154 cell communication; GO:0007275 multicellular organism development; GO:0008152 metabolic process; GO:0009267 cellular response to starvation; GO:0009605 response to external stimulus; GO:0009987 cellular process; GO:0009991 response to extracellular stimulus; GO:0015977 carbon fixation; GO:0016036 cellular response to phosphate starvation; GO:0016043 cellu…	GO:0005576 extracellular region; GO:0005622 intracellular; GO:0005623 cell; GO:0005737 cytoplasm; GO:0005829 cytosol; GO:0005886 plasma membrane; GO:0005911 cell-cell junction; GO:0009506 plasmodesma; GO:0009507 chloroplast; GO:0009536 plastid; GO:0016020 membrane; GO:0030054 cell junction; GO:0043226 organelle; GO:0043227 membrane-bounded organelle; GO:0043229 intracellular organelle; GO:0043231…	GO:0003824 catalytic activity; GO:0004611 phosphoenolpyruvate carboxykinase activity; GO:0008964 phosphoenolpyruvate carboxylase activity; GO:0016829 lyase activity; GO:0016830 carbon-carbon lyase activity; GO:0016831 carboxy-lyase activity;	K01595	ppc; phosphoenolpyruvate carboxylase [EC:4.1.1.31]	osa00620 Pyruvate metabolism - Oryza sativa japonica (Japanese rice) (RefSeq); osa00710 Carbon fixation in photosynthetic organisms - Oryza sativa japonica (Japanese rice) (RefSeq); osa01100 Metabolic pathways - Oryza sativa japonica (Japanese rice) (RefSeq); osa01200 Carbon metabolism - Oryza sativa japonica (Japanese rice) (RefSeq);
Q10B63	Probable acylpyruvase FAHD2, mitochondrial OS=Oryza sativa subsp. japonica OX=39947 GN=FAHD2 PE=3 SV=1	1.276	Up	0.0147187	FAHD2	24.07	23	5	8	5	0.919	0.916	0.833	1.166	1.028	1.21	cytoplasm		GO:0005622 intracellular; GO:0005623 cell; GO:0005737 cytoplasm; GO:0005739 mitochondrion; GO:0043226 organelle; GO:0043227 membrane-bounded organelle; GO:0043229 intracellular organelle; GO:0043231 intracellular membrane-bounded organelle; GO:0044424 intracellular part; GO:0044444 cytoplasmic part; GO:0044464 cell part;	GO:0003824 catalytic activity; GO:0005488 binding; GO:0005507 copper ion binding; GO:0016787 hydrolase activity; GO:0016822 hydrolase activity, acting on acid carbon-carbon bonds; GO:0016823 hydrolase activity, acting on acid carbon-carbon bonds, in ketonic substances; GO:0018773 acetylpyruvate hydrolase activity; GO:0034545 fumarylpyruvate hydrolase activity; GO:0043167 ion binding; GO:0043169 c…	K01557	FAHD1; acylpyruvate hydrolase [EC:3.7.1.5]	osa00350 Tyrosine metabolism - Oryza sativa japonica (Japanese rice) (RefSeq); osa01100 Metabolic pathways - Oryza sativa japonica (Japanese rice) (RefSeq);
Q6ZGC2	Isoleucine--tRNA ligase, chloroplastic/mitochondrial(predicted) OS=Oryza sativa subsp. japonica OX=39947 GN=Os02g0778200 PE=3 SV=1	0.736	Down	0.037522	Os02g0778200	118.36	21	17	22	17	1.174	1.054	1.225	0.795	1.005	0.742	mitochondria	GO:0000003 reproduction; GO:0003006 developmental process involved in reproduction; GO:0007275 multicellular organism development; GO:0009791 post-embryonic development; GO:0009908 flower development; GO:0022414 reproductive process; GO:0032501 multicellular organismal process; GO:0032502 developmental process; GO:0035670 plant-type ovary development; GO:0048367 shoot system development; GO:00484…	GO:0005622 intracellular; GO:0005623 cell; GO:0005737 cytoplasm; GO:0009507 chloroplast; GO:0009532 plastid stroma; GO:0009536 plastid; GO:0009570 chloroplast stroma; GO:0043226 organelle; GO:0043227 membrane-bounded organelle; GO:0043229 intracellular organelle; GO:0043231 intracellular membrane-bounded organelle; GO:0044422 organelle part; GO:0044424 intracellular part; GO:0044434 chloroplast p…		K01870	IARS, ileS; isoleucyl-tRNA synthetase [EC:6.1.1.5]	osa00970 Aminoacyl-tRNA biosynthesis - Oryza sativa japonica (Japanese rice) (RefSeq);	PF08264; PF06827	Anticodon-binding domain of tRNA; Zinc finger found in FPG and IleRS
Q0JGK4	Probable sucrose-phosphate synthase 1 OS=Oryza sativa subsp. japonica OX=39947 GN=SPS1 PE=2 SV=2	0.768	Down	0.0149951	SPS1	119.35	22.8	21	32	19	1.136	1.027	1.244	0.927	0.831	0.857	cytoplasm		GO:0005622 intracellular; GO:0005623 cell; GO:0005737 cytoplasm; GO:0005794 Golgi apparatus; GO:0012505 endomembrane system; GO:0043226 organelle; GO:0043227 membrane-bounded organelle; GO:0043229 intracellular organelle; GO:0043231 intracellular membrane-bounded organelle; GO:0044424 intracellular part; GO:0044444 cytoplasmic part; GO:0044464 cell part;	GO:0003824 catalytic activity; GO:0008194 UDP-glycosyltransferase activity; GO:0016740 transferase activity; GO:0016757 transferase activity, transferring glycosyl groups; GO:0016758 transferase activity, transferring hexosyl groups; GO:0035251 UDP-glucosyltransferase activity; GO:0046524 sucrose-phosphate synthase activity; GO:0046527 glucosyltransferase activity;	K00696	E2.4.1.14; sucrose-phosphate synthase [EC:2.4.1.14]	osa00500 Starch and sucrose metabolism - Oryza sativa japonica (Japanese rice) (RefSeq); osa01100 Metabolic pathways - Oryza sativa japonica (Japanese rice) (RefSeq);
Q9SNN7	Peptidyl-prolyl cis-trans isomerase OS=Oryza sativa subsp. japonica OX=39947 GN=Os06g0130500 PE=2 SV=1	1.24	Up	0.0151001	Os06g0130500	17.517	15	2	2	2	0.898	0.881	0.928	1.125	1.02	1.212	cytoskeleton	GO:0000413 protein peptidyl-prolyl isomerization; GO:0006464 cellular protein modification process; GO:0006807 nitrogen compound metabolic process; GO:0008152 metabolic process; GO:0009987 cellular process; GO:0018193 peptidyl-amino acid modification; GO:0018208 peptidyl-proline modification; GO:0019538 protein metabolic process; GO:0036211 protein modification process; GO:0043170 macromolecule m…		GO:0003755 peptidyl-prolyl cis-trans isomerase activity; GO:0003824 catalytic activity; GO:0016853 isomerase activity; GO:0016859 cis-trans isomerase activity;	K12734	PPIL3; peptidyl-prolyl cis-trans isomerase-like 3 [EC:5.2.1.8]		PF00160	Cyclophilin type peptidyl-prolyl cis-trans isomerase/CLD
Q0DKE7	DUF1421 domain-containing protein(predicted) OS=Oryza sativa subsp. japonica OX=39947 GN=Os05g0169400 PE=4 SV=2	1.276	Up	0.033358	Os05g0169400	56.781	7.3	3	3	3	0.857	0.929	0.876	1.095	1.013	1.29	nucleus							PF07223	Protein of unknown function (DUF1421)
Q6Z6L4	Aminopeptidase M1-A OS=Oryza sativa subsp. japonica OX=39947 GN=Os02g0218200 PE=2 SV=1	0.772	Down	0.035401	Os02g0218200	98.452	30.9	23	36	22	1.168	1.013	1.215	0.872	0.969	0.782	cytoplasm	GO:0006508 proteolysis; GO:0006518 peptide metabolic process; GO:0006807 nitrogen compound metabolic process; GO:0008152 metabolic process; GO:0009056 catabolic process; GO:0009987 cellular process; GO:0019538 protein metabolic process; GO:0034641 cellular nitrogen compound metabolic process; GO:0043170 macromolecule metabolic process; GO:0043171 peptide catabolic process; GO:0043603 cellular ami…	GO:0005622 intracellular; GO:0005623 cell; GO:0005737 cytoplasm; GO:0044424 intracellular part; GO:0044464 cell part;	GO:0003824 catalytic activity; GO:0004177 aminopeptidase activity; GO:0005488 binding; GO:0008233 peptidase activity; GO:0008235 metalloexopeptidase activity; GO:0008237 metallopeptidase activity; GO:0008238 exopeptidase activity; GO:0008270 zinc ion binding; GO:0016787 hydrolase activity; GO:0033218 amide binding; GO:0042277 peptide binding; GO:0043167 ion binding; GO:0043169 cation binding; GO:…	K08776	NPEPPS; puromycin-sensitive aminopeptidase [EC:3.4.11.-]		PF01433; PF11838	Peptidase family M1; Domain of unknown function (DUF3358)
Q6ZDW8	Phylloplanin-like(predicted) OS=Oryza sativa subsp. japonica OX=39947 GN=P0618H09.12 PE=2 SV=1	1.392	Up	0.0044425	P0618H09.12	14.125	6.4	1	4	1	0.833	0.779	0.896	1.188	1.229	1.074	chloroplast
Q6YXZ6	X8 domain-containing protein(predicted) OS=Oryza sativa subsp. japonica OX=39947 GN=Os02g0139300 PE=2 SV=1	1.241	Up	0.020361	Os02g0139300	53.374	7.2	2	3	2	0.89	0.921	0.913	1.099	1.249	1.032	plasma membrane		GO:0005618 cell wall; GO:0005622 intracellular; GO:0005623 cell; GO:0005737 cytoplasm; GO:0005773 vacuole; GO:0005886 plasma membrane; GO:0005911 cell-cell junction; GO:0009505 plant-type cell wall; GO:0009506 plasmodesma; GO:0016020 membrane; GO:0030054 cell junction; GO:0030312 external encapsulating structure; GO:0031224 intrinsic component of membrane; GO:0031225 anchored component of membran…	GO:0001871 pattern binding; GO:0003824 catalytic activity; GO:0004553 hydrolase activity, hydrolyzing O-glycosyl compounds; GO:0005488 binding; GO:0016787 hydrolase activity; GO:0016798 hydrolase activity, acting on glycosyl bonds; GO:0030246 carbohydrate binding; GO:0030247 polysaccharide binding;	K19893	GN5_6; glucan endo-1,3-beta-glucosidase 5/6 [EC:3.2.1.39]	osa00500 Starch and sucrose metabolism - Oryza sativa japonica (Japanese rice) (RefSeq); osa01100 Metabolic pathways - Oryza sativa japonica (Japanese rice) (RefSeq);	PF00332; PF07983	Glycosyl hydrolases family 17; X8 domain
Q6Z1Y6	Serotonin N-acetyltransferase 2, chloroplastic OS=Oryza sativa subsp. japonica OX=39947 GN=SNAT2 PE=1 SV=1	1.235	Up	0.0127966	SNAT2	21.659	20	3	7	3	0.919	0.91	0.879	1.042	1.084	1.218	chloroplast	GO:0006725 cellular aromatic compound metabolic process; GO:0006807 nitrogen compound metabolic process; GO:0008152 metabolic process; GO:0009058 biosynthetic process; GO:0009987 cellular process; GO:0010817 regulation of hormone levels; GO:0017144 drug metabolic process; GO:0018130 heterocycle biosynthetic process; GO:0019438 aromatic compound biosynthetic process; GO:0030186 melatonin metabolic…	GO:0005622 intracellular; GO:0005623 cell; GO:0005737 cytoplasm; GO:0009507 chloroplast; GO:0009536 plastid; GO:0043226 organelle; GO:0043227 membrane-bounded organelle; GO:0043229 intracellular organelle; GO:0043231 intracellular membrane-bounded organelle; GO:0044424 intracellular part; GO:0044444 cytoplasmic part; GO:0044464 cell part;	GO:0003824 catalytic activity; GO:0004059 aralkylamine N-acetyltransferase activity; GO:0008080 N-acetyltransferase activity; GO:0016407 acetyltransferase activity; GO:0016410 N-acyltransferase activity; GO:0016740 transferase activity; GO:0016746 transferase activity, transferring acyl groups; GO:0016747 transferase activity, transferring acyl groups other than amino-acyl groups;	K22450	osa00380 Tryptophan metabolism - Oryza sativa japonica (Japanese rice) (RefSeq); osa01100 Metabolic pathways - Oryza sativa japonica (Japanese rice) (RefSeq);
A0A0P0VPR8	M16C_associated domain-containing protein(predicted) OS=Oryza sativa subsp. japonica OX=39947 GN=Os02g0761400 PE=4 SV=1	0.737	Down	0.0079396	Os02g0761400	13.833	71.5	6	13	6	1.179	1.105	1.185	0.897	0.903	0.755	cytoplasm	GO:0006508 proteolysis; GO:0006807 nitrogen compound metabolic process; GO:0008152 metabolic process; GO:0010035 response to inorganic substance; GO:0010038 response to metal ion; GO:0010467 gene expression; GO:0016485 protein processing; GO:0019538 protein metabolic process; GO:0042221 response to chemical; GO:0043170 macromolecule metabolic process; GO:0044238 primary metabolic process; GO:0046…	GO:0005576 extracellular region; GO:0005622 intracellular; GO:0005623 cell; GO:0005737 cytoplasm; GO:0005739 mitochondrion; GO:0005759 mitochondrial matrix; GO:0009507 chloroplast; GO:0009526 plastid envelope; GO:0009532 plastid stroma; GO:0009536 plastid; GO:0009570 chloroplast stroma; GO:0009941 chloroplast envelope; GO:0031967 organelle envelope; GO:0031974 membrane-enclosed lumen; GO:0031975 …	GO:0003824 catalytic activity; GO:0004175 endopeptidase activity; GO:0004222 metalloendopeptidase activity; GO:0008233 peptidase activity; GO:0008237 metallopeptidase activity; GO:0016787 hydrolase activity; GO:0070011 peptidase activity, acting on L-amino acid peptides;
Q69XG4	Peptidase A1 domain-containing protein(predicted) OS=Oryza sativa subsp. japonica OX=39947 GN=P0490F09.29-1 PE=3 SV=1	1.407	Up	0.025061	P0490F09.29-1	53.043	8.7	4	5	4	0.805	0.835	0.859	1.018	1.392	1.107	chloroplast
Q5N7X2	C1_2 domain-containing protein(predicted) OS=Oryza sativa subsp. japonica OX=39947 GN=Os01g0912700 PE=2 SV=1	0.761	Down	0.0113556	Os01g0912700	34.703	10.6	2	4	2	1.179	1.107	1.162	0.979	0.806	0.839	chloroplast
A0A0P0X2H6	Abhydrolase_3 domain-containing protein(predicted) OS=Oryza sativa subsp. japonica OX=39947 GN=Os07g0162900 PE=4 SV=1	1.281	Up	0.005695	Os07g0162900	42.612	33.8	9	10	9	0.872	0.912	0.864	1.037	1.184	1.17	cytoplasm							PF07859	alpha/beta hydrolase fold
A0A0P0W3N2	HAD superfamily hydrolase, 5'-Nucleotidase containing protein, expressed(predicted) OS=Oryza sativa subsp. japonica OX=39947 GN=Os03g0774300 PE=4 SV=1	0.706	Down	0.025075	Os03g0774300	40.826	34.2	9	12	9	1.239	1.057	1.222	0.943	0.841	0.698	nucleus
Q65XN4	Polygalacturonase, putative, expressed(predicted) OS=Oryza sativa subsp. japonica OX=39947 GN=Os05g0542900 PE=2 SV=1	1.23	Up	0.039503	Os05g0542900	46.74	7.4	2	2	2	0.834	0.992	0.875	1.094	1.202	1.027	chloroplast		GO:0005618 cell wall; GO:0005623 cell; GO:0009505 plant-type cell wall; GO:0030312 external encapsulating structure; GO:0044464 cell part; GO:0071944 cell periphery;					PF00295	Glycosyl hydrolases family 28
Q8LQ68	Hexokinase-6 OS=Oryza sativa subsp. japonica OX=39947 GN=HXK6 PE=1 SV=1	0.81	Down	0.043216	HXK6	55.12	53.8	18	31	17	1.15	1.034	1.147	0.997	0.902	0.798	chloroplast	GO:0001678 cellular glucose homeostasis; GO:0005975 carbohydrate metabolic process; GO:0006082 organic acid metabolic process; GO:0006090 pyruvate metabolic process; GO:0006091 generation of precursor metabolites and energy; GO:0006096 glycolytic process; GO:0006139 nucleobase-containing compound metabolic process; GO:0006163 purine nucleotide metabolic process; GO:0006164 purine nucleotide biosy…	GO:0005622 intracellular; GO:0005623 cell; GO:0005737 cytoplasm; GO:0005739 mitochondrion; GO:0005829 cytosol; GO:0043226 organelle; GO:0043227 membrane-bounded organelle; GO:0043229 intracellular organelle; GO:0043231 intracellular membrane-bounded organelle; GO:0044424 intracellular part; GO:0044444 cytoplasmic part; GO:0044464 cell part;	GO:0003824 catalytic activity; GO:0004340 glucokinase activity; GO:0004396 hexokinase activity; GO:0008865 fructokinase activity; GO:0016301 kinase activity; GO:0016740 transferase activity; GO:0016772 transferase activity, transferring phosphorus-containing groups; GO:0016773 phosphotransferase activity, alcohol group as acceptor; GO:0019158 mannokinase activity; GO:0019200 carbohydrate kinase a…	K00844	HK; hexokinase [EC:2.7.1.1]	osa00010 Glycolysis / Gluconeogenesis - Oryza sativa japonica (Japanese rice) (RefSeq); osa00051 Fructose and mannose metabolism - Oryza sativa japonica (Japanese rice) (RefSeq); osa00052 Galactose metabolism - Oryza sativa japonica (Japanese rice) (RefSeq); osa00500 Starch and sucrose metabolism - Oryza sativa japonica (Japanese rice) (RefSeq); osa00520 Amino sugar and nucleotide sugar metabolis…	PF00349; PF03727	Hexokinase; Hexokinase
Q0JMV6	Ferredoxin--nitrite reductase, chloroplastic(predicted) OS=Oryza sativa subsp. japonica OX=39947 GN=Os01g0357100 PE=4 SV=1	0.742	Down	0.00197965	Os01g0357100	65.87	36.7	19	30	19	1.146	1.173	1.15	0.79	0.903	0.881	chloroplast	GO:0001101 response to acid chemical; GO:0008152 metabolic process; GO:0010035 response to inorganic substance; GO:0010167 response to nitrate; GO:0042221 response to chemical; GO:0050896 response to stimulus; GO:0055114 oxidation-reduction process; GO:1901698 response to nitrogen compound; GO:1901700 response to oxygen-containing compound;	GO:0005576 extracellular region; GO:0005622 intracellular; GO:0005623 cell; GO:0005737 cytoplasm; GO:0005739 mitochondrion; GO:0009507 chloroplast; GO:0009532 plastid stroma; GO:0009536 plastid; GO:0009570 chloroplast stroma; GO:0016020 membrane; GO:0043226 organelle; GO:0043227 membrane-bounded organelle; GO:0043229 intracellular organelle; GO:0043231 intracellular membrane-bounded organelle; GO…	GO:0003824 catalytic activity; GO:0016491 oxidoreductase activity; GO:0016661 oxidoreductase activity, acting on other nitrogenous compounds as donors; GO:0016662 oxidoreductase activity, acting on other nitrogenous compounds as donors, cytochrome as acceptor; GO:0050421 nitrite reductase (NO-forming) activity; GO:0098809 nitrite reductase activity;	K00366	nirA; ferredoxin-nitrite reductase [EC:1.7.7.1]	osa00910 Nitrogen metabolism - Oryza sativa japonica (Japanese rice) (RefSeq); osa01100 Metabolic pathways - Oryza sativa japonica (Japanese rice) (RefSeq);
Q9FTY4	RNA-binding protein FUS(predicted) OS=Oryza sativa subsp. japonica OX=39947 GN=Os01g0104400 PE=2 SV=1	1.257	Up	0.00128016	Os01g0104400	30.146	45.5	10	29	8	0.881	0.913	0.884	1.077	1.113	1.177	cytoplasm	GO:0006950 response to stress; GO:0006952 defense response; GO:0009605 response to external stimulus; GO:0009607 response to biotic stimulus; GO:0009617 response to bacterium; GO:0009987 cellular process; GO:0010118 stomatal movement; GO:0042742 defense response to bacterium; GO:0043207 response to external biotic stimulus; GO:0050896 response to stimulus; GO:0051704 multi-organism process; GO:00…	GO:0005622 intracellular; GO:0005623 cell; GO:0005634 nucleus; GO:0005737 cytoplasm; GO:0043226 organelle; GO:0043227 membrane-bounded organelle; GO:0043229 intracellular organelle; GO:0043231 intracellular membrane-bounded organelle; GO:0044424 intracellular part; GO:0044464 cell part;	GO:0005488 binding; GO:0030246 carbohydrate binding;
Q65XA1	11S globulin seed storage protein 2-like(predicted) OS=Oryza sativa subsp. japonica OX=39947 GN=Os05g0116000 PE=2 SV=1	1.248	Up	0.00092225	Os05g0116000	38.194	47.6	12	22	12	0.907	0.908	0.871	1.092	1.165	1.095	cytoplasm							PF00190	Cupin
Q75IZ7	Nuclear transcription factor Y subunit B-8 OS=Oryza sativa subsp. japonica OX=39947 GN=NFYB8 PE=1 SV=1	1.311	Up	0.0144814	NFYB8	22.986	10	1	2	1	0.813	0.868	0.938	1.072	1.1	1.262	nucleus	GO:0000003 reproduction; GO:0003006 developmental process involved in reproduction; GO:0006355 regulation of transcription, DNA-templated; GO:0007275 multicellular organism development; GO:0009314 response to radiation; GO:0009416 response to light stimulus; GO:0009628 response to abiotic stimulus; GO:0009648 photoperiodism; GO:0009791 post-embryonic development; GO:0009889 regulation of biosynth…	GO:0005622 intracellular; GO:0005623 cell; GO:0005737 cytoplasm; GO:0044424 intracellular part; GO:0044464 cell part;	GO:0003700 transcription factor activity, sequence-specific DNA binding; GO:0003712 transcription cofactor activity;	K08065	NFYB; nuclear transcription Y subunit beta		PF00808	Histone-like transcription factor (CBF/NF-Y) and archaeal histone
Q8H530	CN hydrolase domain-containing protein(predicted) OS=Oryza sativa subsp. japonica OX=39947 GN=OJ1753_E03.112 PE=2 SV=1	1.214	Up	0.0048553	OJ1753_E03.112	45.712	16.5	5	6	5	0.896	0.948	0.879	1.159	1.065	1.083	cytoskeleton	GO:0006139 nucleobase-containing compound metabolic process; GO:0006206 pyrimidine nucleobase metabolic process; GO:0006208 pyrimidine nucleobase catabolic process; GO:0006212 uracil catabolic process; GO:0006725 cellular aromatic compound metabolic process; GO:0006807 nitrogen compound metabolic process; GO:0007154 cell communication; GO:0008152 metabolic process; GO:0009056 catabolic process; G…	GO:0005622 intracellular; GO:0005623 cell; GO:0005737 cytoplasm; GO:0005829 cytosol; GO:0044424 intracellular part; GO:0044444 cytoplasmic part; GO:0044464 cell part;	GO:0003824 catalytic activity; GO:0003837 beta-ureidopropionase activity; GO:0016787 hydrolase activity; GO:0016810 hydrolase activity, acting on carbon-nitrogen (but not peptide) bonds; GO:0016811 hydrolase activity, acting on carbon-nitrogen (but not peptide) bonds, in linear amides;	K01431	UPB1, pydC; beta-ureidopropionase [EC:3.5.1.6]	osa00240 Pyrimidine metabolism - Oryza sativa japonica (Japanese rice) (RefSeq); osa00410 beta-Alanine metabolism - Oryza sativa japonica (Japanese rice) (RefSeq); osa00770 Pantothenate and CoA biosynthesis - Oryza sativa japonica (Japanese rice) (RefSeq); osa01100 Metabolic pathways - Oryza sativa japonica (Japanese rice) (RefSeq);
Q0JHB3	Amidophosphoribosyltransferase(predicted) OS=Oryza sativa subsp. japonica OX=39947 GN=Os01g0873100 PE=4 SV=1	0.771	Down	0.0177807	Os01g0873100	11.54	62.9	3	7	3	1.208	1.07	1.149	0.956	0.787	0.9	nucleus
Q69WH2	Bsd2(predicted) OS=Oryza sativa subsp. japonica OX=39947 GN=Os06g0332800 PE=2 SV=1	1.365	Up	0.026336	Os06g0332800	13.621	45	3	14	3	0.824	0.927	0.81	1.013	1.154	1.33	chloroplast
Q5NAP3	Lipase_GDSL domain-containing protein(predicted) OS=Oryza sativa subsp. japonica OX=39947 GN=Os01g0223200 PE=2 SV=1	1.276	Up	0.038162	Os01g0223200	40.97	15.6	5	6	5	0.919	0.903	0.87	1.231	0.977	1.228	endoplasmic reticulum
B9FM04	Glutamine amidotransferase type-1 domain-containing protein(predicted) OS=Oryza sativa subsp. japonica OX=39947 GN=Os05g0104650 PE=3 SV=1	0.813	Down	0.032943	Os05g0104650	154.05	13.9	15	18	12	1.174	1.063	1.11	0.853	1.017	0.852	chloroplast	GO:0007275 multicellular organism development; GO:0009555 pollen development; GO:0032501 multicellular organismal process; GO:0032502 developmental process; GO:0048229 gametophyte development; GO:0048856 anatomical structure development; GO:0055046 microgametogenesis;	GO:0005622 intracellular; GO:0005623 cell; GO:0005737 cytoplasm; GO:0005739 mitochondrion; GO:0009507 chloroplast; GO:0009532 plastid stroma; GO:0009536 plastid; GO:0009570 chloroplast stroma; GO:0043226 organelle; GO:0043227 membrane-bounded organelle; GO:0043229 intracellular organelle; GO:0043231 intracellular membrane-bounded organelle; GO:0044422 organelle part; GO:0044424 intracellular part…	GO:0000166 nucleotide binding; GO:0003824 catalytic activity; GO:0004642 phosphoribosylformylglycinamidine synthase activity; GO:0005488 binding; GO:0005524 ATP binding; GO:0008144 drug binding; GO:0016874 ligase activity; GO:0016879 ligase activity, forming carbon-nitrogen bonds; GO:0016884 carbon-nitrogen ligase activity, with glutamine as amido-N-donor; GO:0017076 purine nucleotide binding; GO…	K01952	purL, PFAS; phosphoribosylformylglycinamidine synthase [EC:6.3.5.3]	osa00230 Purine metabolism - Oryza sativa japonica (Japanese rice) (RefSeq); osa01100 Metabolic pathways - Oryza sativa japonica (Japanese rice) (RefSeq); osa01110 Biosynthesis of secondary metabolites - Oryza sativa japonica (Japanese rice) (RefSeq);	PF02769; PF13507	AIR synthase related protein, C-terminal domain; CobB/CobQ-like glutamine amidotransferase domain
Q5Z6P9	Ubiquitin receptor RAD23c(predicted) OS=Oryza sativa subsp. japonica OX=39947 GN=Os06g0264300 PE=2 SV=1	1.296	Up	0.034877	Os06g0264300	43.076	36.8	10	16	9	0.864	0.905	0.872	0.99	1.129	1.303	chloroplast				K10839	RAD23, HR23; UV excision repair protein RAD23	osa03420 Nucleotide excision repair - Oryza sativa japonica (Japanese rice) (RefSeq); osa04141 Protein processing in endoplasmic reticulum - Oryza sativa japonica (Japanese rice) (RefSeq);	PF00240; PF00627; PF09280	Ubiquitin family; UBA/TS-N domain; XPC-binding domain
Q75LJ3	Electron transfer flavoprotein subunit alpha, mitochondrial OS=Oryza sativa subsp. japonica OX=39947 GN=ETFA PE=2 SV=1	1.305	Up	0.038958	ETFA	37.352	24	5	6	5	0.891	0.901	0.857	1.153	0.985	1.319	chloroplast	GO:0006082 organic acid metabolic process; GO:0006091 generation of precursor metabolites and energy; GO:0006629 lipid metabolic process; GO:0006631 fatty acid metabolic process; GO:0006635 fatty acid beta-oxidation; GO:0008152 metabolic process; GO:0009056 catabolic process; GO:0009062 fatty acid catabolic process; GO:0009987 cellular process; GO:0016042 lipid catabolic process; GO:0016054 organ…	GO:0005622 intracellular; GO:0005623 cell; GO:0005737 cytoplasm; GO:0005739 mitochondrion; GO:0043226 organelle; GO:0043227 membrane-bounded organelle; GO:0043229 intracellular organelle; GO:0043231 intracellular membrane-bounded organelle; GO:0044424 intracellular part; GO:0044444 cytoplasmic part; GO:0044464 cell part;	GO:0000166 nucleotide binding; GO:0003824 catalytic activity; GO:0005488 binding; GO:0005507 copper ion binding; GO:0009055 electron carrier activity; GO:0016491 oxidoreductase activity; GO:0036094 small molecule binding; GO:0043167 ion binding; GO:0043168 anion binding; GO:0043169 cation binding; GO:0046872 metal ion binding; GO:0046914 transition metal ion binding; GO:0048037 cofactor binding; …	K03522	fixB, etfA; electron transfer flavoprotein alpha subunit		PF01012; PF00766	Electron transfer flavoprotein domain; Electron transfer flavoprotein FAD-binding domain
Q2QQ48	Eukaryotic translation initiation factor 5A OS=Oryza sativa subsp. japonica OX=39947 GN=LOC_Os12g32240 PE=2 SV=1	1.215	Up	0.0122617	LOC_Os12g32240	17.557	50	8	16	2	0.899	0.963	0.864	1.036	1.127	1.149	cytoskeleton	GO:0006412 translation; GO:0006413 translational initiation; GO:0006518 peptide metabolic process; GO:0006807 nitrogen compound metabolic process; GO:0006950 response to stress; GO:0006952 defense response; GO:0008152 metabolic process; GO:0008219 cell death; GO:0009058 biosynthetic process; GO:0009059 macromolecule biosynthetic process; GO:0009605 response to external stimulus; GO:0009607 respon…	GO:0005622 intracellular; GO:0005623 cell; GO:0005634 nucleus; GO:0043226 organelle; GO:0043227 membrane-bounded organelle; GO:0043229 intracellular organelle; GO:0043231 intracellular membrane-bounded organelle; GO:0044424 intracellular part; GO:0044464 cell part;	GO:0003676 nucleic acid binding; GO:0003723 RNA binding; GO:0003743 translation initiation factor activity; GO:0005488 binding; GO:0008135 translation factor activity, RNA binding; GO:0097159 organic cyclic compound binding; GO:1901363 heterocyclic compound binding;	K03263	EIF5A; translation initiation factor 5A		PF01287	Eukaryotic elongation factor 5A hypusine, DNA-binding OB fold
Q339E0	Expressed protein OS=Oryza sativa subsp. japonica OX=39947 GN=LOC_Os10g22100 PE=2 SV=1	1.671	Up	0.00174403	LOC_Os10g22100	77.187	3.9	2	2	2	0.729	0.694	0.842	1.182	1.348	1.255	nucleus
Q6ETD3	Vacuolar acid invertase(predicted) OS=Oryza sativa subsp. japonica OX=39947 GN=Os02g0106100 PE=3 SV=1	1.5	Up	0.0129207	Os02g0106100	72.548	4.4	2	2	2	0.891	0.771	0.771	1.402	1.063	1.184	plasma membrane	GO:0001101 response to acid chemical; GO:0007275 multicellular organism development; GO:0009605 response to external stimulus; GO:0009607 response to biotic stimulus; GO:0009617 response to bacterium; GO:0009719 response to endogenous stimulus; GO:0009725 response to hormone; GO:0009739 response to gibberellin; GO:0009987 cellular process; GO:0010033 response to organic substance; GO:0022622 root…	GO:0000325 plant-type vacuole; GO:0005618 cell wall; GO:0005622 intracellular; GO:0005623 cell; GO:0005737 cytoplasm; GO:0005773 vacuole; GO:0009505 plant-type cell wall; GO:0030312 external encapsulating structure; GO:0043226 organelle; GO:0043227 membrane-bounded organelle; GO:0043229 intracellular organelle; GO:0043231 intracellular membrane-bounded organelle; GO:0044424 intracellular part; GO…	GO:0003824 catalytic activity; GO:0004553 hydrolase activity, hydrolyzing O-glycosyl compounds; GO:0004564 beta-fructofuranosidase activity; GO:0016787 hydrolase activity; GO:0016798 hydrolase activity, acting on glycosyl bonds;	K21351	SST; sucrose:sucrose fructosyltransferase [EC:2.4.1.99]		PF00251; PF08244	Glycosyl hydrolases family 32 N-terminal domain; Glycosyl hydrolases family 32 C terminal
A2ZTZ7	DLH domain-containing protein(predicted) OS=Oryza sativa subsp. japonica OX=39947 GN=Os01g0531500 PE=4 SV=1	1.209	Up	0.035979	Os01g0531500	26.164	54.7	8	21	8	0.905	0.919	0.918	1.029	1.124	1.163	cytoplasm				K01061	E3.1.1.45; carboxymethylenebutenolidase [EC:3.1.1.45]	osa01100 Metabolic pathways - Oryza sativa japonica (Japanese rice) (RefSeq);	PF01738	Dienelactone hydrolase family
A0A0N7KLZ4	Proteasome activator subunit 4-like(predicted) OS=Oryza sativa subsp. japonica OX=39947 GN=Os06g0301300 PE=4 SV=1	0.801	Down	0.031183	Os06g0301300	77.002	1.3	1	1	1	1.158	1.098	1.089	0.872	1.007	0.802	cytoplasm	GO:0006508 proteolysis; GO:0006807 nitrogen compound metabolic process; GO:0008152 metabolic process; GO:0009056 catabolic process; GO:0009057 macromolecule catabolic process; GO:0009893 positive regulation of metabolic process; GO:0009987 cellular process; GO:0010498 proteasomal protein catabolic process; GO:0010499 proteasomal ubiquitin-independent protein catabolic process; GO:0010604 positive…	GO:0000502 proteasome complex; GO:0005622 intracellular; GO:0005623 cell; GO:0005634 nucleus; GO:0005737 cytoplasm; GO:0005829 cytosol; GO:0005839 proteasome core complex; GO:0032991 macromolecular complex; GO:0043226 organelle; GO:0043227 membrane-bounded organelle; GO:0043229 intracellular organelle; GO:0043231 intracellular membrane-bounded organelle; GO:0044424 intracellular part; GO:0044444 …	GO:0005488 binding; GO:0005515 protein binding; GO:0008047 enzyme activator activity; GO:0016504 peptidase activator activity; GO:0030234 enzyme regulator activity; GO:0042393 histone binding; GO:0044877 macromolecular complex binding; GO:0061134 peptidase regulator activity; GO:0070577 lysine-acetylated histone binding; GO:0070628 proteasome binding; GO:0098772 molecular function regulator;	K06699	PSME4; proteasome activator subunit 4	osa03050 Proteasome - Oryza sativa japonica (Japanese rice) (RefSeq);
Q6Z7Q1	Chlorophyll a-b binding protein, chloroplastic OS=Oryza sativa subsp. japonica OX=39947 GN=Os02g0764500 PE=2 SV=1	0.696	Down	0.0161997	Os02g0764500	27.895	24.5	3	3	3	1.189	1.093	1.283	0.825	0.823	0.833	chloroplast				K08911	LHCA5; light-harvesting complex I chlorophyll a/b binding protein 5	osa00196 Photosynthesis - antenna proteins - Oryza sativa japonica (Japanese rice) (RefSeq); osa01100 Metabolic pathways - Oryza sativa japonica (Japanese rice) (RefSeq);
Q8S1Y5	Ubiquitin carrier protein(predicted) OS=Oryza sativa subsp. japonica OX=39947 GN=P0482D04.9 PE=2 SV=1	1.279	Up	0.00190102	P0482D04.9	21.323	10.8	2	2	2	0.893	0.838	0.925	1.093	1.158	1.145	chloroplast	GO:0000209 protein polyubiquitination; GO:0006464 cellular protein modification process; GO:0006508 proteolysis; GO:0006511 ubiquitin-dependent protein catabolic process; GO:0006807 nitrogen compound metabolic process; GO:0008152 metabolic process; GO:0009056 catabolic process; GO:0009057 macromolecule catabolic process; GO:0009987 cellular process; GO:0010498 proteasomal protein catabolic proces…	GO:0005622 intracellular; GO:0005623 cell; GO:0005634 nucleus; GO:0043226 organelle; GO:0043227 membrane-bounded organelle; GO:0043229 intracellular organelle; GO:0043231 intracellular membrane-bounded organelle; GO:0044424 intracellular part; GO:0044464 cell part;	GO:0003824 catalytic activity; GO:0004842 ubiquitin-protein transferase activity; GO:0005488 binding; GO:0005515 protein binding; GO:0016740 transferase activity; GO:0019787 ubiquitin-like protein transferase activity; GO:0019899 enzyme binding; GO:0031625 ubiquitin protein ligase binding; GO:0044389 ubiquitin-like protein ligase binding; GO:0061630 ubiquitin protein ligase activity; GO:0061659 u…	K04649	HIP2, UBC1; ubiquitin-conjugating enzyme (huntingtin interacting protein 2) [EC:2.3.2.23]	osa04120 Ubiquitin mediated proteolysis - Oryza sativa japonica (Japanese rice) (RefSeq);	PF00179; PF00627	Ubiquitin-conjugating enzyme; UBA/TS-N domain
Q7FAI9	OSJNBb0038F03.15 protein(predicted) OS=Oryza sativa subsp. japonica OX=39947 GN=OSJNBb0038F03.15 PE=4 SV=1	0.823	Down	0.048898	OSJNBb0038F03.15	52.593	30.6	11	11	11	1.121	1.029	1.164	0.989	0.932	0.808	chloroplast				K23538
Q6K548	Mitochondrial outer membrane protein porin 1 OS=Oryza sativa subsp. japonica OX=39947 GN=VDAC1 PE=1 SV=3	1.215	Up	0.028225	VDAC1	29.219	48.9	10	27	10	0.907	0.959	0.884	1.102	1.019	1.219	cytoplasm	GO:0006091 generation of precursor metabolites and energy; GO:0006810 transport; GO:0006811 ion transport; GO:0006820 anion transport; GO:0006950 response to stress; GO:0006952 defense response; GO:0008152 metabolic process; GO:0009060 aerobic respiration; GO:0009266 response to temperature stimulus; GO:0009409 response to cold; GO:0009605 response to external stimulus; GO:0009607 response to bio…	GO:0005618 cell wall; GO:0005622 intracellular; GO:0005623 cell; GO:0005634 nucleus; GO:0005730 nucleolus; GO:0005737 cytoplasm; GO:0005739 mitochondrion; GO:0005740 mitochondrial envelope; GO:0005741 mitochondrial outer membrane; GO:0005773 vacuole; GO:0005774 vacuolar membrane; GO:0005886 plasma membrane; GO:0009507 chloroplast; GO:0009526 plastid envelope; GO:0009536 plastid; GO:0009941 chloro…	GO:0005215 transporter activity; GO:0005216 ion channel activity; GO:0005244 voltage-gated ion channel activity; GO:0005253 anion channel activity; GO:0008308 voltage-gated anion channel activity; GO:0008509 anion transmembrane transporter activity; GO:0015075 ion transmembrane transporter activity; GO:0015103 inorganic anion transmembrane transporter activity; GO:0015267 channel activity; GO:001…	K15040	VDAC2; voltage-dependent anion channel protein 2
Q657L8	Peptidylprolyl isomerase OS=Oryza sativa subsp. japonica OX=39947 GN=P0468H06.14-1 PE=2 SV=1	0.743	Down	0.037302	P0468H06.14-1	72.873	10	5	6	5	1.19	1.107	1.166	1.019	0.823	0.73	nucleus							PF00254	FKBP-type peptidyl-prolyl cis-trans isomerase
Q8LHL0	RRM domain-containing protein(predicted) OS=Oryza sativa subsp. japonica OX=39947 GN=P0524E08.112 PE=2 SV=2	1.232	Up	0.0124435	P0524E08.112	32.243	7.3	2	2	2	0.862	0.871	0.978	1.065	1.107	1.168	nucleus	GO:0000375 RNA splicing, via transesterification reactions; GO:0000377 RNA splicing, via transesterification reactions with bulged adenosine as nucleophile; GO:0000398 mRNA splicing, via spliceosome; GO:0006139 nucleobase-containing compound metabolic process; GO:0006396 RNA processing; GO:0006397 mRNA processing; GO:0006725 cellular aromatic compound metabolic process; GO:0006807 nitrogen compou…	GO:0005622 intracellular; GO:0005623 cell; GO:0005634 nucleus; GO:0005654 nucleoplasm; GO:0005737 cytoplasm; GO:0005829 cytosol; GO:0016020 membrane; GO:0016604 nuclear body; GO:0016607 nuclear speck; GO:0031974 membrane-enclosed lumen; GO:0031981 nuclear lumen; GO:0043226 organelle; GO:0043227 membrane-bounded organelle; GO:0043229 intracellular organelle; GO:0043231 intracellular membrane-bound…	GO:0003676 nucleic acid binding; GO:0003723 RNA binding; GO:0003729 mRNA binding; GO:0005488 binding; GO:0097159 organic cyclic compound binding; GO:1901363 heterocyclic compound binding;	K12891	SFRS2; splicing factor, arginine/serine-rich 2	osa03040 Spliceosome - Oryza sativa japonica (Japanese rice) (RefSeq);	PF00076	RNA recognition motif. (a.k.a. RRM, RBD, or RNP domain)
A0A0P0XWA7	Chloroplast inner envelope protein, putative, expressed(predicted) OS=Oryza sativa subsp. japonica OX=39947 GN=Os10g0492000 PE=4 SV=1	0.807	Down	0.0154591	Os10g0492000	66.818	48.7	25	59	24	1.136	1.058	1.147	0.917	0.959	0.819	cytoplasm	GO:0006605 protein targeting; GO:0006810 transport; GO:0006886 intracellular protein transport; GO:0006996 organelle organization; GO:0008104 protein localization; GO:0009657 plastid organization; GO:0009658 chloroplast organization; GO:0009987 cellular process; GO:0015031 protein transport; GO:0015833 peptide transport; GO:0016043 cellular component organization; GO:0017038 protein import; GO:00…	GO:0005622 intracellular; GO:0005623 cell; GO:0005737 cytoplasm; GO:0009507 chloroplast; GO:0009526 plastid envelope; GO:0009528 plastid inner membrane; GO:0009536 plastid; GO:0009706 chloroplast inner membrane; GO:0009941 chloroplast envelope; GO:0016020 membrane; GO:0019866 organelle inner membrane; GO:0031090 organelle membrane; GO:0031897 Tic complex; GO:0031967 organelle envelope; GO:0031969…
O04882	Farnesyl diphosphate synthase OS=Oryza sativa subsp. japonica OX=39947 GN=FPPS1 PE=2 SV=1	0.781	Down	0.0367	FPPS1	40.676	22.1	7	11	6	1.133	1.046	1.192	0.99	0.772	0.871	cytoplasm	GO:0006629 lipid metabolic process; GO:0006644 phospholipid metabolic process; GO:0006720 isoprenoid metabolic process; GO:0006721 terpenoid metabolic process; GO:0006793 phosphorus metabolic process; GO:0006796 phosphate-containing compound metabolic process; GO:0008152 metabolic process; GO:0008299 isoprenoid biosynthetic process; GO:0008610 lipid biosynthetic process; GO:0008654 phospholipid b…	GO:0005622 intracellular; GO:0005623 cell; GO:0005737 cytoplasm; GO:0005739 mitochondrion; GO:0005829 cytosol; GO:0043226 organelle; GO:0043227 membrane-bounded organelle; GO:0043229 intracellular organelle; GO:0043231 intracellular membrane-bounded organelle; GO:0044424 intracellular part; GO:0044444 cytoplasmic part; GO:0044464 cell part;	GO:0003824 catalytic activity; GO:0004161 dimethylallyltranstransferase activity; GO:0004337 geranyltranstransferase activity; GO:0004659 prenyltransferase activity; GO:0016740 transferase activity; GO:0016765 transferase activity, transferring alkyl or aryl (other than methyl) groups;	K00787	FDPS; farnesyl diphosphate synthase [EC:2.5.1.1 2.5.1.10]	osa00900 Terpenoid backbone biosynthesis - Oryza sativa japonica (Japanese rice) (RefSeq); osa01100 Metabolic pathways - Oryza sativa japonica (Japanese rice) (RefSeq); osa01110 Biosynthesis of secondary metabolites - Oryza sativa japonica (Japanese rice) (RefSeq);	PF00348	Polyprenyl synthetase
Q69IM4	Transcription factor 25(predicted) OS=Oryza sativa subsp. japonica OX=39947 GN=Os09g0514900 PE=2 SV=1	0.679	Down	0.032936	Os09g0514900	72.347	1.7	1	1	1	1.42	1.176	1.009	0.928	0.751	0.769	chloroplast
A0A0P0W8W7	PKS_ER domain-containing protein(predicted) OS=Oryza sativa subsp. japonica OX=39947 GN=Os04g0358000 PE=4 SV=1	1.304	Up	0.041983	Os04g0358000	34.033	3.2	1	1	1	0.824	0.915	0.894	1.174	0.973	1.286	chloroplast		GO:0005622 intracellular; GO:0005623 cell; GO:0005737 cytoplasm; GO:0005773 vacuole; GO:0005886 plasma membrane; GO:0009507 chloroplast; GO:0009526 plastid envelope; GO:0009534 chloroplast thylakoid; GO:0009535 chloroplast thylakoid membrane; GO:0009536 plastid; GO:0009579 thylakoid; GO:0009941 chloroplast envelope; GO:0016020 membrane; GO:0031967 organelle envelope; GO:0031975 envelope; GO:00319…		K00224	osa00592 alpha-Linolenic acid metabolism - Oryza sativa japonica (Japanese rice) (RefSeq); osa01110 Biosynthesis of secondary metabolites - Oryza sativa japonica (Japanese rice) (RefSeq);		PF08240; PF13602	Alcohol dehydrogenase GroES-like domain; Zinc-binding dehydrogenase
Q0JD85	Fibrillin protein 5 homolog OS=Oryza sativa subsp. japonica OX=39947 GN=FBN5 PE=1 SV=1	0.655	Down	0.0065952	FBN5	30.617	10.4	3	5	3	1.28	1.098	1.272	0.84	0.853	0.697	chloroplast	GO:0006732 coenzyme metabolic process; GO:0008152 metabolic process; GO:0009058 biosynthetic process; GO:0009108 coenzyme biosynthetic process; GO:0009987 cellular process; GO:0010236 plastoquinone biosynthetic process; GO:0042180 cellular ketone metabolic process; GO:0042181 ketone biosynthetic process; GO:0044237 cellular metabolic process; GO:0044249 cellular biosynthetic process; GO:0044281 s…	GO:0005622 intracellular; GO:0005623 cell; GO:0005737 cytoplasm; GO:0009507 chloroplast; GO:0009532 plastid stroma; GO:0009536 plastid; GO:0009570 chloroplast stroma; GO:0043226 organelle; GO:0043227 membrane-bounded organelle; GO:0043229 intracellular organelle; GO:0043231 intracellular membrane-bounded organelle; GO:0044422 organelle part; GO:0044424 intracellular part; GO:0044434 chloroplast p…
Q9XHW8	Germin-like protein OS=Oryza sativa subsp. japonica OX=39947 GN=OSJNBa0049B20.25 PE=2 SV=1	1.327	Up	0.0174377	OSJNBa0049B20.25	23.194	18.1	4	9	3	0.861	0.908	0.827	1.01	1.266	1.168	extracellular	GO:0006810 transport; GO:0009987 cellular process; GO:0010496 intercellular transport; GO:0010497 plasmodesmata-mediated intercellular transport; GO:0050789 regulation of biological process; GO:0050793 regulation of developmental process; GO:0051179 localization; GO:0051234 establishment of localization; GO:0051239 regulation of multicellular organismal process; GO:0065007 biological regulation; …	GO:0005618 cell wall; GO:0005623 cell; GO:0005911 cell-cell junction; GO:0009505 plant-type cell wall; GO:0009506 plasmodesma; GO:0030054 cell junction; GO:0030312 external encapsulating structure; GO:0044464 cell part; GO:0055044 symplast; GO:0071944 cell periphery;					PF00190	Cupin
P38419	Lipoxygenase 7, chloroplastic OS=Oryza sativa subsp. japonica OX=39947 GN=CM-LOX1 PE=2 SV=2	0.601	Down	0.0029364	CM-LOX1	102.82	20.5	16	21	8	1.262	1.152	1.373	0.715	0.853	0.709	chloroplast	GO:0006950 response to stress; GO:0008152 metabolic process; GO:0009605 response to external stimulus; GO:0009607 response to biotic stimulus; GO:0009611 response to wounding; GO:0043207 response to external biotic stimulus; GO:0050896 response to stimulus; GO:0051704 multi-organism process; GO:0051707 response to other organism; GO:0055114 oxidation-reduction process;		GO:0003824 catalytic activity; GO:0016166 phytoene dehydrogenase activity; GO:0016491 oxidoreductase activity; GO:0016627 oxidoreductase activity, acting on the CH-CH group of donors;	K00454	LOX2S; lipoxygenase [EC:1.13.11.12]	osa00591 Linoleic acid metabolism - Oryza sativa japonica (Japanese rice) (RefSeq); osa00592 alpha-Linolenic acid metabolism - Oryza sativa japonica (Japanese rice) (RefSeq); osa01100 Metabolic pathways - Oryza sativa japonica (Japanese rice) (RefSeq); osa01110 Biosynthesis of secondary metabolites - Oryza sativa japonica (Japanese rice) (RefSeq);	PF01477; PF00305	PLAT/LH2 domain; Lipoxygenase
Q9XJ54	Nuclear transport factor 2 OS=Oryza sativa subsp. japonica OX=39947 GN=NTF2 PE=2 SV=1	1.384	Up	0.0137046	NTF2	13.354	42.6	3	8	3	0.792	0.871	0.868	1.074	1.094	1.336	mitochondria							PF02136	Nuclear transport factor 2 (NTF2) domain
Q7XUF9	Protein kinase domain-containing protein(predicted) OS=Oryza sativa subsp. japonica OX=39947 GN=Os04g0487200 PE=4 SV=2	0.804	Down	0.049745	Os04g0487200	66.367	4	3	3	3	1.119	1.11	1.116	0.933	0.948	0.807	plasma membrane	GO:0002831 regulation of response to biotic stimulus; GO:0002832 negative regulation of response to biotic stimulus; GO:0031347 regulation of defense response; GO:0031348 negative regulation of defense response; GO:0032101 regulation of response to external stimulus; GO:0032102 negative regulation of response to external stimulus; GO:0043900 regulation of multi-organism process; GO:0043901 negati…	GO:0005622 intracellular; GO:0005623 cell; GO:0005634 nucleus; GO:0005737 cytoplasm; GO:0005886 plasma membrane; GO:0009507 chloroplast; GO:0009536 plastid; GO:0016020 membrane; GO:0043226 organelle; GO:0043227 membrane-bounded organelle; GO:0043229 intracellular organelle; GO:0043231 intracellular membrane-bounded organelle; GO:0044424 intracellular part; GO:0044444 cytoplasmic part; GO:0044464 …					PF07714	Protein tyrosine kinase
Q0JGY3	Rhodanese domain-containing protein(predicted) OS=Oryza sativa subsp. japonica OX=39947 GN=Os01g0896500 PE=4 SV=1	0.788	Down	0.0092	Os01g0896500	65.047	33.7	19	36	19	1.143	1.074	1.159	0.934	0.917	0.809	chloroplast							PF00581	Rhodanese-like domain
Q6ZIX2	Cycloartenol-C-24-methyltransferase 1 OS=Oryza sativa subsp. japonica OX=39947 GN=Smt1-1 PE=2 SV=1	1.231	Up	0.0064602	Smt1-1	38.611	2.3	1	1	1	0.885	0.929	0.891	1.074	1.192	1.063	cytoplasm	GO:0000003 reproduction; GO:0003006 developmental process involved in reproduction; GO:0006629 lipid metabolic process; GO:0006694 steroid biosynthetic process; GO:0007275 multicellular organism development; GO:0008152 metabolic process; GO:0008202 steroid metabolic process; GO:0008610 lipid biosynthetic process; GO:0009058 biosynthetic process; GO:0009790 embryo development; GO:0009791 post-embr…	GO:0005622 intracellular; GO:0005623 cell; GO:0005737 cytoplasm; GO:0005773 vacuole; GO:0005783 endoplasmic reticulum; GO:0005911 cell-cell junction; GO:0009506 plasmodesma; GO:0012505 endomembrane system; GO:0030054 cell junction; GO:0043226 organelle; GO:0043227 membrane-bounded organelle; GO:0043229 intracellular organelle; GO:0043231 intracellular membrane-bounded organelle; GO:0044424 intrac…	GO:0003824 catalytic activity; GO:0003838 sterol 24-C-methyltransferase activity; GO:0008168 methyltransferase activity; GO:0008169 C-methyltransferase activity; GO:0008757 S-adenosylmethionine-dependent methyltransferase activity; GO:0016740 transferase activity; GO:0016741 transferase activity, transferring one-carbon groups;	K00559	E2.1.1.41, SMT1, ERG6; sterol 24-C-methyltransferase [EC:2.1.1.41]	osa00100 Steroid biosynthesis - Oryza sativa japonica (Japanese rice) (RefSeq); osa01100 Metabolic pathways - Oryza sativa japonica (Japanese rice) (RefSeq); osa01110 Biosynthesis of secondary metabolites - Oryza sativa japonica (Japanese rice) (RefSeq);	PF08241	Methyltransferase domain
Q10MU1	CHCH domain containing protein, expressed OS=Oryza sativa subsp. japonica OX=39947 GN=LOC_Os03g18420 PE=2 SV=1	1.211	Up	0.040118	LOC_Os03g18420	12.401	12.7	1	2	1	0.912	0.953	0.874	1.096	1	1.222	chloroplast				K03952	NDUFA8; NADH dehydrogenase (ubiquinone) 1 alpha subcomplex subunit 8	osa00190 Oxidative phosphorylation - Oryza sativa japonica (Japanese rice) (RefSeq); osa01100 Metabolic pathways - Oryza sativa japonica (Japanese rice) (RefSeq);	PF06747	CHCH domain
Q6ES11	Plug_translocon domain-containing protein(predicted) OS=Oryza sativa subsp. japonica OX=39947 GN=Os09g0347700 PE=2 SV=1	1.203	Up	0.014657	Os09g0347700	52.263	6.9	3	3	3	0.884	0.968	0.886	1.074	1.171	1.049	plasma membrane	GO:0006605 protein targeting; GO:0006612 protein targeting to membrane; GO:0006620 posttranslational protein targeting to membrane; GO:0006810 transport; GO:0006886 intracellular protein transport; GO:0008104 protein localization; GO:0015031 protein transport; GO:0015833 peptide transport; GO:0031204 posttranslational protein targeting to membrane, translocation; GO:0033036 macromolecule localiza…	GO:0005622 intracellular; GO:0005623 cell; GO:0005737 cytoplasm; GO:0005783 endoplasmic reticulum; GO:0012505 endomembrane system; GO:0043226 organelle; GO:0043227 membrane-bounded organelle; GO:0043229 intracellular organelle; GO:0043231 intracellular membrane-bounded organelle; GO:0044424 intracellular part; GO:0044444 cytoplasmic part; GO:0044464 cell part;	GO:0005215 transporter activity; GO:0008320 protein transmembrane transporter activity; GO:0008565 protein transporter activity; GO:0015399 primary active transmembrane transporter activity; GO:0015405 P-P-bond-hydrolysis-driven transmembrane transporter activity; GO:0015450 P-P-bond-hydrolysis-driven protein transmembrane transporter activity; GO:0022804 active transmembrane transporter activity…	K10956	SEC61A; protein transport protein SEC61 subunit alpha	osa03060 Protein export - Oryza sativa japonica (Japanese rice) (RefSeq); osa04141 Protein processing in endoplasmic reticulum - Oryza sativa japonica (Japanese rice) (RefSeq); osa04145 Phagosome - Oryza sativa japonica (Japanese rice) (RefSeq);	PF10559	Plug domain of Sec61p
A0A0P0VDT5	Hydroperoxide lyase(predicted) OS=Oryza sativa subsp. japonica OX=39947 GN=Os02g0110200 PE=3 SV=1	0.81	Down	0.0177566	Os02g0110200	53.579	28.2	11	21	11	1.131	1.073	1.156	0.989	0.902	0.832	chloroplast	GO:0006082 organic acid metabolic process; GO:0006629 lipid metabolic process; GO:0006631 fatty acid metabolic process; GO:0006950 response to stress; GO:0008152 metabolic process; GO:0008202 steroid metabolic process; GO:0009611 response to wounding; GO:0009987 cellular process; GO:0016125 sterol metabolic process; GO:0019752 carboxylic acid metabolic process; GO:0032787 monocarboxylic acid meta…	GO:0005622 intracellular; GO:0005623 cell; GO:0005737 cytoplasm; GO:0009507 chloroplast; GO:0009526 plastid envelope; GO:0009536 plastid; GO:0009941 chloroplast envelope; GO:0031967 organelle envelope; GO:0031975 envelope; GO:0043226 organelle; GO:0043227 membrane-bounded organelle; GO:0043229 intracellular organelle; GO:0043231 intracellular membrane-bounded organelle; GO:0044422 organelle part;…	GO:0003824 catalytic activity; GO:0004497 monooxygenase activity; GO:0016491 oxidoreductase activity;	K10528	HPL; hydroperoxide lyase [EC:4.1.2.-]	osa00592 alpha-Linolenic acid metabolism - Oryza sativa japonica (Japanese rice) (RefSeq); osa01110 Biosynthesis of secondary metabolites - Oryza sativa japonica (Japanese rice) (RefSeq);	PF00067	Cytochrome P450
A3C0C6	Peptidylprolyl isomerase OS=Oryza sativa subsp. japonica OX=39947 GN=Os09g0501850 PE=2 SV=1	1.287	Up	0.020743	Os09g0501850	16.29	33.8	4	6	3	0.883	0.953	0.818	1.064	1.094	1.257	extracellular				K09569	FKBP2; FK506-binding protein 2 [EC:5.2.1.8]		PF00254	FKBP-type peptidyl-prolyl cis-trans isomerase
Q6H6I1	3-isopropylmalate dehydratase, small subunit-like OS=Oryza sativa subsp. japonica OX=39947 GN=Os02g0655300 PE=2 SV=1	1.332	Up	0.036644	Os02g0655300	26.471	36.2	6	8	6	0.835	0.874	0.882	0.957	1.225	1.27	chloroplast	GO:0006082 organic acid metabolic process; GO:0006520 cellular amino acid metabolic process; GO:0006551 leucine metabolic process; GO:0006790 sulfur compound metabolic process; GO:0006807 nitrogen compound metabolic process; GO:0006950 response to stress; GO:0006970 response to osmotic stress; GO:0006996 organelle organization; GO:0007275 multicellular organism development; GO:0008152 metabolic p…	GO:0005622 intracellular; GO:0005623 cell; GO:0005737 cytoplasm; GO:0009507 chloroplast; GO:0009532 plastid stroma; GO:0009536 plastid; GO:0009570 chloroplast stroma; GO:0043226 organelle; GO:0043227 membrane-bounded organelle; GO:0043229 intracellular organelle; GO:0043231 intracellular membrane-bounded organelle; GO:0044422 organelle part; GO:0044424 intracellular part; GO:0044434 chloroplast p…	GO:0003824 catalytic activity; GO:0003861 3-isopropylmalate dehydratase activity; GO:0016829 lyase activity; GO:0016835 carbon-oxygen lyase activity; GO:0016836 hydro-lyase activity;	K01704	leuD, IPMI-S; 3-isopropylmalate/(R)-2-methylmalate dehydratase small subunit [EC:4.2.1.33 4.2.1.35]	osa00290 Valine, leucine and isoleucine biosynthesis - Oryza sativa japonica (Japanese rice) (RefSeq); osa00660 C5-Branched dibasic acid metabolism - Oryza sativa japonica (Japanese rice) (RefSeq); osa01100 Metabolic pathways - Oryza sativa japonica (Japanese rice) (RefSeq); osa01110 Biosynthesis of secondary metabolites - Oryza sativa japonica (Japanese rice) (RefSeq); osa01210 2-Oxocarboxylic a…	PF00694	Aconitase C-terminal domain
Q652Q6	Single-stranded nucleic acid binding R3H protein(predicted) OS=Oryza sativa subsp. japonica OX=39947 GN=Os09g0568000 PE=2 SV=1	1.339	Up	0.0037002	Os09g0568000	50.816	10.1	3	3	3	0.839	0.887	0.863	1.109	1.096	1.261	nucleus							PF01424; PF12752	R3H domain; SUZ domain
Q7XRX4	SIS domain-containing protein(predicted) OS=Oryza sativa subsp. japonica OX=39947 GN=Os04g0568600 PE=4 SV=2	1.201	Up	0.029861	Os04g0568600	19.861	9.7	1	2	1	0.871	0.867	1.014	1.104	1.058	1.144	cytoplasm
Q5N6W3	ABC1-like OS=Oryza sativa subsp. japonica OX=39947 GN=P0551C06.44-1 PE=2 SV=1	0.716	Down	0.026257	P0551C06.44-1	55.29	27.1	9	10	9	1.188	1.05	1.234	0.892	0.901	0.694	cytoplasm				K08869	ADCK, ABC1; aarF domain-containing kinase
Q0J9V5	Thioredoxin-like protein CXXS1 OS=Oryza sativa subsp. japonica OX=39947 GN=Os04g0629500 PE=2 SV=1	1.312	Up	0.047537	Os04g0629500	14.672	7.5	1	1	1	0.908	0.859	0.859	1.089	0.999	1.358	chloroplast	GO:0006950 response to stress; GO:0006979 response to oxidative stress; GO:0008152 metabolic process; GO:0009636 response to toxic substance; GO:0009987 cellular process; GO:0019725 cellular homeostasis; GO:0033554 cellular response to stress; GO:0034599 cellular response to oxidative stress; GO:0042221 response to chemical; GO:0042592 homeostatic process; GO:0045454 cell redox homeostasis; GO:00…	GO:0005622 intracellular; GO:0005623 cell; GO:0005737 cytoplasm; GO:0005829 cytosol; GO:0044424 intracellular part; GO:0044444 cytoplasmic part; GO:0044464 cell part;	GO:0003756 protein disulfide isomerase activity; GO:0003824 catalytic activity; GO:0004791 thioredoxin-disulfide reductase activity; GO:0015035 protein disulfide oxidoreductase activity; GO:0015036 disulfide oxidoreductase activity; GO:0016209 antioxidant activity; GO:0016491 oxidoreductase activity; GO:0016651 oxidoreductase activity, acting on NAD(P)H; GO:0016667 oxidoreductase activity, acting…	K03671	trxA; thioredoxin 1		PF00085	Thioredoxin
Q6H759	Copper chaperone homolog CCH OS=Oryza sativa subsp. japonica OX=39947 GN=P0476H10.30-1 PE=4 SV=1	1.547	Up	0.020839	P0476H10.30-1	13.094	31.8	3	7	3	0.782	0.838	0.773	1.09	1.089	1.524	chloroplast				K07213	ATOX1, ATX1, copZ, golB; copper chaperone		PF00403	Heavy-metal-associated domain
Q10Q61	ADP-glucose pyrophosphorylase OS=Oryza sativa subsp. japonica OX=39947 GN=LOC_Os03g11050 PE=2 SV=1	0.67	Down	0.0130438	LOC_Os03g11050	45.754	21.9	7	7	7	1.157	1.05	1.41	0.798	0.857	0.769	chloroplast	GO:0006139 nucleobase-containing compound metabolic process; GO:0006725 cellular aromatic compound metabolic process; GO:0006807 nitrogen compound metabolic process; GO:0008152 metabolic process; GO:0009058 biosynthetic process; GO:0009225 nucleotide-sugar metabolic process; GO:0009226 nucleotide-sugar biosynthetic process; GO:0009298 GDP-mannose biosynthetic process; GO:0009987 cellular process;…		GO:0003824 catalytic activity; GO:0004475 mannose-1-phosphate guanylyltransferase activity; GO:0008905 mannose-phosphate guanylyltransferase activity; GO:0016740 transferase activity; GO:0016772 transferase activity, transferring phosphorus-containing groups; GO:0016779 nucleotidyltransferase activity; GO:0070568 guanylyltransferase activity;	K00966	GMPP; mannose-1-phosphate guanylyltransferase [EC:2.7.7.13]	osa00051 Fructose and mannose metabolism - Oryza sativa japonica (Japanese rice) (RefSeq); osa00520 Amino sugar and nucleotide sugar metabolism - Oryza sativa japonica (Japanese rice) (RefSeq); osa01100 Metabolic pathways - Oryza sativa japonica (Japanese rice) (RefSeq); osa01110 Biosynthesis of secondary metabolites - Oryza sativa japonica (Japanese rice) (RefSeq);
Q9FW92	Transposon protein, putative, unclassified(predicted) OS=Oryza sativa subsp. japonica OX=39947 GN=LOC_Os10g37110 PE=2 SV=1	0.728	Down	0.000160043	LOC_Os10g37110	58.157	10.1	4	5	4	1.124	1.176	1.192	0.871	0.829	0.841	chloroplast							PF00067	Cytochrome P450
Q6YY42	Lecithin-cholesterol acyltransferase-like 1(predicted) OS=Oryza sativa subsp. japonica OX=39947 GN=Os02g0589000 PE=4 SV=1	1.635	Up	0.00050473	Os02g0589000	49.017	13.8	4	9	4	0.761	0.796	0.74	1.152	1.332	1.272	cytoplasm
Q6Z329	Serine protease SPPA, chloroplastic(predicted) OS=Oryza sativa subsp. japonica OX=39947 GN=Os02g0728100 PE=4 SV=1	0.795	Down	0.0051624	Os02g0728100	74.203	15	7	10	7	1.142	1.049	1.186	0.924	0.897	0.864	mitochondria				K04773	sppA; protease IV [EC:3.4.21.-]
A0A0P0VS97	GHMP kinases putative ATP-binding protein, expressed(predicted) OS=Oryza sativa subsp. japonica OX=39947 GN=Os03g0115100 PE=4 SV=1	0.814	Down	0.047419	Os03g0115100	51.065	4.5	2	2	2	1.085	1.037	1.204	0.858	1.01	0.838	cytoplasm				K05305	FUK; fucokinase [EC:2.7.1.52]	osa00051 Fructose and mannose metabolism - Oryza sativa japonica (Japanese rice) (RefSeq); osa00520 Amino sugar and nucleotide sugar metabolism - Oryza sativa japonica (Japanese rice) (RefSeq); osa01100 Metabolic pathways - Oryza sativa japonica (Japanese rice) (RefSeq);
Q6K969	Homoserine kinase(predicted) OS=Oryza sativa subsp. japonica OX=39947 GN=Os02g0831800 PE=2 SV=1	1.22	Up	0.020819	Os02g0831800	37.812	26.2	6	8	6	0.902	0.876	0.949	1.006	1.171	1.149	chloroplast	GO:0000096 sulfur amino acid metabolic process; GO:0000097 sulfur amino acid biosynthetic process; GO:0006082 organic acid metabolic process; GO:0006520 cellular amino acid metabolic process; GO:0006555 methionine metabolic process; GO:0006566 threonine metabolic process; GO:0006790 sulfur compound metabolic process; GO:0006793 phosphorus metabolic process; GO:0006796 phosphate-containing compoun…	GO:0005622 intracellular; GO:0005623 cell; GO:0005737 cytoplasm; GO:0009507 chloroplast; GO:0009532 plastid stroma; GO:0009536 plastid; GO:0009570 chloroplast stroma; GO:0043226 organelle; GO:0043227 membrane-bounded organelle; GO:0043229 intracellular organelle; GO:0043231 intracellular membrane-bounded organelle; GO:0044422 organelle part; GO:0044424 intracellular part; GO:0044434 chloroplast p…	GO:0003824 catalytic activity; GO:0004413 homoserine kinase activity; GO:0016301 kinase activity; GO:0016740 transferase activity; GO:0016772 transferase activity, transferring phosphorus-containing groups; GO:0016773 phosphotransferase activity, alcohol group as acceptor; GO:0019202 amino acid kinase activity;	K00872	thrB1; homoserine kinase [EC:2.7.1.39]	osa00260 Glycine, serine and threonine metabolism - Oryza sativa japonica (Japanese rice) (RefSeq); osa01100 Metabolic pathways - Oryza sativa japonica (Japanese rice) (RefSeq); osa01110 Biosynthesis of secondary metabolites - Oryza sativa japonica (Japanese rice) (RefSeq); osa01230 Biosynthesis of amino acids - Oryza sativa japonica (Japanese rice) (RefSeq);
Q6H713	Glycine cleavage system H protein OS=Oryza sativa subsp. japonica OX=39947 GN=Os02g0170100 PE=2 SV=1	1.203	Up	0.0066583	Os02g0170100	17.058	20.9	3	5	2	0.919	0.945	0.898	1.093	1.054	1.177	mitochondria				K02437	gcvH, GCSH; glycine cleavage system H protein	osa00260 Glycine, serine and threonine metabolism - Oryza sativa japonica (Japanese rice) (RefSeq); osa00630 Glyoxylate and dicarboxylate metabolism - Oryza sativa japonica (Japanese rice) (RefSeq); osa01100 Metabolic pathways - Oryza sativa japonica (Japanese rice) (RefSeq); osa01110 Biosynthesis of secondary metabolites - Oryza sativa japonica (Japanese rice) (RefSeq); osa01200 Carbon metabolis…	PF01597	Glycine cleavage H-protein
Q53JF7	Abscisic stress-ripening protein 5 OS=Oryza sativa subsp. japonica OX=39947 GN=ASR5 PE=1 SV=1	1.255	Up	0.026243	ASR5	15.465	63	4	25	4	0.88	0.936	0.851	1.062	1.249	1.035	mitochondria	GO:0001101 response to acid chemical; GO:0006355 regulation of transcription, DNA-templated; GO:0006950 response to stress; GO:0006979 response to oxidative stress; GO:0009414 response to water deprivation; GO:0009415 response to water; GO:0009628 response to abiotic stimulus; GO:0009889 regulation of biosynthetic process; GO:0010035 response to inorganic substance; GO:0010038 response to metal i…	GO:0005622 intracellular; GO:0005623 cell; GO:0005634 nucleus; GO:0005737 cytoplasm; GO:0043226 organelle; GO:0043227 membrane-bounded organelle; GO:0043229 intracellular organelle; GO:0043231 intracellular membrane-bounded organelle; GO:0044424 intracellular part; GO:0044464 cell part;	GO:0003676 nucleic acid binding; GO:0003677 DNA binding; GO:0005488 binding; GO:0043565 sequence-specific DNA binding; GO:0097159 organic cyclic compound binding; GO:1901363 heterocyclic compound binding;
Q5ZBN0	Protein kinase domain-containing protein(predicted) OS=Oryza sativa subsp. japonica OX=39947 GN=Os01g0607900 PE=2 SV=1	1.254	Up	0.0072814	Os01g0607900	70.665	18.3	10	13	10	0.9	0.846	0.949	1.125	1.068	1.186	plasma membrane		GO:0005623 cell; GO:0005886 plasma membrane; GO:0016020 membrane; GO:0044464 cell part; GO:0071944 cell periphery;					PF00069	Protein kinase domain
Q0IX96	Gln-synt_C domain-containing protein(predicted) OS=Oryza sativa subsp. japonica OX=39947 GN=Os10g0456500 PE=2 SV=1	0.733	Down	0.031957	Os10g0456500	93.717	5.9	5	5	5	1.173	1.166	1.142	0.758	0.877	0.915	chloroplast	GO:0000003 reproduction; GO:0000905 sporocarp development involved in asexual reproduction; GO:0001896 autolysis; GO:0003006 developmental process involved in reproduction; GO:0006725 cellular aromatic compound metabolic process; GO:0007275 multicellular organism development; GO:0008152 metabolic process; GO:0008219 cell death; GO:0009058 biosynthetic process; GO:0009403 toxin biosynthetic proces…	GO:0005622 intracellular; GO:0005623 cell; GO:0005737 cytoplasm; GO:0044424 intracellular part; GO:0044464 cell part;					PF04909; PF00120	Amidohydrolase; Glutamine synthetase, catalytic domain
Q6ZJ17	L-isoaspartate methyltransferase OS=Oryza sativa subsp. japonica OX=39947 GN=PIMT1 PE=2 SV=1	1.355	Up	0.0074813	PIMT1	24.881	12.1	2	3	2	0.874	0.893	0.827	1.095	1.115	1.305	cytoplasm	GO:0001101 response to acid chemical; GO:0006464 cellular protein modification process; GO:0006479 protein methylation; GO:0006807 nitrogen compound metabolic process; GO:0006950 response to stress; GO:0006970 response to osmotic stress; GO:0007275 multicellular organism development; GO:0007568 aging; GO:0008152 metabolic process; GO:0008213 protein alkylation; GO:0009628 response to abiotic stim…	GO:0005622 intracellular; GO:0005623 cell; GO:0005634 nucleus; GO:0005737 cytoplasm; GO:0005829 cytosol; GO:0043226 organelle; GO:0043227 membrane-bounded organelle; GO:0043229 intracellular organelle; GO:0043231 intracellular membrane-bounded organelle; GO:0044424 intracellular part; GO:0044444 cytoplasmic part; GO:0044464 cell part;	GO:0003824 catalytic activity; GO:0004719 protein-L-isoaspartate (D-aspartate) O-methyltransferase activity; GO:0008168 methyltransferase activity; GO:0008171 O-methyltransferase activity; GO:0008276 protein methyltransferase activity; GO:0008757 S-adenosylmethionine-dependent methyltransferase activity; GO:0010340 carboxyl-O-methyltransferase activity; GO:0016740 transferase activity; GO:0016741…	K00573	E2.1.1.77, pcm; protein-L-isoaspartate(D-aspartate) O-methyltransferase [EC:2.1.1.77]
Q2QMG7	UBIQUITIN_CONJUGAT_2 domain-containing protein(predicted) OS=Oryza sativa subsp. japonica OX=39947 GN=LOC_Os12g41220 PE=2 SV=1	1.269	Up	0.009761	LOC_Os12g41220	16.665	62.3	8	14	6	0.858	0.918	0.872	1.026	1.128	1.205	cytoplasm				K10704	UBE2V; ubiquitin-conjugating enzyme E2 variant		PF00179	Ubiquitin-conjugating enzyme
Q69JX7	Drought-induced S-like ribonuclease OS=Oryza sativa subsp. japonica OX=39947 GN=Os09g0537700 PE=2 SV=1	1.384	Up	0.035557	Os09g0537700	28.398	32.1	8	27	8	0.839	0.893	0.81	1.361	0.973	1.184	nucleus				K01166	E3.1.27.1; ribonuclease T2 [EC:3.1.27.1]		PF00445	Ribonuclease T2 family
Q6K4A7	Phytocyanin domain-containing protein(predicted) OS=Oryza sativa subsp. japonica OX=39947 GN=Os09g0469300 PE=4 SV=1	1.26	Up	0.021702	Os09g0469300	15.619	14.5	1	1	1	0.854	0.923	0.899	1.027	1.094	1.251	chloroplast							PF02298	Plastocyanin-like domain
A0A0P0X3W0	RRM domain-containing protein(predicted) OS=Oryza sativa subsp. japonica OX=39947 GN=Os07g0237100 PE=4 SV=1	1.23	Up	0.037041	Os07g0237100	36.144	27.6	7	8	7	0.899	0.95	0.871	1.006	1.097	1.242	chloroplast				K12881	THOC4, ALY; THO complex subunit 4	osa03013 RNA transport - Oryza sativa japonica (Japanese rice) (RefSeq); osa03015 mRNA surveillance pathway - Oryza sativa japonica (Japanese rice) (RefSeq); osa03040 Spliceosome - Oryza sativa japonica (Japanese rice) (RefSeq);	PF00076	RNA recognition motif. (a.k.a. RRM, RBD, or RNP domain)
Q0DP16	Myb-like DNA-binding domain containing protein, expressed(predicted) OS=Oryza sativa subsp. japonica OX=39947 GN=Os03g0722100 PE=4 SV=1	0.736	Down	0.039703	Os03g0722100	57.674	7.1	3	3	3	1.204	1.149	1.138	0.968	0.69	0.91	chloroplast				K11649	SMARCC; SWI/SNF related-matrix-associated actin-dependent regulator of chromatin subfamily C
Q6ZBS0	RNase H domain-containing protein(predicted) OS=Oryza sativa subsp. japonica OX=39947 GN=Os08g0177800 PE=4 SV=1	1.217	Up	0.038179	Os08g0177800	38.229	5.4	2	2	2	0.958	0.888	0.892	1.185	0.985	1.161	chloroplast							PF13456	Reverse transcriptase-like
Q8GSE8	Abhydrolase_3 domain-containing protein(predicted) OS=Oryza sativa subsp. japonica OX=39947 GN=OJ1714_H10.152 PE=2 SV=1	1.25	Up	0.0163238	OJ1714_H10.152	35.062	51.5	13	22	12	0.88	0.918	0.895	1.009	1.21	1.146	cytoplasm							PF07859	alpha/beta hydrolase fold
A0A0P0XBI1	Far upstream element-binding protein 1(predicted) OS=Oryza sativa subsp. japonica OX=39947 GN=Os08g0110800 PE=4 SV=1	1.469	Up	0.023583	Os08g0110800	43.923	2.1	1	1	1	0.824	0.896	0.736	1.138	1.05	1.419	mitochondria	GO:0006139 nucleobase-containing compound metabolic process; GO:0006351 transcription, DNA-templated; GO:0006355 regulation of transcription, DNA-templated; GO:0006357 regulation of transcription from RNA polymerase II promoter; GO:0006366 transcription from RNA polymerase II promoter; GO:0006725 cellular aromatic compound metabolic process; GO:0006807 nitrogen compound metabolic process; GO:0008…	GO:0005622 intracellular; GO:0005623 cell; GO:0005634 nucleus; GO:0005737 cytoplasm; GO:0043226 organelle; GO:0043227 membrane-bounded organelle; GO:0043229 intracellular organelle; GO:0043231 intracellular membrane-bounded organelle; GO:0044424 intracellular part; GO:0044464 cell part;	GO:0000976 transcription regulatory region sequence-specific DNA binding; GO:0000977 RNA polymerase II regulatory region sequence-specific DNA binding; GO:0000978 RNA polymerase II core promoter proximal region sequence-specific DNA binding; GO:0000981 RNA polymerase II transcription factor activity, sequence-specific DNA binding; GO:0000982 transcription factor activity, RNA polymerase II core p…	K13210	FUBP; far upstream element-binding protein
Q10N44	Protein IN2-1 homolog A OS=Oryza sativa subsp. japonica OX=39947 GN=Os03g0283200 PE=2 SV=1	1.558	Up	0.039635	Os03g0283200	27.299	9.9	2	2	2	0.8	0.738	0.84	1.589	1.078	1.037	cytoplasm	GO:0006464 cellular protein modification process; GO:0006518 peptide metabolic process; GO:0006575 cellular modified amino acid metabolic process; GO:0006749 glutathione metabolic process; GO:0006790 sulfur compound metabolic process; GO:0006807 nitrogen compound metabolic process; GO:0008152 metabolic process; GO:0009987 cellular process; GO:0010035 response to inorganic substance; GO:0010038 re…	GO:0005622 intracellular; GO:0005623 cell; GO:0005737 cytoplasm; GO:0005829 cytosol; GO:0009507 chloroplast; GO:0009532 plastid stroma; GO:0009536 plastid; GO:0009570 chloroplast stroma; GO:0043226 organelle; GO:0043227 membrane-bounded organelle; GO:0043229 intracellular organelle; GO:0043231 intracellular membrane-bounded organelle; GO:0044422 organelle part; GO:0044424 intracellular part; GO:0…	GO:0003824 catalytic activity; GO:0004364 glutathione transferase activity; GO:0016740 transferase activity; GO:0016765 transferase activity, transferring alkyl or aryl (other than methyl) groups;	K00799	GST, gst; glutathione S-transferase [EC:2.5.1.18]	osa00480 Glutathione metabolism - Oryza sativa japonica (Japanese rice) (RefSeq); osa01100 Metabolic pathways - Oryza sativa japonica (Japanese rice) (RefSeq);	PF13417; PF13410	Glutathione S-transferase, N-terminal domain; Glutathione S-transferase, C-terminal domain
Q6ZGP6	Putative transcription factor(predicted) OS=Oryza sativa subsp. japonica OX=39947 GN=Os02g0753200 PE=4 SV=1	1.334	Up	0.027456	Os02g0753200	25.765	20.5	4	4	4	0.776	0.889	0.928	1.062	1.091	1.307	nucleus
Q5W707	OB-fold nucleic acid binding domain containing protein(predicted) OS=Oryza sativa subsp. japonica OX=39947 GN=Os05g0244600 PE=2 SV=1	1.207	Up	0.032738	Os05g0244600	15.384	31	3	4	3	0.929	0.95	0.858	0.999	1.179	1.125	chloroplast		GO:0005622 intracellular; GO:0005623 cell; GO:0005737 cytoplasm; GO:0005829 cytosol; GO:0044424 intracellular part; GO:0044444 cytoplasmic part; GO:0044464 cell part;	GO:0003676 nucleic acid binding; GO:0003723 RNA binding; GO:0003729 mRNA binding; GO:0005488 binding; GO:0097159 organic cyclic compound binding; GO:1901363 heterocyclic compound binding;	K07466	RFA1, RPA1, rpa; replication factor A1	osa03030 DNA replication - Oryza sativa japonica (Japanese rice) (RefSeq); osa03420 Nucleotide excision repair - Oryza sativa japonica (Japanese rice) (RefSeq); osa03430 Mismatch repair - Oryza sativa japonica (Japanese rice) (RefSeq); osa03440 Homologous recombination - Oryza sativa japonica (Japanese rice) (RefSeq);
Q5N7Y9	DUF4378 domain protein(predicted) OS=Oryza sativa subsp. japonica OX=39947 GN=P0452F10.23-2 PE=2 SV=1	1.282	Up	0.0123977	P0452F10.23-2	34.661	15.5	4	4	2	0.921	0.888	0.848	1.121	1.041	1.244	chloroplast							PF00389; PF02826	D-isomer specific 2-hydroxyacid dehydrogenase, catalytic domain; D-isomer specific 2-hydroxyacid dehydrogenase, NAD binding domain
Q5ZCB1	BOWMAN_BIRK domain-containing protein(predicted) OS=Oryza sativa subsp. japonica OX=39947 GN=Os01g0124000 PE=2 SV=1	1.458	Up	0.033422	Os01g0124000	20.1	25.8	3	9	3	0.817	0.923	0.73	1.302	0.983	1.316	extracellular							PF00228	Bowman-Birk serine protease inhibitor family
Q5VR12	NADH-cytochrome b5 reductase OS=Oryza sativa subsp. japonica OX=39947 GN=Os01g0174300 PE=3 SV=1	1.232	Up	0.0043201	Os01g0174300	33.852	38.6	9	13	9	0.874	0.951	0.87	1.074	1.094	1.153	chloroplast	GO:0006950 response to stress; GO:0006970 response to osmotic stress; GO:0008152 metabolic process; GO:0009628 response to abiotic stimulus; GO:0009651 response to salt stress; GO:0050896 response to stimulus; GO:0055114 oxidation-reduction process;	GO:0005618 cell wall; GO:0005622 intracellular; GO:0005623 cell; GO:0005737 cytoplasm; GO:0005739 mitochondrion; GO:0005740 mitochondrial envelope; GO:0005758 mitochondrial intermembrane space; GO:0005794 Golgi apparatus; GO:0009505 plant-type cell wall; GO:0012505 endomembrane system; GO:0030312 external encapsulating structure; GO:0031967 organelle envelope; GO:0031970 organelle envelope lumen;…	GO:0003824 catalytic activity; GO:0004128 cytochrome-b5 reductase activity, acting on NAD(P)H; GO:0005488 binding; GO:0005507 copper ion binding; GO:0016491 oxidoreductase activity; GO:0016651 oxidoreductase activity, acting on NAD(P)H; GO:0016653 oxidoreductase activity, acting on NAD(P)H, heme protein as acceptor; GO:0043167 ion binding; GO:0043169 cation binding; GO:0046872 metal ion binding; …	K00326	E1.6.2.2; cytochrome-b5 reductase [EC:1.6.2.2]	osa00520 Amino sugar and nucleotide sugar metabolism - Oryza sativa japonica (Japanese rice) (RefSeq);	PF00970; PF00175	Oxidoreductase FAD-binding domain; Oxidoreductase NAD-binding domain
Q5JKZ9	Bgal_small_N domain-containing protein(predicted) OS=Oryza sativa subsp. japonica OX=39947 GN=Os01g0952600 PE=3 SV=1	0.778	Down	0.0082008	Os01g0952600	126.24	10.7	9	11	9	1.191	1.032	1.118	0.858	0.916	0.826	chloroplast				K01190	lacZ; beta-galactosidase [EC:3.2.1.23]	osa00052 Galactose metabolism - Oryza sativa japonica (Japanese rice) (RefSeq); osa00511 Other glycan degradation - Oryza sativa japonica (Japanese rice) (RefSeq); osa00600 Sphingolipid metabolism - Oryza sativa japonica (Japanese rice) (RefSeq); osa01100 Metabolic pathways - Oryza sativa japonica (Japanese rice) (RefSeq);	PF02837; PF00703; PF02836; PF02929	Glycosyl hydrolases family 2, sugar binding domain; Glycosyl hydrolases family 2; Glycosyl hydrolases family 2, TIM barrel domain; Beta galactosidase small chain
Q10NM5	50S ribosomal protein L4, chloroplast, putative, expressed OS=Oryza sativa subsp. japonica OX=39947 GN=LOC_Os03g15870 PE=2 SV=1	1.583	Up	0.010961	LOC_Os03g15870	34.52	5.3	2	2	2	0.829	0.759	0.746	1.056	1.46	1.178	chloroplast	GO:0006412 translation; GO:0006518 peptide metabolic process; GO:0006807 nitrogen compound metabolic process; GO:0008152 metabolic process; GO:0009058 biosynthetic process; GO:0009059 macromolecule biosynthetic process; GO:0009987 cellular process; GO:0010467 gene expression; GO:0019538 protein metabolic process; GO:0034641 cellular nitrogen compound metabolic process; GO:0034645 cellular macromo…	GO:0000311 plastid large ribosomal subunit; GO:0000313 organellar ribosome; GO:0000315 organellar large ribosomal subunit; GO:0005622 intracellular; GO:0005623 cell; GO:0005634 nucleus; GO:0005737 cytoplasm; GO:0005829 cytosol; GO:0005840 ribosome; GO:0009507 chloroplast; GO:0009532 plastid stroma; GO:0009534 chloroplast thylakoid; GO:0009535 chloroplast thylakoid membrane; GO:0009536 plastid; GO…	GO:0003676 nucleic acid binding; GO:0003723 RNA binding; GO:0003727 single-stranded RNA binding; GO:0003735 structural constituent of ribosome; GO:0005198 structural molecule activity; GO:0005488 binding; GO:0008187 poly-pyrimidine tract binding; GO:0008266 poly(U) RNA binding; GO:0097159 organic cyclic compound binding; GO:1901363 heterocyclic compound binding;	K02926	RP-L4, MRPL4, rplD; large subunit ribosomal protein L4	osa03010 Ribosome - Oryza sativa japonica (Japanese rice) (RefSeq);
Q53MA7	Glucan endo-1,3-beta-glucosidase (Ec 3.2.1.39) ((1-3)-beta-glucan endohydrolase) ((1-3)-beta-glucanase) (Beta-1,3-endoglucanase) OS=Oryza sativa subsp. japonica OX=39947 GN=LOC_Os11g47820 PE=2 SV=1	1.271	Up	0.042758	LOC_Os11g47820	50.837	18	6	7	6	0.863	0.891	0.924	1.018	1.073	1.312	chloroplast							PF00332; PF07983	Glycosyl hydrolases family 17; X8 domain
Q7X7U7	OJ990528_30.9 protein(predicted) OS=Oryza sativa subsp. japonica OX=39947 GN=Os04g0493100 PE=2 SV=1	1.222	Up	0.011219	Os04g0493100	17.183	10.9	1	1	1	0.867	0.944	0.91	1.06	1.073	1.193	nucleus	GO:0001101 response to acid chemical; GO:0006139 nucleobase-containing compound metabolic process; GO:0006351 transcription, DNA-templated; GO:0006355 regulation of transcription, DNA-templated; GO:0006357 regulation of transcription from RNA polymerase II promoter; GO:0006366 transcription from RNA polymerase II promoter; GO:0006725 cellular aromatic compound metabolic process; GO:0006807 nitrog…	GO:0005622 intracellular; GO:0005623 cell; GO:0005634 nucleus; GO:0043226 organelle; GO:0043227 membrane-bounded organelle; GO:0043229 intracellular organelle; GO:0043231 intracellular membrane-bounded organelle; GO:0044424 intracellular part; GO:0044464 cell part;	GO:0000976 transcription regulatory region sequence-specific DNA binding; GO:0000981 RNA polymerase II transcription factor activity, sequence-specific DNA binding; GO:0001046 core promoter sequence-specific DNA binding; GO:0001047 core promoter binding; GO:0001067 regulatory region nucleic acid binding; GO:0001228 transcriptional activator activity, RNA polymerase II transcription regulatory reg…
Q9XFD9	Heat-shock protein DnaJ OS=Oryza sativa subsp. japonica OX=39947 GN=Os02g0306900 PE=2 SV=2	1.335	Up	0.0085405	Os02g0306900	38.539	3.4	1	1	1	0.781	0.927	0.877	1.076	1.183	1.192	cytoskeleton				K09510	DNAJB4; DnaJ homolog subfamily B member 4		PF00226; PF01556	DnaJ domain; DnaJ C terminal domain
Q6Z725	rRNA adenine N(6)-methyltransferase(predicted) OS=Oryza sativa subsp. japonica OX=39947 GN=P0575F10.6-1 PE=2 SV=1	1.221	Up	0.0147959	P0575F10.6-1	32.537	20.4	4	5	4	0.908	0.925	0.883	1.015	1.111	1.191	nucleus	GO:0000375 RNA splicing, via transesterification reactions; GO:0000377 RNA splicing, via transesterification reactions with bulged adenosine as nucleophile; GO:0000398 mRNA splicing, via spliceosome; GO:0006139 nucleobase-containing compound metabolic process; GO:0006396 RNA processing; GO:0006397 mRNA processing; GO:0006725 cellular aromatic compound metabolic process; GO:0006807 nitrogen compou…	GO:0005622 intracellular; GO:0005623 cell; GO:0005634 nucleus; GO:0005654 nucleoplasm; GO:0005681 spliceosomal complex; GO:0010445 nuclear dicing body; GO:0016604 nuclear body; GO:0016607 nuclear speck; GO:0031974 membrane-enclosed lumen; GO:0031981 nuclear lumen; GO:0032991 macromolecular complex; GO:0043226 organelle; GO:0043227 membrane-bounded organelle; GO:0043229 intracellular organelle; GO…		K12893	SFRS4_5_6; splicing factor, arginine/serine-rich 4/5/6	osa03040 Spliceosome - Oryza sativa japonica (Japanese rice) (RefSeq);	PF00076	RNA recognition motif. (a.k.a. RRM, RBD, or RNP domain)
Q2R0A3	Leucine Rich Repeat family protein, expressed OS=Oryza sativa subsp. japonica OX=39947 GN=LOC_Os11g43250 PE=4 SV=1	0.747	Down	0.046582	LOC_Os11g43250	96.503	2.2	2	2	2	1.098	1.037	1.317	0.835	0.98	0.764	cytoplasm
Q852M1	Probable aldehyde oxidase 2 OS=Oryza sativa subsp. japonica OX=39947 GN=Os03g0790900 PE=2 SV=1	0.78	Down	0.0068776	Os03g0790900	145.06	13.5	17	25	5	1.14	1.058	1.175	0.942	0.857	0.833	chloroplast	GO:0006066 alcohol metabolic process; GO:0006082 organic acid metabolic process; GO:0006629 lipid metabolic process; GO:0006714 sesquiterpenoid metabolic process; GO:0006720 isoprenoid metabolic process; GO:0006721 terpenoid metabolic process; GO:0006790 sulfur compound metabolic process; GO:0006807 nitrogen compound metabolic process; GO:0008152 metabolic process; GO:0008299 isoprenoid biosynthe…	GO:0005622 intracellular; GO:0005623 cell; GO:0005737 cytoplasm; GO:0005829 cytosol; GO:0044424 intracellular part; GO:0044444 cytoplasmic part; GO:0044464 cell part;	GO:0000166 nucleotide binding; GO:0003824 catalytic activity; GO:0004029 aldehyde dehydrogenase (NAD) activity; GO:0004031 aldehyde oxidase activity; GO:0005488 binding; GO:0005515 protein binding; GO:0010293 abscisic aldehyde oxidase activity; GO:0016491 oxidoreductase activity; GO:0016620 oxidoreductase activity, acting on the aldehyde or oxo group of donors, NAD or NADP as acceptor; GO:0016623…	K11817	AAO1_2; indole-3-acetaldehyde oxidase [EC:1.2.3.7]	osa00380 Tryptophan metabolism - Oryza sativa japonica (Japanese rice) (RefSeq); osa01100 Metabolic pathways - Oryza sativa japonica (Japanese rice) (RefSeq);	PF00111; PF01799; PF03450; PF01315	2Fe-2S iron-sulfur cluster binding domain; [2Fe-2S] binding domain; CO dehydrogenase flavoprotein C-terminal domain; Aldehyde oxidase and xanthine dehydrogenase, a/b hammerhead domain
Q69KL9	Serine/arginine-rich splicing factor RSZ21A OS=Oryza sativa subsp. japonica OX=39947 GN=RSZ21A PE=2 SV=1	1.319	Up	0.031478	RSZ21A	21.183	12.4	2	4	2	0.839	0.938	0.833	1.068	1.05	1.324	nucleus	GO:0000375 RNA splicing, via transesterification reactions; GO:0000377 RNA splicing, via transesterification reactions with bulged adenosine as nucleophile; GO:0000398 mRNA splicing, via spliceosome; GO:0006139 nucleobase-containing compound metabolic process; GO:0006396 RNA processing; GO:0006397 mRNA processing; GO:0006725 cellular aromatic compound metabolic process; GO:0006807 nitrogen compou…	GO:0005622 intracellular; GO:0005623 cell; GO:0005634 nucleus; GO:0005654 nucleoplasm; GO:0016604 nuclear body; GO:0016607 nuclear speck; GO:0031974 membrane-enclosed lumen; GO:0031981 nuclear lumen; GO:0043226 organelle; GO:0043227 membrane-bounded organelle; GO:0043229 intracellular organelle; GO:0043231 intracellular membrane-bounded organelle; GO:0043233 organelle lumen; GO:0044422 organelle …	GO:0005488 binding; GO:0005515 protein binding; GO:0019904 protein domain specific binding;	K12896	SFRS7; splicing factor, arginine/serine-rich 7	osa03040 Spliceosome - Oryza sativa japonica (Japanese rice) (RefSeq);	PF00076; PF00098	RNA recognition motif. (a.k.a. RRM, RBD, or RNP domain); Zinc knuckle
Q53NI2	Probable NAD kinase 2, chloroplastic OS=Oryza sativa subsp. japonica OX=39947 GN=Os11g0191400 PE=2 SV=1	0.802	Down	0.037579	Os11g0191400	108.61	15.2	11	13	11	1.117	1.068	1.171	1.022	0.849	0.819	chloroplast				K00858	ppnK, NADK; NAD+ kinase [EC:2.7.1.23]	osa00760 Nicotinate and nicotinamide metabolism - Oryza sativa japonica (Japanese rice) (RefSeq); osa01100 Metabolic pathways - Oryza sativa japonica (Japanese rice) (RefSeq);
Q6ZK52	Aa_trans domain-containing protein(predicted) OS=Oryza sativa subsp. japonica OX=39947 GN=Os08g0127100 PE=2 SV=1	0.672	Down	0.00060082	Os08g0127100	49.83	2	1	1	1	1.117	1.268	1.215	0.786	0.829	0.805	plasma membrane
Q6H6V5	OTU domain-containing protein(predicted) OS=Oryza sativa subsp. japonica OX=39947 GN=Os02g0164800 PE=4 SV=1	1.235	Up	0.022778	Os02g0164800	9.3434	34.9	2	2	2	0.978	0.864	0.863	1.029	1.186	1.126	chloroplast				K13719	OTU1, YOD1; ubiquitin thioesterase OTU1 [EC:3.1.2.-]	osa04141 Protein processing in endoplasmic reticulum - Oryza sativa japonica (Japanese rice) (RefSeq);
A0A0P0YAL3	Phenylalanine ammonia-lyase OS=Oryza sativa subsp. japonica OX=39947 GN=Os12g0520200 PE=3 SV=1	0.712	Down	0.021556	Os12g0520200	73.6	17.8	9	12	7	1.176	1.044	1.288	0.77	0.775	0.954	plasma membrane				K10775	PAL; phenylalanine ammonia-lyase [EC:4.3.1.24]	osa00360 Phenylalanine metabolism - Oryza sativa japonica (Japanese rice) (RefSeq); osa00940 Phenylpropanoid biosynthesis - Oryza sativa japonica (Japanese rice) (RefSeq); osa01100 Metabolic pathways - Oryza sativa japonica (Japanese rice) (RefSeq); osa01110 Biosynthesis of secondary metabolites - Oryza sativa japonica (Japanese rice) (RefSeq);
Q8H3X4	Dirigent protein OS=Oryza sativa subsp. japonica OX=39947 GN=P0585H11.104 PE=2 SV=1	1.251	Up	0.023879	P0585H11.104	23.148	20.1	2	4	2	0.831	0.909	0.937	1.012	1.13	1.207	chloroplast
Q8LN75	PMEI domain-containing protein(predicted) OS=Oryza sativa subsp. japonica OX=39947 GN=LOC_Os10g36500 PE=4 SV=1	1.214	Up	0.0028224	LOC_Os10g36500	21.59	20.6	3	5	3	0.903	0.924	0.929	1.071	1.177	1.098	chloroplast							PF04043	Plant invertase/pectin methylesterase inhibitor
Q67IZ7	Abhydrolase_3 domain-containing protein(predicted) OS=Oryza sativa subsp. japonica OX=39947 GN=Os09g0461800 PE=4 SV=1	1.217	Up	0.0060576	Os09g0461800	34.201	36.4	7	9	7	0.919	0.893	0.973	1.099	1.191	1.098	cytoplasm							PF07859	alpha/beta hydrolase fold
A0A0P0VUY0	Glucan endo-1,3-beta-glucosidase 7, putative, expressed(predicted) OS=Oryza sativa subsp. japonica OX=39947 GN=Os03g0227400 PE=3 SV=1	1.324	Up	0.00065682	Os03g0227400	37.989	7.1	2	3	2	0.874	0.895	0.848	1.148	1.109	1.207	chloroplast		GO:0005623 cell; GO:0005886 plasma membrane; GO:0016020 membrane; GO:0031224 intrinsic component of membrane; GO:0031225 anchored component of membrane; GO:0031226 intrinsic component of plasma membrane; GO:0044425 membrane part; GO:0044459 plasma membrane part; GO:0044464 cell part; GO:0046658 anchored component of plasma membrane; GO:0071944 cell periphery;	GO:0001871 pattern binding; GO:0003824 catalytic activity; GO:0004553 hydrolase activity, hydrolyzing O-glycosyl compounds; GO:0005488 binding; GO:0016787 hydrolase activity; GO:0016798 hydrolase activity, acting on glycosyl bonds; GO:0030246 carbohydrate binding; GO:0030247 polysaccharide binding;				PF00332	Glycosyl hydrolases family 17
Q0D6V7	Ribosome biogenesis protein BOP1 homolog OS=Oryza sativa subsp. japonica OX=39947 GN=BOP1 PE=2 SV=1	0.729	Down	0.030744	BOP1	77.221	1.3	1	1	1	1.227	1.097	1.16	0.781	1.01	0.748	nucleus	GO:0000003 reproduction; GO:0000463 maturation of LSU-rRNA from tricistronic rRNA transcript (SSU-rRNA, 5.8S rRNA, LSU-rRNA); GO:0000470 maturation of LSU-rRNA; GO:0006139 nucleobase-containing compound metabolic process; GO:0006364 rRNA processing; GO:0006396 RNA processing; GO:0006725 cellular aromatic compound metabolic process; GO:0006807 nitrogen compound metabolic process; GO:0007276 gamete…	GO:0005622 intracellular; GO:0005623 cell; GO:0005634 nucleus; GO:0005730 nucleolus; GO:0030684 preribosome; GO:0030686 90S preribosome; GO:0030687 preribosome, large subunit precursor; GO:0031974 membrane-enclosed lumen; GO:0031981 nuclear lumen; GO:0032991 macromolecular complex; GO:0043226 organelle; GO:0043227 membrane-bounded organelle; GO:0043228 non-membrane-bounded organelle; GO:0043229 i…	GO:0005488 binding; GO:0043021 ribonucleoprotein complex binding; GO:0044877 macromolecular complex binding;	K14824	ERB1, BOP1; ribosome biogenesis protein ERB1		PF08145	BOP1NT (NUC169) domain
Q5W676	Hexokinase-5 OS=Oryza sativa subsp. japonica OX=39947 GN=HXK5 PE=2 SV=1	0.822	Down	0.0194409	HXK5	54.658	44.8	16	27	15	1.114	1.058	1.136	0.984	0.902	0.834	chloroplast	GO:0001678 cellular glucose homeostasis; GO:0005975 carbohydrate metabolic process; GO:0006082 organic acid metabolic process; GO:0006090 pyruvate metabolic process; GO:0006091 generation of precursor metabolites and energy; GO:0006096 glycolytic process; GO:0006139 nucleobase-containing compound metabolic process; GO:0006163 purine nucleotide metabolic process; GO:0006164 purine nucleotide biosy…	GO:0005622 intracellular; GO:0005623 cell; GO:0005737 cytoplasm; GO:0005739 mitochondrion; GO:0005829 cytosol; GO:0043226 organelle; GO:0043227 membrane-bounded organelle; GO:0043229 intracellular organelle; GO:0043231 intracellular membrane-bounded organelle; GO:0044424 intracellular part; GO:0044444 cytoplasmic part; GO:0044464 cell part;	GO:0003824 catalytic activity; GO:0004340 glucokinase activity; GO:0004396 hexokinase activity; GO:0008865 fructokinase activity; GO:0016301 kinase activity; GO:0016740 transferase activity; GO:0016772 transferase activity, transferring phosphorus-containing groups; GO:0016773 phosphotransferase activity, alcohol group as acceptor; GO:0019158 mannokinase activity; GO:0019200 carbohydrate kinase a…	K00844	HK; hexokinase [EC:2.7.1.1]	osa00010 Glycolysis / Gluconeogenesis - Oryza sativa japonica (Japanese rice) (RefSeq); osa00051 Fructose and mannose metabolism - Oryza sativa japonica (Japanese rice) (RefSeq); osa00052 Galactose metabolism - Oryza sativa japonica (Japanese rice) (RefSeq); osa00500 Starch and sucrose metabolism - Oryza sativa japonica (Japanese rice) (RefSeq); osa00520 Amino sugar and nucleotide sugar metabolis…	PF00349; PF03727	Hexokinase; Hexokinase
A0A0N7KNJ2	Uncharacterized RNA-binding protein C23E6.01c(predicted) OS=Oryza sativa subsp. japonica OX=39947 GN=Os07g0516900 PE=4 SV=1	1.342	Up	0.028877	Os07g0516900	27.613	7.2	2	2	2	0.851	0.904	0.824	0.978	1.196	1.286	nucleus	GO:0000302 response to reactive oxygen species; GO:0001101 response to acid chemical; GO:0006950 response to stress; GO:0006979 response to oxidative stress; GO:0009719 response to endogenous stimulus; GO:0009725 response to hormone; GO:0009735 response to cytokinin; GO:0010033 response to organic substance; GO:0010035 response to inorganic substance; GO:0010193 response to ozone; GO:0042221 resp…	GO:0005622 intracellular; GO:0005623 cell; GO:0005634 nucleus; GO:0005737 cytoplasm; GO:0005829 cytosol; GO:0043226 organelle; GO:0043227 membrane-bounded organelle; GO:0043229 intracellular organelle; GO:0043231 intracellular membrane-bounded organelle; GO:0044424 intracellular part; GO:0044444 cytoplasmic part; GO:0044464 cell part;	GO:0003676 nucleic acid binding; GO:0003723 RNA binding; GO:0003727 single-stranded RNA binding; GO:0003729 mRNA binding; GO:0005488 binding; GO:0008143 poly(A) binding; GO:0070717 poly-purine tract binding; GO:0097159 organic cyclic compound binding; GO:1901363 heterocyclic compound binding;				PF00076	RNA recognition motif. (a.k.a. RRM, RBD, or RNP domain)
Q7Y152	Galactokinase, putative, expressed OS=Oryza sativa subsp. japonica OX=39947 GN=LOC_Os03g61710 PE=4 SV=1	0.755	Down	0.041265	LOC_Os03g61710	54.693	15.4	5	5	5	1.141	0.977	1.303	0.897	0.792	0.895	chloroplast	GO:0005975 carbohydrate metabolic process; GO:0005996 monosaccharide metabolic process; GO:0006012 galactose metabolic process; GO:0006793 phosphorus metabolic process; GO:0006796 phosphate-containing compound metabolic process; GO:0008152 metabolic process; GO:0009987 cellular process; GO:0016310 phosphorylation; GO:0019318 hexose metabolic process; GO:0044237 cellular metabolic process; GO:0044…	GO:0005622 intracellular; GO:0005623 cell; GO:0005737 cytoplasm; GO:0005829 cytosol; GO:0044424 intracellular part; GO:0044444 cytoplasmic part; GO:0044464 cell part;	GO:0003824 catalytic activity; GO:0004335 galactokinase activity; GO:0016301 kinase activity; GO:0016740 transferase activity; GO:0016772 transferase activity, transferring phosphorus-containing groups; GO:0016773 phosphotransferase activity, alcohol group as acceptor; GO:0019200 carbohydrate kinase activity;	K18674	GALK2; N-acetylgalactosamine kinase [EC:2.7.1.157]		PF10509	Galactokinase galactose-binding signature
Q84TB3	Actin-depolymerizing factor 4 OS=Oryza sativa subsp. japonica OX=39947 GN=ADF4 PE=1 SV=1	1.277	Up	0.0094974	ADF4	15.946	36.7	4	10	4	0.899	0.919	0.831	1.045	1.21	1.129	cytoplasm				K05765	CFL; cofilin		PF00241	Cofilin/tropomyosin-type actin-binding protein
Q8S3R2	Monodehydroascorbate reductase 2, peroxisomal OS=Oryza sativa subsp. japonica OX=39947 GN=MDAR2 PE=2 SV=1	0.681	Down	0.0183953	MDAR2	51.863	46.6	18	25	18	1.192	1.06	1.342	0.851	0.894	0.703	chloroplast	GO:0006950 response to stress; GO:0006970 response to osmotic stress; GO:0008152 metabolic process; GO:0009056 catabolic process; GO:0009628 response to abiotic stimulus; GO:0009651 response to salt stress; GO:0009987 cellular process; GO:0010035 response to inorganic substance; GO:0010038 response to metal ion; GO:0010043 response to zinc ion; GO:0016999 antibiotic metabolic process; GO:0017001 …	GO:0005622 intracellular; GO:0005623 cell; GO:0005737 cytoplasm; GO:0005777 peroxisome; GO:0005778 peroxisomal membrane; GO:0005829 cytosol; GO:0009507 chloroplast; GO:0009526 plastid envelope; GO:0009532 plastid stroma; GO:0009536 plastid; GO:0009570 chloroplast stroma; GO:0009941 chloroplast envelope; GO:0016020 membrane; GO:0031090 organelle membrane; GO:0031903 microbody membrane; GO:0031967 …	GO:0003824 catalytic activity; GO:0016491 oxidoreductase activity; GO:0016651 oxidoreductase activity, acting on NAD(P)H; GO:0016655 oxidoreductase activity, acting on NAD(P)H, quinone or similar compound as acceptor; GO:0016656 monodehydroascorbate reductase (NADH) activity;	K08232	E1.6.5.4; monodehydroascorbate reductase (NADH) [EC:1.6.5.4]	osa00053 Ascorbate and aldarate metabolism - Oryza sativa japonica (Japanese rice) (RefSeq); osa01100 Metabolic pathways - Oryza sativa japonica (Japanese rice) (RefSeq);	PF07992	Pyridine nucleotide-disulphide oxidoreductase
Q0DG76	Protein kinase domain-containing protein(predicted) OS=Oryza sativa subsp. japonica OX=39947 GN=Os05g0549100 PE=4 SV=1	0.78	Down	0.0273	Os05g0549100	62.386	25.2	12	14	12	1.168	1.072	1.162	1.008	0.839	0.805	chloroplast	GO:0006464 cellular protein modification process; GO:0006468 protein phosphorylation; GO:0006793 phosphorus metabolic process; GO:0006796 phosphate-containing compound metabolic process; GO:0006807 nitrogen compound metabolic process; GO:0007623 circadian rhythm; GO:0008152 metabolic process; GO:0009314 response to radiation; GO:0009416 response to light stimulus; GO:0009628 response to abiotic s…	GO:0005622 intracellular; GO:0005623 cell; GO:0005737 cytoplasm; GO:0009507 chloroplast; GO:0009536 plastid; GO:0009579 thylakoid; GO:0016020 membrane; GO:0034357 photosynthetic membrane; GO:0042651 thylakoid membrane; GO:0043226 organelle; GO:0043227 membrane-bounded organelle; GO:0043229 intracellular organelle; GO:0043231 intracellular membrane-bounded organelle; GO:0044424 intracellular part;…	GO:0003824 catalytic activity; GO:0004672 protein kinase activity; GO:0004674 protein serine/threonine kinase activity; GO:0016301 kinase activity; GO:0016740 transferase activity; GO:0016772 transferase activity, transferring phosphorus-containing groups; GO:0016773 phosphotransferase activity, alcohol group as acceptor;				PF00069	Protein kinase domain
Q94DD0	Hydrolase_4 domain-containing protein(predicted) OS=Oryza sativa subsp. japonica OX=39947 GN=Os01g0859200 PE=2 SV=1	0.749	Down	0.0120033	Os01g0859200	38.968	7.2	3	3	3	1.128	1.084	1.243	0.944	0.857	0.787	chloroplast
Q53WK4	Nucleosome assembly protein 1;2 OS=Oryza sativa subsp. japonica OX=39947 GN=NAP1;2 PE=2 SV=1	1.525	Up	0.0084245	NAP1;2	41.683	3.3	1	1	1	0.807	0.85	0.739	1.06	1.214	1.38	cytoplasm	GO:0000724 double-strand break repair via homologous recombination; GO:0000725 recombinational repair; GO:0000730 DNA recombinase assembly; GO:0006139 nucleobase-containing compound metabolic process; GO:0006259 DNA metabolic process; GO:0006281 DNA repair; GO:0006302 double-strand break repair; GO:0006310 DNA recombination; GO:0006312 mitotic recombination; GO:0006725 cellular aromatic compound …	GO:0005622 intracellular; GO:0005623 cell; GO:0005634 nucleus; GO:0005737 cytoplasm; GO:0005829 cytosol; GO:0005886 plasma membrane; GO:0016020 membrane; GO:0043226 organelle; GO:0043227 membrane-bounded organelle; GO:0043229 intracellular organelle; GO:0043231 intracellular membrane-bounded organelle; GO:0044424 intracellular part; GO:0044444 cytoplasmic part; GO:0044464 cell part; GO:0071944 ce…	GO:0000150 recombinase activity; GO:0000217 DNA secondary structure binding; GO:0000400 four-way junction DNA binding; GO:0003676 nucleic acid binding; GO:0003677 DNA binding; GO:0003682 chromatin binding; GO:0003690 double-stranded DNA binding; GO:0003697 single-stranded DNA binding; GO:0003824 catalytic activity; GO:0005488 binding; GO:0005515 protein binding; GO:0008094 DNA-dependent ATPase ac…	K11279	NAP1L1, NRP; nucleosome assembly protein 1-like 1
Q7XDP6	RNA-binding (RRM/RBD/RNP motifs) family protein(predicted) OS=Oryza sativa subsp. japonica OX=39947 GN=LOC_Os10g31900 PE=2 SV=1	1.24	Up	0.0116406	LOC_Os10g31900	38.849	11.5	3	5	3	0.904	0.908	0.879	1.052	1.065	1.219	nucleus				K12831	SF3B4, SAP49; splicing factor 3B subunit 4	osa03040 Spliceosome - Oryza sativa japonica (Japanese rice) (RefSeq);	PF00076	RNA recognition motif. (a.k.a. RRM, RBD, or RNP domain)
Q7XIR8	Pre-mRNA-splicing factor ATP-dependent RNA helicase PRP16(predicted) OS=Oryza sativa subsp. japonica OX=39947 GN=OJ1163_G04.102 PE=4 SV=1	1.362	Up	0.023462	OJ1163_G04.102	144.33	1.7	2	2	2	0.9	0.766	0.892	1.094	1.324	1.066	nucleus	GO:0000375 RNA splicing, via transesterification reactions; GO:0000377 RNA splicing, via transesterification reactions with bulged adenosine as nucleophile; GO:0000398 mRNA splicing, via spliceosome; GO:0006139 nucleobase-containing compound metabolic process; GO:0006396 RNA processing; GO:0006397 mRNA processing; GO:0006403 RNA localization; GO:0006405 RNA export from nucleus; GO:0006406 mRNA ex…	GO:0005622 intracellular; GO:0005623 cell; GO:0005634 nucleus; GO:0005654 nucleoplasm; GO:0005681 spliceosomal complex; GO:0005737 cytoplasm; GO:0031974 membrane-enclosed lumen; GO:0031981 nuclear lumen; GO:0032991 macromolecular complex; GO:0043226 organelle; GO:0043227 membrane-bounded organelle; GO:0043229 intracellular organelle; GO:0043231 intracellular membrane-bounded organelle; GO:0043233…	GO:0003724 RNA helicase activity; GO:0003824 catalytic activity; GO:0004004 ATP-dependent RNA helicase activity; GO:0004386 helicase activity; GO:0008026 ATP-dependent helicase activity; GO:0008186 RNA-dependent ATPase activity; GO:0016462 pyrophosphatase activity; GO:0016787 hydrolase activity; GO:0016817 hydrolase activity, acting on acid anhydrides; GO:0016818 hydrolase activity, acting on aci…	K12815	DHX38, PRP16; pre-mRNA-splicing factor ATP-dependent RNA helicase DHX38/PRP16 [EC:3.6.4.13]	osa03040 Spliceosome - Oryza sativa japonica (Japanese rice) (RefSeq);	PF00270; PF04408; PF07717	DEAD/DEAH box helicase; Helicase associated domain (HA2); Oligonucleotide/oligosaccharide-binding (OB)-fold
Q5ZC24	Esterase/lipase/thioesterase-like protein OS=Oryza sativa subsp. japonica OX=39947 GN=Os01g0361500 PE=4 SV=1	0.777	Down	0.023684	Os01g0361500	76.431	6.2	3	3	3	1.141	1.081	1.184	1.003	0.832	0.81	chloroplast	GO:0006066 alcohol metabolic process; GO:0006629 lipid metabolic process; GO:0006638 neutral lipid metabolic process; GO:0006639 acylglycerol metabolic process; GO:0006641 triglyceride metabolic process; GO:0006720 isoprenoid metabolic process; GO:0006721 terpenoid metabolic process; GO:0008152 metabolic process; GO:0008610 lipid biosynthetic process; GO:0009058 biosynthetic process; GO:0009987 c…	GO:0005622 intracellular; GO:0005623 cell; GO:0005737 cytoplasm; GO:0009507 chloroplast; GO:0009532 plastid stroma; GO:0009536 plastid; GO:0009570 chloroplast stroma; GO:0010287 plastoglobule; GO:0043226 organelle; GO:0043227 membrane-bounded organelle; GO:0043229 intracellular organelle; GO:0043231 intracellular membrane-bounded organelle; GO:0044422 organelle part; GO:0044424 intracellular part…	GO:0003824 catalytic activity; GO:0004144 diacylglycerol O-acyltransferase activity; GO:0008374 O-acyltransferase activity; GO:0016411 acylglycerol O-acyltransferase activity; GO:0016740 transferase activity; GO:0016746 transferase activity, transferring acyl groups; GO:0016747 transferase activity, transferring acyl groups other than amino-acyl groups;
Q0IMM9	DNA-directed RNA polymerase subunit(predicted) OS=Oryza sativa subsp. japonica OX=39947 GN=Os12g0560400 PE=3 SV=1	1.302	Up	0.029861	Os12g0560400	11.743	14.4	1	1	1	0.819	0.95	0.862	1.134	1.015	1.276	chloroplast				K03017	RPB9, POLR2I; DNA-directed RNA polymerase II subunit RPB9	osa03020 RNA polymerase - Oryza sativa japonica (Japanese rice) (RefSeq);	PF01096	Transcription factor S-II (TFIIS)
A0A0P0XZH9	Expressed protein(predicted) OS=Oryza sativa subsp. japonica OX=39947 GN=Os11g0176000 PE=4 SV=1	0.8	Down	0.0025013	Os11g0176000	61.405	1.8	1	1	1	1.153	1.141	1.063	0.919	0.858	0.907	mitochondria	GO:0006355 regulation of transcription, DNA-templated; GO:0007154 cell communication; GO:0007584 response to nutrient; GO:0009605 response to external stimulus; GO:0009889 regulation of biosynthetic process; GO:0009890 negative regulation of biosynthetic process; GO:0009892 negative regulation of metabolic process; GO:0009987 cellular process; GO:0009991 response to extracellular stimulus; GO:001…
Q7XXD3	Probable inactive methyltransferase Os04g0175900(predicted) OS=Oryza sativa subsp. japonica OX=39947 GN=Os04g0175600 PE=2 SV=2	0.39	Down	0.0070607	Os04g0175600	40.594	10.1	4	4	4	1.422	1.28	1.653	0.778	0.449	0.473	chloroplast	GO:0006725 cellular aromatic compound metabolic process; GO:0006807 nitrogen compound metabolic process; GO:0008152 metabolic process; GO:0009058 biosynthetic process; GO:0009698 phenylpropanoid metabolic process; GO:0009699 phenylpropanoid biosynthetic process; GO:0009808 lignin metabolic process; GO:0009809 lignin biosynthetic process; GO:0009812 flavonoid metabolic process; GO:0009813 flavonoi…	GO:0005622 intracellular; GO:0005623 cell; GO:0005634 nucleus; GO:0005737 cytoplasm; GO:0005886 plasma membrane; GO:0005911 cell-cell junction; GO:0009506 plasmodesma; GO:0016020 membrane; GO:0030054 cell junction; GO:0043226 organelle; GO:0043227 membrane-bounded organelle; GO:0043229 intracellular organelle; GO:0043231 intracellular membrane-bounded organelle; GO:0044424 intracellular part; GO:…	GO:0003824 catalytic activity; GO:0008168 methyltransferase activity; GO:0008171 O-methyltransferase activity; GO:0008757 S-adenosylmethionine-dependent methyltransferase activity; GO:0016740 transferase activity; GO:0016741 transferase activity, transferring one-carbon groups; GO:0017096 acetylserotonin O-methyltransferase activity; GO:0030744 luteolin O-methyltransferase activity; GO:0030755 qu…				PF08100; PF00891	Dimerisation domain; O-methyltransferase
Q94DM8	Ubiquitin-fold modifier 1 OS=Oryza sativa subsp. japonica OX=39947 GN=Os01g0962400 PE=3 SV=1	1.314	Up	0.0186427	Os01g0962400	10.362	22.5	2	2	2	0.874	0.908	0.839	1.172	1.008	1.264	cytoplasm	GO:0006464 cellular protein modification process; GO:0006807 nitrogen compound metabolic process; GO:0008152 metabolic process; GO:0009987 cellular process; GO:0019538 protein metabolic process; GO:0032446 protein modification by small protein conjugation; GO:0036211 protein modification process; GO:0043170 macromolecule metabolic process; GO:0043412 macromolecule modification; GO:0044237 cellula…	GO:0005622 intracellular; GO:0005623 cell; GO:0005634 nucleus; GO:0005737 cytoplasm; GO:0043226 organelle; GO:0043227 membrane-bounded organelle; GO:0043229 intracellular organelle; GO:0043231 intracellular membrane-bounded organelle; GO:0044424 intracellular part; GO:0044464 cell part;		K12162	UFM1; ubiquitin-fold modifier 1
Q93WM2	Putative glutathione S-transferase GSTF1 isoform X1(predicted) OS=Oryza sativa subsp. japonica OX=39947 GN=Os01g0374000 PE=2 SV=1	0.229	Down	2.0758e-06	Os01g0374000	24.242	7	2	2	1	1.686	1.661	1.545	0.398	0.36	0.361	cytoplasm				K00799	GST, gst; glutathione S-transferase [EC:2.5.1.18]	osa00480 Glutathione metabolism - Oryza sativa japonica (Japanese rice) (RefSeq); osa01100 Metabolic pathways - Oryza sativa japonica (Japanese rice) (RefSeq);	PF02798; PF00043	Glutathione S-transferase, N-terminal domain; Glutathione S-transferase, C-terminal domain
A0A0P0VQT9	Cytochrome b5 heme-binding domain-containing protein(predicted) OS=Oryza sativa subsp. japonica OX=39947 GN=Os02g0793700 PE=4 SV=1	1.443	Up	0.0147406	Os02g0793700	10.697	33.7	3	4	3	0.802	0.879	0.777	1.027	1.166	1.354	chloroplast		GO:0005622 intracellular; GO:0005623 cell; GO:0005737 cytoplasm; GO:0005829 cytosol; GO:0012505 endomembrane system; GO:0016020 membrane; GO:0044424 intracellular part; GO:0044444 cytoplasmic part; GO:0044464 cell part;	GO:0005488 binding; GO:0020037 heme binding; GO:0046906 tetrapyrrole binding; GO:0048037 cofactor binding; GO:0097159 organic cyclic compound binding; GO:1901363 heterocyclic compound binding;	K17278	PGRMC1_2; membrane-associated progesterone receptor component		PF00173	Cytochrome b5-like Heme/Steroid binding domain
Q6I605	ARM repeat superfamily protein(predicted) OS=Oryza sativa subsp. japonica OX=39947 GN=Os05g0557200 PE=2 SV=1	0.768	Down	0.043717	Os05g0557200	57.468	14.6	6	6	6	1.086	1.076	1.248	0.916	0.96	0.744	cytoplasm	GO:0009987 cellular process; GO:0016043 cellular component organization; GO:0022607 cellular component assembly; GO:0034622 cellular macromolecular complex assembly; GO:0043248 proteasome assembly; GO:0043933 macromolecular complex subunit organization; GO:0044085 cellular component biogenesis; GO:0065003 macromolecular complex assembly; GO:0070682 proteasome regulatory particle assembly; GO:0071…	GO:0000502 proteasome complex; GO:0005622 intracellular; GO:0005623 cell; GO:0005838 proteasome regulatory particle; GO:0008540 proteasome regulatory particle, base subcomplex; GO:0022624 proteasome accessory complex; GO:0032991 macromolecular complex; GO:0044424 intracellular part; GO:0044464 cell part; GO:1902494 catalytic complex; GO:1905368 peptidase complex; GO:1905369 endopeptidase complex;		K06692	PSMD5; 26S proteasome non-ATPase regulatory subunit 5
Q0JKR1	AMP-binding domain-containing protein(predicted) OS=Oryza sativa subsp. japonica OX=39947 GN=Os01g0655800 PE=4 SV=1	0.773	Down	0.049937	Os01g0655800	75.829	11.2	6	6	4	1.163	1.077	1.167	0.904	0.998	0.731	chloroplast				K01897	ACSL, fadD; long-chain acyl-CoA synthetase [EC:6.2.1.3]	osa00061 Fatty acid biosynthesis - Oryza sativa japonica (Japanese rice) (RefSeq); osa00071 Fatty acid degradation - Oryza sativa japonica (Japanese rice) (RefSeq); osa01100 Metabolic pathways - Oryza sativa japonica (Japanese rice) (RefSeq); osa01212 Fatty acid metabolism - Oryza sativa japonica (Japanese rice) (RefSeq); osa04146 Peroxisome - Oryza sativa japonica (Japanese rice) (RefSeq);
Q6K8D4	Peptidylprolyl isomerase OS=Oryza sativa subsp. japonica OX=39947 GN=Os02g0760300 PE=2 SV=1	1.216	Up	0.0160012	Os02g0760300	12.086	30.4	2	6	2	0.886	0.963	0.854	1.124	1.024	1.139	chloroplast	GO:0000413 protein peptidyl-prolyl isomerization; GO:0006457 protein folding; GO:0006464 cellular protein modification process; GO:0006807 nitrogen compound metabolic process; GO:0008152 metabolic process; GO:0009987 cellular process; GO:0018193 peptidyl-amino acid modification; GO:0018208 peptidyl-proline modification; GO:0019538 protein metabolic process; GO:0036211 protein modification process…	GO:0005622 intracellular; GO:0005623 cell; GO:0005737 cytoplasm; GO:0005829 cytosol; GO:0044424 intracellular part; GO:0044444 cytoplasmic part; GO:0044464 cell part;	GO:0003755 peptidyl-prolyl cis-trans isomerase activity; GO:0003824 catalytic activity; GO:0005488 binding; GO:0005527 macrolide binding; GO:0005528 FK506 binding; GO:0008144 drug binding; GO:0016853 isomerase activity; GO:0016859 cis-trans isomerase activity; GO:0097159 organic cyclic compound binding; GO:1901363 heterocyclic compound binding;	K01802	E5.2.1.8; peptidylprolyl isomerase [EC:5.2.1.8]		PF00254	FKBP-type peptidyl-prolyl cis-trans isomerase
Q40684	Ferredoxin OS=Oryza sativa subsp. japonica OX=39947 GN=Os05g0443500 PE=2 SV=1	1.385	Up	0.035261	Os05g0443500	15.811	9.5	1	2	1	0.846	0.859	0.832	1.047	1.171	1.295	chloroplast				K02639	petF; ferredoxin	osa00195 Photosynthesis - Oryza sativa japonica (Japanese rice) (RefSeq);	PF00111	2Fe-2S iron-sulfur cluster binding domain
A0A0N7KGD8	Oligopeptidase A-like(predicted) OS=Oryza sativa subsp. japonica OX=39947 GN=Os02g0830100 PE=3 SV=1	0.59	Down	0.0024404	Os02g0830100	78.594	48	28	51	28	1.319	1.215	1.269	0.854	0.727	0.661	cytoplasm	GO:0006465 signal peptide processing; GO:0006508 proteolysis; GO:0006518 peptide metabolic process; GO:0006807 nitrogen compound metabolic process; GO:0008152 metabolic process; GO:0009987 cellular process; GO:0010035 response to inorganic substance; GO:0010038 response to metal ion; GO:0010467 gene expression; GO:0016485 protein processing; GO:0019538 protein metabolic process; GO:0034641 cellul…	GO:0005576 extracellular region; GO:0005622 intracellular; GO:0005623 cell; GO:0005737 cytoplasm; GO:0005739 mitochondrion; GO:0005759 mitochondrial matrix; GO:0005829 cytosol; GO:0009507 chloroplast; GO:0009532 plastid stroma; GO:0009536 plastid; GO:0009570 chloroplast stroma; GO:0031974 membrane-enclosed lumen; GO:0043226 organelle; GO:0043227 membrane-bounded organelle; GO:0043229 intracellula…	GO:0003824 catalytic activity; GO:0004175 endopeptidase activity; GO:0004222 metalloendopeptidase activity; GO:0008233 peptidase activity; GO:0008237 metallopeptidase activity; GO:0016787 hydrolase activity; GO:0070011 peptidase activity, acting on L-amino acid peptides;	K01414	prlC; oligopeptidase A [EC:3.4.24.70]
Q5JKQ4	PITH domain-containing protein(predicted) OS=Oryza sativa subsp. japonica OX=39947 GN=B1064G04.15-1 PE=2 SV=1	1.34	Up	0.006783	B1064G04.15-1	22.655	30.9	4	5	4	0.836	0.889	0.855	1.095	1.084	1.279	cytoplasm							PF06201	PITH domain
Q2QPD1	Acyl carrier protein OS=Oryza sativa subsp. japonica OX=39947 GN=LOC_Os12g34890 PE=2 SV=2	1.224	Up	0.035095	LOC_Os12g34890	15.532	11.1	1	3	1	0.9	0.957	0.845	0.999	1.109	1.2	chloroplast	GO:0005975 carbohydrate metabolic process; GO:0006082 organic acid metabolic process; GO:0006629 lipid metabolic process; GO:0006631 fatty acid metabolic process; GO:0006633 fatty acid biosynthetic process; GO:0006643 membrane lipid metabolic process; GO:0006644 phospholipid metabolic process; GO:0006664 glycolipid metabolic process; GO:0006793 phosphorus metabolic process; GO:0006796 phosphate-c…	GO:0005622 intracellular; GO:0005623 cell; GO:0005737 cytoplasm; GO:0005829 cytosol; GO:0009507 chloroplast; GO:0009536 plastid; GO:0043226 organelle; GO:0043227 membrane-bounded organelle; GO:0043229 intracellular organelle; GO:0043231 intracellular membrane-bounded organelle; GO:0044424 intracellular part; GO:0044444 cytoplasmic part; GO:0044464 cell part;	GO:0000035 acyl binding; GO:0000036 ACP phosphopantetheine attachment site binding involved in fatty acid biosynthetic process; GO:0005488 binding; GO:0019842 vitamin binding; GO:0031177 phosphopantetheine binding; GO:0033218 amide binding; GO:0036094 small molecule binding; GO:0043167 ion binding; GO:0043168 anion binding; GO:0044620 ACP phosphopantetheine attachment site binding; GO:0048037 cof…				PF00550	Phosphopantetheine attachment site
Q0J032	Lon protease homolog 2, peroxisomal OS=Oryza sativa subsp. japonica OX=39947 GN=Os09g0533400 PE=2 SV=1	0.707	Down	0.034519	Os09g0533400	97.277	7.5	5	5	5	1.248	1.003	1.289	0.84	0.941	0.722	cytoplasm	GO:0000002 mitochondrial genome maintenance; GO:0006139 nucleobase-containing compound metabolic process; GO:0006259 DNA metabolic process; GO:0006508 proteolysis; GO:0006605 protein targeting; GO:0006625 protein targeting to peroxisome; GO:0006725 cellular aromatic compound metabolic process; GO:0006807 nitrogen compound metabolic process; GO:0006810 transport; GO:0006886 intracellular protein t…	GO:0005622 intracellular; GO:0005623 cell; GO:0005737 cytoplasm; GO:0005777 peroxisome; GO:0005782 peroxisomal matrix; GO:0031907 microbody lumen; GO:0031974 membrane-enclosed lumen; GO:0042579 microbody; GO:0043226 organelle; GO:0043227 membrane-bounded organelle; GO:0043229 intracellular organelle; GO:0043231 intracellular membrane-bounded organelle; GO:0043233 organelle lumen; GO:0044422 organ…		K01338	lon; ATP-dependent Lon protease [EC:3.4.21.53]		PF00004; PF05362	ATPase family associated with various cellular activities (AAA); Lon protease (S16) C-terminal proteolytic domain
Q7EYL6	Fertility-related ORF1 protein(predicted) OS=Oryza sativa subsp. japonica OX=39947 GN=P0503D09.116-1 PE=4 SV=1	0.803	Down	0.035443	P0503D09.116-1	53.023	4.5	3	3	3	1.173	0.992	1.196	0.963	0.852	0.884	mitochondria
Q6K7P8	CBFD_NFYB_HMF domain-containing protein(predicted) OS=Oryza sativa subsp. japonica OX=39947 GN=Os02g0828200 PE=2 SV=1	0.626	Down	0.0191189	Os02g0828200	47.244	19.3	7	8	6	1.234	1.143	1.343	0.964	0.656	0.708	cytoplasm
Q75LB3	AMP-binding protein, putative, expressed OS=Oryza sativa subsp. japonica OX=39947 GN=OSJNBa0032G11.28 PE=4 SV=1	0.807	Down	0.00199761	OSJNBa0032G11.28	83.21	18.1	10	12	10	1.1	1.082	1.137	0.93	0.898	0.85	chloroplast	GO:0006082 organic acid metabolic process; GO:0006629 lipid metabolic process; GO:0006631 fatty acid metabolic process; GO:0006633 fatty acid biosynthetic process; GO:0008152 metabolic process; GO:0008610 lipid biosynthetic process; GO:0009058 biosynthetic process; GO:0009987 cellular process; GO:0016053 organic acid biosynthetic process; GO:0019752 carboxylic acid metabolic process; GO:0030497 f…	GO:0005622 intracellular; GO:0005623 cell; GO:0005737 cytoplasm; GO:0009507 chloroplast; GO:0009526 plastid envelope; GO:0009536 plastid; GO:0009941 chloroplast envelope; GO:0031967 organelle envelope; GO:0031975 envelope; GO:0043226 organelle; GO:0043227 membrane-bounded organelle; GO:0043229 intracellular organelle; GO:0043231 intracellular membrane-bounded organelle; GO:0044422 organelle part;…	GO:0003824 catalytic activity; GO:0008922 long-chain fatty acid [acyl-carrier-protein] ligase activity; GO:0015645 fatty acid ligase activity; GO:0016874 ligase activity; GO:0016877 ligase activity, forming carbon-sulfur bonds; GO:0016878 acid-thiol ligase activity;	K01897	ACSL, fadD; long-chain acyl-CoA synthetase [EC:6.2.1.3]	osa00061 Fatty acid biosynthesis - Oryza sativa japonica (Japanese rice) (RefSeq); osa00071 Fatty acid degradation - Oryza sativa japonica (Japanese rice) (RefSeq); osa01100 Metabolic pathways - Oryza sativa japonica (Japanese rice) (RefSeq); osa01212 Fatty acid metabolism - Oryza sativa japonica (Japanese rice) (RefSeq); osa04146 Peroxisome - Oryza sativa japonica (Japanese rice) (RefSeq);
Q94CU3	Uricase OS=Oryza sativa subsp. japonica OX=39947 GN=P0423B08.43-1 PE=2 SV=1	0.642	Down	0.0434	P0423B08.43-1	34.503	24.4	6	8	6	1.242	1.142	1.291	1.018	0.747	0.595	peroxisome	GO:0006996 organelle organization; GO:0007031 peroxisome organization; GO:0008152 metabolic process; GO:0009987 cellular process; GO:0016043 cellular component organization; GO:0055114 oxidation-reduction process; GO:0071840 cellular component organization or biogenesis;	GO:0005622 intracellular; GO:0005623 cell; GO:0005737 cytoplasm; GO:0005777 peroxisome; GO:0042579 microbody; GO:0043226 organelle; GO:0043227 membrane-bounded organelle; GO:0043229 intracellular organelle; GO:0043231 intracellular membrane-bounded organelle; GO:0044424 intracellular part; GO:0044444 cytoplasmic part; GO:0044464 cell part;	GO:0003824 catalytic activity; GO:0004846 urate oxidase activity; GO:0016491 oxidoreductase activity; GO:0016661 oxidoreductase activity, acting on other nitrogenous compounds as donors; GO:0016663 oxidoreductase activity, acting on other nitrogenous compounds as donors, oxygen as acceptor;	K00365	uaZ; urate oxidase [EC:1.7.3.3]	osa00230 Purine metabolism - Oryza sativa japonica (Japanese rice) (RefSeq); osa00232 Caffeine metabolism - Oryza sativa japonica (Japanese rice) (RefSeq); osa01100 Metabolic pathways - Oryza sativa japonica (Japanese rice) (RefSeq);	PF01014	Uricase
Q5Z858	Macrophage migration inhibitory factor(predicted) OS=Oryza sativa subsp. japonica OX=39947 GN=Os06g0699500 PE=2 SV=1	1.322	Up	0.035299	Os06g0699500	12.02	20	2	8	2	0.879	0.908	0.835	1.083	1.03	1.352	cytoplasm				K07253	MIF; phenylpyruvate tautomerase [EC:5.3.2.1]	osa00350 Tyrosine metabolism - Oryza sativa japonica (Japanese rice) (RefSeq); osa00360 Phenylalanine metabolism - Oryza sativa japonica (Japanese rice) (RefSeq); osa01100 Metabolic pathways - Oryza sativa japonica (Japanese rice) (RefSeq);	PF01187	Macrophage migration inhibitory factor (MIF)
Q10MD1	Adenylosuccinate lyase OS=Oryza sativa subsp. japonica OX=39947 GN=LOC_Os03g19930 PE=2 SV=1	0.825	Down	0.0163165	LOC_Os03g19930	60.181	38.5	15	26	15	1.105	1.052	1.136	0.985	0.862	0.869	chloroplast				K01756	purB, ADSL; adenylosuccinate lyase [EC:4.3.2.2]	osa00230 Purine metabolism - Oryza sativa japonica (Japanese rice) (RefSeq); osa00250 Alanine, aspartate and glutamate metabolism - Oryza sativa japonica (Japanese rice) (RefSeq); osa01100 Metabolic pathways - Oryza sativa japonica (Japanese rice) (RefSeq); osa01110 Biosynthesis of secondary metabolites - Oryza sativa japonica (Japanese rice) (RefSeq);	PF00206	Lyase
Q2QTL0	Quinolinate synthase, chloroplastic OS=Oryza sativa subsp. japonica OX=39947 GN=Os12g0290150 PE=3 SV=2	0.789	Down	0.041241	Os12g0290150	76.682	9	6	7	6	1.177	1.113	1.1	1.035	0.799	0.841	chloroplast	GO:0006082 organic acid metabolic process; GO:0006091 generation of precursor metabolites and energy; GO:0006139 nucleobase-containing compound metabolic process; GO:0006520 cellular amino acid metabolic process; GO:0006531 aspartate metabolic process; GO:0006725 cellular aromatic compound metabolic process; GO:0006732 coenzyme metabolic process; GO:0006733 oxidoreduction coenzyme metabolic proce…	GO:0005622 intracellular; GO:0005623 cell; GO:0005737 cytoplasm; GO:0009507 chloroplast; GO:0009536 plastid; GO:0043226 organelle; GO:0043227 membrane-bounded organelle; GO:0043229 intracellular organelle; GO:0043231 intracellular membrane-bounded organelle; GO:0044424 intracellular part; GO:0044444 cytoplasmic part; GO:0044464 cell part;	GO:0003824 catalytic activity; GO:0005488 binding; GO:0005515 protein binding; GO:0008047 enzyme activator activity; GO:0008987 quinolinate synthetase A activity; GO:0030234 enzyme regulator activity; GO:0042802 identical protein binding; GO:0042803 protein homodimerization activity; GO:0046983 protein dimerization activity; GO:0048037 cofactor binding; GO:0051536 iron-sulfur cluster binding; GO:…	K03517	nadA; quinolinate synthase [EC:2.5.1.72]	osa00760 Nicotinate and nicotinamide metabolism - Oryza sativa japonica (Japanese rice) (RefSeq); osa01100 Metabolic pathways - Oryza sativa japonica (Japanese rice) (RefSeq);
Q653V4	NtCtMGAM_N domain-containing protein(predicted) OS=Oryza sativa subsp. japonica OX=39947 GN=B1153E06.13-1 PE=3 SV=1	1.286	Up	0.00199786	B1153E06.13-1	96.577	2.8	3	3	2	0.857	0.86	0.93	1.086	1.144	1.173	chloroplast				K01187	malZ; alpha-glucosidase [EC:3.2.1.20]	osa00052 Galactose metabolism - Oryza sativa japonica (Japanese rice) (RefSeq); osa00500 Starch and sucrose metabolism - Oryza sativa japonica (Japanese rice) (RefSeq); osa01100 Metabolic pathways - Oryza sativa japonica (Japanese rice) (RefSeq);	PF13802	Galactose mutarotase-like
Q0DIC9	Cytochrome b-c1 complex subunit 9(predicted) OS=Oryza sativa subsp. japonica OX=39947 GN=Os05g0400400 PE=2 SV=1	0.779	Down	0.02006	Os05g0400400	7.0761	48.4	4	6	4	1.169	1.022	1.192	0.949	0.876	0.809	cytoplasm				K00419	QCR9, UCRC; ubiquinol-cytochrome c reductase subunit 9	osa00190 Oxidative phosphorylation - Oryza sativa japonica (Japanese rice) (RefSeq); osa01100 Metabolic pathways - Oryza sativa japonica (Japanese rice) (RefSeq);
A0A0P0VJP6	Gt-2-related-like(predicted) OS=Oryza sativa subsp. japonica OX=39947 GN=Os02g0516800 PE=4 SV=1	1.336	Up	0.0104405	Os02g0516800	47.93	9	3	3	3	0.942	0.868	0.786	1.183	1.074	1.212	chloroplast	GO:0002237 response to molecule of bacterial origin; GO:0002682 regulation of immune system process; GO:0002683 negative regulation of immune system process; GO:0006355 regulation of transcription, DNA-templated; GO:0009605 response to external stimulus; GO:0009607 response to biotic stimulus; GO:0009617 response to bacterium; GO:0009889 regulation of biosynthetic process; GO:0009890 negative reg…	GO:0005622 intracellular; GO:0005623 cell; GO:0005634 nucleus; GO:0043226 organelle; GO:0043227 membrane-bounded organelle; GO:0043229 intracellular organelle; GO:0043231 intracellular membrane-bounded organelle; GO:0044424 intracellular part; GO:0044464 cell part;	GO:0003676 nucleic acid binding; GO:0003677 DNA binding; GO:0003700 transcription factor activity, sequence-specific DNA binding; GO:0005488 binding; GO:0005515 protein binding; GO:0042802 identical protein binding; GO:0042803 protein homodimerization activity; GO:0046983 protein dimerization activity; GO:0097159 organic cyclic compound binding; GO:1901363 heterocyclic compound binding;				PF13837	Myb/SANT-like DNA-binding domain
Q5ZDI6	PsbP domain-containing protein(predicted) OS=Oryza sativa subsp. japonica OX=39947 GN=P0686E09.32-2 PE=2 SV=1	1.246	Up	0.0130224	P0686E09.32-2	34.4	44.9	9	20	9	0.897	0.938	0.842	1.08	1.053	1.203	chloroplast		GO:0005622 intracellular; GO:0005623 cell; GO:0005737 cytoplasm; GO:0009507 chloroplast; GO:0009534 chloroplast thylakoid; GO:0009535 chloroplast thylakoid membrane; GO:0009536 plastid; GO:0009579 thylakoid; GO:0016020 membrane; GO:0031976 plastid thylakoid; GO:0031977 thylakoid lumen; GO:0031984 organelle subcompartment; GO:0034357 photosynthetic membrane; GO:0042651 thylakoid membrane; GO:00432…					PF01789	PsbP
Q6K3C6	Os02g0282100 protein OS=Oryza sativa subsp. japonica OX=39947 GN=Os02g0282100 PE=2 SV=1	1.326	Up	0.010144	Os02g0282100	15.734	7.6	1	1	1	0.867	0.923	0.812	1.102	1.084	1.265	chloroplast				K17434	MRPL53; large subunit ribosomal protein L53
Q9LD96	AA_permease_C domain-containing protein(predicted) OS=Oryza sativa subsp. japonica OX=39947 GN=Os01g0209800 PE=2 SV=1	0.82	Down	0.004001	Os01g0209800	65.51	3.9	2	3	2	1.072	1.122	1.117	0.868	0.959	0.888	plasma membrane		GO:0005623 cell; GO:0005886 plasma membrane; GO:0016020 membrane; GO:0044464 cell part; GO:0071944 cell periphery;					PF13906	C-terminus of AA_permease
Q7XUV4	H0219H12.12 protein(predicted) OS=Oryza sativa subsp. japonica OX=39947 GN=Os04g0461100 PE=2 SV=2	1.345	Up	0.040178	Os04g0461100	19.956	23.5	5	15	5	0.876	0.87	0.828	0.981	1.122	1.358	chloroplast	GO:0006412 translation; GO:0006518 peptide metabolic process; GO:0006807 nitrogen compound metabolic process; GO:0006996 organelle organization; GO:0008152 metabolic process; GO:0009058 biosynthetic process; GO:0009059 macromolecule biosynthetic process; GO:0009657 plastid organization; GO:0009987 cellular process; GO:0010467 gene expression; GO:0016043 cellular component organization; GO:0019538…	GO:0005622 intracellular; GO:0005623 cell; GO:0005737 cytoplasm; GO:0009507 chloroplast; GO:0009532 plastid stroma; GO:0009534 chloroplast thylakoid; GO:0009535 chloroplast thylakoid membrane; GO:0009536 plastid; GO:0009570 chloroplast stroma; GO:0009579 thylakoid; GO:0016020 membrane; GO:0031976 plastid thylakoid; GO:0031984 organelle subcompartment; GO:0034357 photosynthetic membrane; GO:004265…		K19032	PSRP3; 30S ribosomal protein 3
Q7EYS3	Glycine/D-amino acid oxidases-like OS=Oryza sativa subsp. japonica OX=39947 GN=Os08g0422000 PE=2 SV=1	0.758	Down	0.030005	Os08g0422000	67.18	10.1	4	5	4	1.175	1.054	1.187	0.955	0.894	0.74	chloroplast
Q2QNR7	CTP synthase OS=Oryza sativa subsp. japonica OX=39947 GN=LOC_Os12g36950 PE=3 SV=2	1.369	Up	0.023101	LOC_Os12g36950	63.412	1.9	1	1	1	0.808	0.79	0.966	1.239	1.033	1.239	chloroplast	GO:0006139 nucleobase-containing compound metabolic process; GO:0006206 pyrimidine nucleobase metabolic process; GO:0006213 pyrimidine nucleoside metabolic process; GO:0006220 pyrimidine nucleotide metabolic process; GO:0006221 pyrimidine nucleotide biosynthetic process; GO:0006241 CTP biosynthetic process; GO:0006629 lipid metabolic process; GO:0006644 phospholipid metabolic process; GO:0006725 …		GO:0003824 catalytic activity; GO:0003883 CTP synthase activity; GO:0016874 ligase activity; GO:0016879 ligase activity, forming carbon-nitrogen bonds;	K01937	pyrG, CTPS; CTP synthase [EC:6.3.4.2]	osa00240 Pyrimidine metabolism - Oryza sativa japonica (Japanese rice) (RefSeq); osa01100 Metabolic pathways - Oryza sativa japonica (Japanese rice) (RefSeq);	PF06418; PF00117	CTP synthase N-terminus; Glutamine amidotransferase class-I
A0A0P0UZZ3	Peptide-N4-(N-acetyl-beta-glucosaminyl)asparagine amidase A protein(predicted) OS=Oryza sativa subsp. japonica OX=39947 GN=Os01g0207600 PE=4 SV=1	1.281	Up	0.034157	Os01g0207600	66.535	2.3	1	1	1	0.908	0.91	0.834	1.006	1.106	1.286	chloroplast
A0A0P0XDW1	MATH domain-containing protein(predicted) OS=Oryza sativa subsp. japonica OX=39947 GN=Os08g0244500 PE=3 SV=1	1.285	Up	0.0053041	Os08g0244500	59.441	19.2	7	9	3	0.907	0.896	0.849	1.223	1.065	1.119	chloroplast							PF00332; PF07983	Glycosyl hydrolases family 17; X8 domain
Q9LD82	Heme-binding protein 2(predicted) OS=Oryza sativa subsp. japonica OX=39947 GN=Os01g0210500 PE=2 SV=1	1.293	Up	0.032725	Os01g0210500	23.596	56.4	9	23	9	0.895	0.875	0.852	0.984	1.121	1.285	chloroplast
Q9FTU2	OB-fold nucleic acid binding domain containing protein(predicted) OS=Oryza sativa subsp. japonica OX=39947 GN=Os01g0238600 PE=2 SV=1	1.271	Up	0.0076811	Os01g0238600	15.181	33.3	3	3	3	0.904	0.889	0.864	1.076	1.069	1.231	chloroplast				K07466	RFA1, RPA1, rpa; replication factor A1	osa03030 DNA replication - Oryza sativa japonica (Japanese rice) (RefSeq); osa03420 Nucleotide excision repair - Oryza sativa japonica (Japanese rice) (RefSeq); osa03430 Mismatch repair - Oryza sativa japonica (Japanese rice) (RefSeq); osa03440 Homologous recombination - Oryza sativa japonica (Japanese rice) (RefSeq);
Q6Z0T7	7,8-dihydroneopterin aldolase OS=Oryza sativa subsp. japonica OX=39947 GN=Os08g0556200 PE=2 SV=1	1.355	Up	0.0193185	Os08g0556200	14.976	16.3	2	3	2	0.856	0.899	0.814	1.033	1.122	1.327	cytoplasm		GO:0005622 intracellular; GO:0005623 cell; GO:0005737 cytoplasm; GO:0005829 cytosol; GO:0044424 intracellular part; GO:0044444 cytoplasmic part; GO:0044464 cell part;	GO:0003824 catalytic activity; GO:0004150 dihydroneopterin aldolase activity; GO:0016829 lyase activity; GO:0016830 carbon-carbon lyase activity; GO:0016832 aldehyde-lyase activity;	K01633	folB; 7,8-dihydroneopterin aldolase/epimerase/oxygenase [EC:4.1.2.25 5.1.99.8 1.13.11.81]	osa00790 Folate biosynthesis - Oryza sativa japonica (Japanese rice) (RefSeq); osa01100 Metabolic pathways - Oryza sativa japonica (Japanese rice) (RefSeq);	PF02152	Dihydroneopterin aldolase
A0A0P0WKQ1	Protein kinase domain-containing protein(predicted) OS=Oryza sativa subsp. japonica OX=39947 GN=Os05g0323800 PE=4 SV=1	0.766	Down	0.0133803	Os05g0323800	58.625	27.9	11	15	11	1.165	1.031	1.184	0.923	0.875	0.79	cytoplasm	GO:0001101 response to acid chemical; GO:0006464 cellular protein modification process; GO:0006468 protein phosphorylation; GO:0006793 phosphorus metabolic process; GO:0006796 phosphate-containing compound metabolic process; GO:0006807 nitrogen compound metabolic process; GO:0006950 response to stress; GO:0006979 response to oxidative stress; GO:0006995 cellular response to nitrogen starvation; G…	GO:0005622 intracellular; GO:0005623 cell; GO:0005634 nucleus; GO:0005737 cytoplasm; GO:0009507 chloroplast; GO:0009532 plastid stroma; GO:0009536 plastid; GO:0009570 chloroplast stroma; GO:0010287 plastoglobule; GO:0043226 organelle; GO:0043227 membrane-bounded organelle; GO:0043229 intracellular organelle; GO:0043231 intracellular membrane-bounded organelle; GO:0044422 organelle part; GO:004442…	GO:0003824 catalytic activity; GO:0004672 protein kinase activity; GO:0004674 protein serine/threonine kinase activity; GO:0004693 cyclin-dependent protein serine/threonine kinase activity; GO:0016301 kinase activity; GO:0016740 transferase activity; GO:0016772 transferase activity, transferring phosphorus-containing groups; GO:0016773 phosphotransferase activity, alcohol group as acceptor; GO:00…	K08869	ADCK, ABC1; aarF domain-containing kinase
Q75LI1	Guanine deaminase, putative, expressed OS=Oryza sativa subsp. japonica OX=39947 GN=LOC_Os03g61810 PE=2 SV=1	1.26	Up	0.0020791	LOC_Os03g61810	20.344	25.8	3	3	3	0.881	0.921	0.877	1.175	1.066	1.134	cytoplasm
Q6AV32	Fe2OG dioxygenase domain-containing protein(predicted) OS=Oryza sativa subsp. japonica OX=39947 GN=LOC_Os03g42130 PE=2 SV=1	1.258	Up	0.002923	LOC_Os03g42130	39.293	28.7	7	7	7	0.896	0.849	0.936	1.077	1.14	1.155	cytoplasm							PF03171	2OG-Fe(II) oxygenase superfamily
Q0J9P0	OSJNBb0003B01.9 protein(predicted) OS=Oryza sativa subsp. japonica OX=39947 GN=Os04g0639300 PE=4 SV=1	1.251	Up	0.036062	Os04g0639300	18.852	46.2	6	11	6	0.897	0.891	0.88	1.084	1.208	1.047	extracellular
Q6ASX7	Glycin-rich RNA-binding protein OS=Oryza sativa subsp. japonica OX=39947 GN=LOC_Os03g46770 PE=2 SV=1	1.371	Up	0.024599	LOC_Os03g46770	15.902	79.6	11	36	5	0.817	0.891	0.853	1.026	1.121	1.365	nucleus							PF00076	RNA recognition motif. (a.k.a. RRM, RBD, or RNP domain)
Q6F333	Proteasome endopeptidase complex(predicted) OS=Oryza sativa subsp. japonica OX=39947 GN=Os05g0490900 PE=2 SV=1	1.275	Up	0.024859	Os05g0490900	18.1	8.1	1	2	1	0.917	0.832	0.919	1.077	1.051	1.273	chloroplast
Q8LIB1	Pre-mRNA-splicing factor SYF1(predicted) OS=Oryza sativa subsp. japonica OX=39947 GN=OJ1458_B07.103 PE=2 SV=1	1.282	Up	0.02836	OJ1458_B07.103	107.06	2.5	2	3	2	0.858	0.877	0.916	1.003	1.118	1.278	peroxisome	GO:0000349 generation of catalytic spliceosome for first transesterification step; GO:0000375 RNA splicing, via transesterification reactions; GO:0000377 RNA splicing, via transesterification reactions with bulged adenosine as nucleophile; GO:0000393 spliceosomal conformational changes to generate catalytic conformation; GO:0000398 mRNA splicing, via spliceosome; GO:0001701 in utero embryonic dev…	GO:0000974 Prp19 complex; GO:0005622 intracellular; GO:0005623 cell; GO:0005634 nucleus; GO:0005681 spliceosomal complex; GO:0005684 U2-type spliceosomal complex; GO:0032991 macromolecular complex; GO:0043226 organelle; GO:0043227 membrane-bounded organelle; GO:0043229 intracellular organelle; GO:0043231 intracellular membrane-bounded organelle; GO:0044422 organelle part; GO:0044424 intracellular…		K12867	SYF1, XAB2; pre-mRNA-splicing factor SYF1	osa03040 Spliceosome - Oryza sativa japonica (Japanese rice) (RefSeq);
Q8RUI4	NAC transcription factor OS=Oryza sativa subsp. japonica OX=39947 GN=Os01g0938900 PE=2 SV=1	1.212	Up	0.0148037	Os01g0938900	22.092	44.6	6	21	4	0.889	0.941	0.899	1.013	1.124	1.171	nucleus				K03626	EGD2, NACA; nascent polypeptide-associated complex subunit alpha
Q0DJF5	High-light-induced protein, chloroplastic-like(predicted) OS=Oryza sativa subsp. japonica OX=39947 GN=Os05g0292800 PE=2 SV=1	0.801	Down	0.0110967	Os05g0292800	12.109	17	2	2	2	1.115	1.054	1.192	0.942	0.838	0.911	chloroplast
Q9XGX7	Mitochondrial import inner membrane translocase subunit Tim9 OS=Oryza sativa subsp. japonica OX=39947 GN=TIM9 PE=3 SV=2	1.227	Up	0.029062	TIM9	10.839	53.8	5	6	5	0.833	0.94	0.932	1.056	1.05	1.213	chloroplast	GO:0006605 protein targeting; GO:0006626 protein targeting to mitochondrion; GO:0006810 transport; GO:0006839 mitochondrial transport; GO:0006886 intracellular protein transport; GO:0006996 organelle organization; GO:0007005 mitochondrion organization; GO:0007006 mitochondrial membrane organization; GO:0007007 inner mitochondrial membrane organization; GO:0008104 protein localization; GO:0009987 …	GO:0005622 intracellular; GO:0005623 cell; GO:0005737 cytoplasm; GO:0005739 mitochondrion; GO:0005740 mitochondrial envelope; GO:0005743 mitochondrial inner membrane; GO:0005758 mitochondrial intermembrane space; GO:0016020 membrane; GO:0019866 organelle inner membrane; GO:0031090 organelle membrane; GO:0031966 mitochondrial membrane; GO:0031967 organelle envelope; GO:0031970 organelle envelope l…	GO:0005215 transporter activity; GO:0008565 protein transporter activity;	K17777	TIM9; mitochondrial import inner membrane translocase subunit TIM9		PF02953	Tim10/DDP family zinc finger
Q5KQJ3	LEA-like protein 2(predicted) OS=Oryza sativa subsp. japonica OX=39947 GN=Os05g0181901 PE=4 SV=1	1.463	Up	0.026797	Os05g0181901	15.331	33.6	4	7	4	0.838	0.778	0.848	1.075	1.065	1.465	chloroplast
Q84ZK1	Eukaryotic translation initiation factor 5A OS=Oryza sativa subsp. japonica OX=39947 GN=P0453E05.118 PE=2 SV=1	1.23	Up	0.039241	P0453E05.118	17.457	61.9	10	20	3	0.896	0.962	0.858	0.988	1.155	1.198	cytoplasm				K03263	EIF5A; translation initiation factor 5A		PF01287	Eukaryotic elongation factor 5A hypusine, DNA-binding OB fold
Q5QNA5	Phosphoenolpyruvate carboxylase(predicted) OS=Oryza sativa subsp. japonica OX=39947 GN=Os01g0208700 PE=2 SV=1	0.742	Down	0.0033221	Os01g0208700	114.2	46.8	41	58	34	1.163	1.064	1.224	0.879	0.868	0.813	chloroplast				K01595	ppc; phosphoenolpyruvate carboxylase [EC:4.1.1.31]	osa00620 Pyruvate metabolism - Oryza sativa japonica (Japanese rice) (RefSeq); osa00710 Carbon fixation in photosynthetic organisms - Oryza sativa japonica (Japanese rice) (RefSeq); osa01100 Metabolic pathways - Oryza sativa japonica (Japanese rice) (RefSeq); osa01200 Carbon metabolism - Oryza sativa japonica (Japanese rice) (RefSeq);
Q8H8S1	Ribosomal protein L15 OS=Oryza sativa subsp. japonica OX=39947 GN=OSJNBa0087M10.1 PE=2 SV=1	0.705	Down	0.046662	OSJNBa0087M10.1	24.333	25	5	5	5	1.208	1.039	1.286	0.706	1.013	0.773	nucleus				K02877	RP-L15e, RPL15; large subunit ribosomal protein L15e	osa03010 Ribosome - Oryza sativa japonica (Japanese rice) (RefSeq);
Q8GVI7	Thaumatin-like protein 1(predicted) OS=Oryza sativa subsp. japonica OX=39947 GN=Os07g0417600 PE=2 SV=1	1.459	Up	0.0075389	Os07g0417600	25.691	6.4	1	1	1	0.734	0.878	0.844	1.076	1.223	1.284	extracellular							PF00314	Thaumatin family
A0A0P0VK15	Iron-sulfur cluster biosynthesis family protein(predicted) OS=Oryza sativa subsp. japonica OX=39947 GN=Os02g0533000 PE=4 SV=1	0.812	Down	0.000102885	Os02g0533000	59.52	8.9	4	6	4	1.116	1.083	1.128	0.905	0.907	0.89	chloroplast	GO:0006790 sulfur compound metabolic process; GO:0006807 nitrogen compound metabolic process; GO:0008152 metabolic process; GO:0009987 cellular process; GO:0010467 gene expression; GO:0016043 cellular component organization; GO:0016226 iron-sulfur cluster assembly; GO:0019538 protein metabolic process; GO:0022607 cellular component assembly; GO:0031163 metallo-sulfur cluster assembly; GO:0043170 …	GO:0005622 intracellular; GO:0005623 cell; GO:0005737 cytoplasm; GO:0005739 mitochondrion; GO:0005759 mitochondrial matrix; GO:0009507 chloroplast; GO:0009526 plastid envelope; GO:0009536 plastid; GO:0009941 chloroplast envelope; GO:0031967 organelle envelope; GO:0031974 membrane-enclosed lumen; GO:0031975 envelope; GO:0043226 organelle; GO:0043227 membrane-bounded organelle; GO:0043229 intracell…	GO:0005488 binding; GO:0005506 iron ion binding; GO:0008198 ferrous iron binding; GO:0043167 ion binding; GO:0043169 cation binding; GO:0046872 metal ion binding; GO:0046914 transition metal ion binding; GO:0048037 cofactor binding; GO:0051536 iron-sulfur cluster binding; GO:0051537 2 iron, 2 sulfur cluster binding; GO:0051540 metal cluster binding;
B7FA23	AMP-binding enzyme family protein, expressed(predicted) OS=Oryza sativa subsp. japonica OX=39947 GN=Os03g0305000 PE=2 SV=1	0.732	Down	0.032965	Os03g0305000	61.515	25.6	9	10	8	1.177	1.107	1.157	0.993	0.706	0.821	cytoplasm	GO:0005975 carbohydrate metabolic process; GO:0006081 cellular aldehyde metabolic process; GO:0006082 organic acid metabolic process; GO:0006083 acetate metabolic process; GO:0006097 glyoxylate cycle; GO:0006629 lipid metabolic process; GO:0006631 fatty acid metabolic process; GO:0008152 metabolic process; GO:0009987 cellular process; GO:0016999 antibiotic metabolic process; GO:0017144 drug metab…	GO:0005622 intracellular; GO:0005623 cell; GO:0005737 cytoplasm; GO:0005777 peroxisome; GO:0042579 microbody; GO:0043226 organelle; GO:0043227 membrane-bounded organelle; GO:0043229 intracellular organelle; GO:0043231 intracellular membrane-bounded organelle; GO:0044424 intracellular part; GO:0044444 cytoplasmic part; GO:0044464 cell part;	GO:0003824 catalytic activity; GO:0003987 acetate-CoA ligase activity; GO:0016405 CoA-ligase activity; GO:0016874 ligase activity; GO:0016877 ligase activity, forming carbon-sulfur bonds; GO:0016878 acid-thiol ligase activity; GO:0047760 butyrate-CoA ligase activity;	K01913	osa00010 Glycolysis / Gluconeogenesis - Oryza sativa japonica (Japanese rice) (RefSeq); osa00620 Pyruvate metabolism - Oryza sativa japonica (Japanese rice) (RefSeq); osa00630 Glyoxylate and dicarboxylate metabolism - Oryza sativa japonica (Japanese rice) (RefSeq); osa00650 Butanoate metabolism - Oryza sativa japonica (Japanese rice) (RefSeq); osa01100 Metabolic pathways - Oryza sativa japonica (…		PF13193	Domain of unknown function (DUF4009)
A0A0P0WY60	Transcriptional elongation regulator MINIYO(predicted) OS=Oryza sativa subsp. japonica OX=39947 GN=Os06g0574400 PE=4 SV=1	0.712	Down	0.048663	Os06g0574400	86.843	1.7	1	1	1	1.176	1.033	1.321	0.938	0.895	0.68	nucleus	GO:0006139 nucleobase-containing compound metabolic process; GO:0006351 transcription, DNA-templated; GO:0006366 transcription from RNA polymerase II promoter; GO:0006725 cellular aromatic compound metabolic process; GO:0006807 nitrogen compound metabolic process; GO:0008152 metabolic process; GO:0009058 biosynthetic process; GO:0009059 macromolecule biosynthetic process; GO:0009987 cellular proc…	GO:0005622 intracellular; GO:0005623 cell; GO:0005634 nucleus; GO:0043226 organelle; GO:0043227 membrane-bounded organelle; GO:0043229 intracellular organelle; GO:0043231 intracellular membrane-bounded organelle; GO:0044424 intracellular part; GO:0044464 cell part;		K20826	RPAP1; RNA polymerase II-associated protein 1
Q8GU64	MRP-like ABC transporter OS=Oryza sativa subsp. japonica OX=39947 GN=mrp8 PE=2 SV=1	0.82	Down	0.044885	mrp8	167.64	5	6	7	6	0.984	1.096	1.215	0.903	0.946	0.852	chloroplast				K05665	ABCC1; ATP-binding cassette, subfamily C (CFTR/MRP), member 1		PF00005	ABC transporter
B9FQQ6	26S proteasome non-ATPase regulatory subunit 2 homolog OS=Oryza sativa subsp. japonica OX=39947 GN=Os06g0699900 PE=3 SV=1	0.8	Down	0.028882	Os06g0699900	98.689	25.7	19	23	10	1.176	1.021	1.166	0.87	0.984	0.837	plasma membrane	GO:0001101 response to acid chemical; GO:0002376 immune system process; GO:0006508 proteolysis; GO:0006511 ubiquitin-dependent protein catabolic process; GO:0006807 nitrogen compound metabolic process; GO:0006950 response to stress; GO:0006952 defense response; GO:0006955 immune response; GO:0008152 metabolic process; GO:0009056 catabolic process; GO:0009057 macromolecule catabolic process; GO:00…	GO:0000502 proteasome complex; GO:0005622 intracellular; GO:0005623 cell; GO:0005634 nucleus; GO:0005737 cytoplasm; GO:0005829 cytosol; GO:0005838 proteasome regulatory particle; GO:0005886 plasma membrane; GO:0005911 cell-cell junction; GO:0008540 proteasome regulatory particle, base subcomplex; GO:0009506 plasmodesma; GO:0016020 membrane; GO:0022624 proteasome accessory complex; GO:0030054 cell…	GO:0005488 binding; GO:0005515 protein binding; GO:0032182 ubiquitin-like protein binding; GO:0043130 ubiquitin binding;	K03028	PSMD2, RPN1; 26S proteasome regulatory subunit N1	osa03050 Proteasome - Oryza sativa japonica (Japanese rice) (RefSeq);
P0C337	NAD(P)H-quinone oxidoreductase subunit H, chloroplastic OS=Oryza sativa subsp. japonica OX=39947 GN=ndhH PE=3 SV=1	0.727	Down	0.021975	ndhH	45.685	48.6	15	28	15	1.172	1.034	1.278	0.92	0.867	0.746	cytoplasm,nucleus	GO:0008152 metabolic process; GO:0055114 oxidation-reduction process;	GO:0005622 intracellular; GO:0005623 cell; GO:0005737 cytoplasm; GO:0009507 chloroplast; GO:0009532 plastid stroma; GO:0009534 chloroplast thylakoid; GO:0009535 chloroplast thylakoid membrane; GO:0009536 plastid; GO:0009570 chloroplast stroma; GO:0009579 thylakoid; GO:0016020 membrane; GO:0031976 plastid thylakoid; GO:0031984 organelle subcompartment; GO:0034357 photosynthetic membrane; GO:004265…	GO:0003824 catalytic activity; GO:0003959 NADPH dehydrogenase activity; GO:0016491 oxidoreductase activity; GO:0016651 oxidoreductase activity, acting on NAD(P)H;	K05579	ndhH; NAD(P)H-quinone oxidoreductase subunit H [EC:1.6.5.3]	osa00190 Oxidative phosphorylation - Oryza sativa japonica (Japanese rice) (RefSeq); osa01100 Metabolic pathways - Oryza sativa japonica (Japanese rice) (RefSeq);
Q69LE4	X8 domain-containing protein(predicted) OS=Oryza sativa subsp. japonica OX=39947 GN=Os07g0168600 PE=2 SV=1	1.298	Up	0.0123414	Os07g0168600	51.314	17.3	6	8	6	0.851	0.921	0.853	1.039	1.25	1.118	plasma membrane	GO:0009664 plant-type cell wall organization; GO:0009987 cellular process; GO:0016043 cellular component organization; GO:0045229 external encapsulating structure organization; GO:0071554 cell wall organization or biogenesis; GO:0071555 cell wall organization; GO:0071669 plant-type cell wall organization or biogenesis; GO:0071840 cellular component organization or biogenesis;	GO:0005576 extracellular region; GO:0005623 cell; GO:0005886 plasma membrane; GO:0005911 cell-cell junction; GO:0009506 plasmodesma; GO:0016020 membrane; GO:0030054 cell junction; GO:0031224 intrinsic component of membrane; GO:0031225 anchored component of membrane; GO:0031226 intrinsic component of plasma membrane; GO:0044425 membrane part; GO:0044459 plasma membrane part; GO:0044464 cell part; …	GO:0001871 pattern binding; GO:0003824 catalytic activity; GO:0004553 hydrolase activity, hydrolyzing O-glycosyl compounds; GO:0005488 binding; GO:0016787 hydrolase activity; GO:0016798 hydrolase activity, acting on glycosyl bonds; GO:0030246 carbohydrate binding; GO:0030247 polysaccharide binding;				PF00332; PF07983	Glycosyl hydrolases family 17; X8 domain
A0A0P0XI80	Myosin heavy chain-like protein(predicted) OS=Oryza sativa subsp. japonica OX=39947 GN=Os08g0519050 PE=4 SV=1	2.197	Up	0.000804	Os08g0519050	22.047	6.4	1	1	1	0.7	0.533	0.67	1.452	1.353	1.375	cytoplasm
