# Supplementary material for: Insights Into the Effect of Rice Stripe Virus P2 on Rice Defense by Comparative Proteomic Analysis
Source: Front Microbiol. 2022 Jun 7;13:897589. doi: 10.3389/fmicb.2022.897589 (PMC9209781; doi:10.3389/fmicb.2022.897589)
Supplement: Supplementary file 4 [file Table_4.XLSX]

## Sheet: Sheet1
	Table S4 Basic information of DEPs verified by qRT-PCR.
	No.	Accession	Description	MW [Da]	Type
	1	Q651E8	SKP1-like protein 20 OS	19.197	Up
	2	Q6YS82	RRM-containing RNA-binding protein-like(predicted) OS	43.291	Up
	3	Q10MU1	CHCH domain containing protein, expressed OS	12.401	Up
	4	Q652Q6	Single-stranded nucleic acid binding R3H protein(predicted) OS	50.816	Up
	5	Q6ZGP6	Putative transcription factor(predicted) OS	25.765	Up
	6	A0A0P0YAL3	Phenylalanine ammonia-lyase OS	73.6	Down
	7	Q6K7P8	CBFD_NFYB_HMF domain-containing protein(predicted) OS	47.244	Down
	8	B7FA23	AMP-binding enzyme family protein, expressed(predicted) OS	61.515	Down
	9	Q9SXV0	Cytochrome c oxidase subunit 6b OS	18.912	Up
	10	Q84QV5	FK506-binding protein 2-1(predicted) OS	113.46	Up
	11	Q10NM5	50S ribosomal protein L4, chloroplast, putative, expressed OS	34.52	Up
