# Supplementary material for: Insights Into the Effect of Rice Stripe Virus P2 on Rice Defense by Comparative Proteomic Analysis
Source: Front Microbiol. 2022 Jun 7;13:897589. doi: 10.3389/fmicb.2022.897589 (PMC9209781; doi:10.3389/fmicb.2022.897589)
Supplement: Supplementary file 5 [file Table_5.XLSX]

## Sheet: Sheet1
Table S5 The annotation information of all identified proteins.
Protein accession	Protein description	Gene name	MW [kDa]	Coverage [%]	Peptides	PSMs	Unique peptides	NIP_1	NIP_2	NIP_3	OE2_1	OE2_2	OE2_3	OE2/NIP Ratio	OE2/NIP P value	Subcellular localization	Biological Process	Cellular Component	Molecular Function	KEGG KO No.	KEGG Gene	KEGG pathway	Pfam ID	Domain description	KOG category	KOG NO.	KOG description
Q94DR2	Dephospho-CoA kinase OS=Oryza sativa subsp. japonica OX=39947 GN=Os01g0360600 PE=2 SV=1	Os01g0360600	25.671	11.3	2	2	2	1.093	1.073	1.119	0.984	0.956	0.811	0.837	0.042257	nucleus	GO:0006139 nucleobase-containing compound metabolic process; GO:0006163 purine nucleotide metabolic process; GO:0006164 purine nucleotide biosynthetic process; GO:0006725 cellular aromatic compound metabolic process; GO:0006732 coenzyme metabolic process; GO:0006753 nucleoside phosphate metabolic process; GO:0006793 phosphorus metabolic process; GO:0006796 phosphate-containing compound metabolic …	GO:0005622 intracellular; GO:0005623 cell; GO:0005737 cytoplasm; GO:0005773 vacuole; GO:0005777 peroxisome; GO:0009507 chloroplast; GO:0009536 plastid; GO:0042579 microbody; GO:0043226 organelle; GO:0043227 membrane-bounded organelle; GO:0043229 intracellular organelle; GO:0043231 intracellular membrane-bounded organelle; GO:0044424 intracellular part; GO:0044444 cytoplasmic part; GO:0044464 cell…	GO:0003824 catalytic activity; GO:0004140 dephospho-CoA kinase activity; GO:0016301 kinase activity; GO:0016740 transferase activity; GO:0016772 transferase activity, transferring phosphorus-containing groups; GO:0016773 phosphotransferase activity, alcohol group as acceptor;	K00859	coaE; dephospho-CoA kinase [EC:2.7.1.24]	osa00770 Pantothenate and CoA biosynthesis - Oryza sativa japonica (Japanese rice) (RefSeq); osa01100 Metabolic pathways - Oryza sativa japonica (Japanese rice) (RefSeq);	PF01121	Dephospho-CoA kinase	H	KOG3220	Similar to bacterial dephospho-CoA kinase
Q69Y21	Abhydrolase_3 domain-containing protein(predicted) OS=Oryza sativa subsp. japonica OX=39947 GN=Os06g0214300 PE=2 SV=1	Os06g0214300	34.039	12.1	2	3	2	0.922	0.957	0.934	1.117	1.085	1.028	1.148	0.0066644	cytoplasm							PF07859	alpha/beta hydrolase fold	V	KOG1515	Arylacetamide deacetylase
Q0J6H8	Cyclase-like protein 3 OS=Oryza sativa subsp. japonica OX=39947 GN=CYL3 PE=2 SV=1	CYL3	30.088	6.3	2	2	2	0.949	0.837	0.934	1.016	0.976	1.363	1.233	0.149976	extracellular	GO:0006950 response to stress; GO:0006970 response to osmotic stress; GO:0009628 response to abiotic stimulus; GO:0009651 response to salt stress; GO:0010941 regulation of cell death; GO:0043067 regulation of programmed cell death; GO:0043069 negative regulation of programmed cell death; GO:0048519 negative regulation of biological process; GO:0048523 negative regulation of cellular process; GO:0…	GO:0005618 cell wall; GO:0005622 intracellular; GO:0005623 cell; GO:0005737 cytoplasm; GO:0005783 endoplasmic reticulum; GO:0005794 Golgi apparatus; GO:0012505 endomembrane system; GO:0030312 external encapsulating structure; GO:0043226 organelle; GO:0043227 membrane-bounded organelle; GO:0043229 intracellular organelle; GO:0043231 intracellular membrane-bounded organelle; GO:0044424 intracellula…
A0A0P0VIQ7	cDNA, clone: J100043N12, full insert sequence(predicted) OS=Oryza sativa subsp. japonica OX=39947 GN=Os02g0462900 PE=4 SV=1	Os02g0462900	8.4635	43.8	3	5	3	1.133	1.106	1.085	0.953	0.994	0.721	0.803	0.152241	mitochondria				K09548	PFDN1; prefoldin subunit 1
A0A0P0WSW9	MPN domain-containing protein(predicted) OS=Oryza sativa subsp. japonica OX=39947 GN=Os06g0167000 PE=4 SV=1	Os06g0167000	130.87	6.6	6	6	6	1.149	0.998	1.165	0.858	1.027	0.81	0.814	0.074021	cytoplasm				K12856	PRPF8, PRP8; pre-mRNA-processing factor 8	osa03040 Spliceosome - Oryza sativa japonica (Japanese rice) (RefSeq);	PF10597; PF10596; PF12134; PF08084	U5-snRNA binding site 2 of PrP8; U6-snRNA interacting domain of PrP8; PRP8 domain IV core; PROCT (NUC072) domain	A	KOG1795	U5 snRNP spliceosome subunit
Q0JE78	OSJNBb0062H02.10 protein(predicted) OS=Oryza sativa subsp. japonica OX=39947 GN=Os04g0316200 PE=4 SV=1	Os04g0316200	27.288	20.2	4	6	4	0.975	0.985	0.983	1.132	0.738	1.218	1.049	0.88766	extracellular
Q0J4M3	Erwinia chrysanthemi IndA protein homolog-like(predicted) OS=Oryza sativa subsp. japonica OX=39947 GN=Os08g0504400 PE=3 SV=1	Os08g0504400	31.733	4.9	1	1	1	0.894	0.946	0.962	1.021	1.217	0.986	1.151	0.118357	extracellular				K16329	psuG; pseudouridylate synthase [EC:4.2.1.70]	osa00240 Pyrimidine metabolism - Oryza sativa japonica (Japanese rice) (RefSeq); osa01100 Metabolic pathways - Oryza sativa japonica (Japanese rice) (RefSeq);			Q	KOG3009	Predicted carbohydrate kinase, contains PfkB domain
A0A0P0XR31	Peroxidase (Fragment) OS=Oryza sativa subsp. japonica OX=39947 GN=Os10g0109300 PE=3 SV=1	Os10g0109300	35.497	12.9	4	4	3	0.905	0.936	0.923	1.369	1.112	0.827	1.197	0.39186	extracellular				K00430	E1.11.1.7; peroxidase [EC:1.11.1.7]	osa00940 Phenylpropanoid biosynthesis - Oryza sativa japonica (Japanese rice) (RefSeq); osa01100 Metabolic pathways - Oryza sativa japonica (Japanese rice) (RefSeq); osa01110 Biosynthesis of secondary metabolites - Oryza sativa japonica (Japanese rice) (RefSeq);	PF00141	Peroxidase
Q69L76	Cyclin G-associated kinase-like protein OS=Oryza sativa subsp. japonica OX=39947 GN=Os02g0591900 PE=2 SV=1	Os02g0591900	73.425	1.9	1	1	1									nucleus	GO:0006464 cellular protein modification process; GO:0006468 protein phosphorylation; GO:0006793 phosphorus metabolic process; GO:0006796 phosphate-containing compound metabolic process; GO:0006807 nitrogen compound metabolic process; GO:0008152 metabolic process; GO:0009987 cellular process; GO:0016310 phosphorylation; GO:0019538 protein metabolic process; GO:0030100 regulation of endocytosis; G…	GO:0005622 intracellular; GO:0005623 cell; GO:0005737 cytoplasm; GO:0044424 intracellular part; GO:0044464 cell part;	GO:0003824 catalytic activity; GO:0004672 protein kinase activity; GO:0004674 protein serine/threonine kinase activity; GO:0016301 kinase activity; GO:0016740 transferase activity; GO:0016772 transferase activity, transferring phosphorus-containing groups; GO:0016773 phosphotransferase activity, alcohol group as acceptor;	K08853	AAK; AP2-associated kinase [EC:2.7.11.1]		PF00069	Protein kinase domain	T	KOG1989	ARK protein kinase family
Q69SU2	Regulator of chromosome condensation2(predicted) OS=Oryza sativa subsp. japonica OX=39947 GN=Os02g0554100 PE=2 SV=1	Os02g0554100	48.27	29.1	10	18	3	0.929	0.912	1.033	0.968	1.157	1.038	1.101	0.21798	cytoplasm	GO:0009314 response to radiation; GO:0009411 response to UV; GO:0009416 response to light stimulus; GO:0009605 response to external stimulus; GO:0009628 response to abiotic stimulus; GO:0009649 entrainment of circadian clock; GO:0010224 response to UV-B; GO:0042752 regulation of circadian rhythm; GO:0050789 regulation of biological process; GO:0050896 response to stimulus; GO:0065007 biological r…	GO:0000785 chromatin; GO:0005622 intracellular; GO:0005623 cell; GO:0005634 nucleus; GO:0005694 chromosome; GO:0005737 cytoplasm; GO:0005829 cytosol; GO:0043226 organelle; GO:0043227 membrane-bounded organelle; GO:0043228 non-membrane-bounded organelle; GO:0043229 intracellular organelle; GO:0043231 intracellular membrane-bounded organelle; GO:0043232 intracellular non-membrane-bounded organelle;…	GO:0003682 chromatin binding; GO:0005085 guanyl-nucleotide exchange factor activity; GO:0005488 binding; GO:0005515 protein binding; GO:0019899 enzyme binding; GO:0042802 identical protein binding; GO:0042803 protein homodimerization activity; GO:0046983 protein dimerization activity; GO:0051020 GTPase binding; GO:0098772 molecular function regulator;						DZ	KOG1426	FOG: RCC1 domain
A0A0P0UX97	AA_TRNA_LIGASE_II_ALA domain-containing protein(predicted) OS=Oryza sativa subsp. japonica OX=39947 GN=Os01g0120300 PE=4 SV=1	Os01g0120300	89.938	15.5	10	15	10	1.247	1.036	1.22	0.816	0.979	0.697	0.711	0.038579	chloroplast	GO:0000003 reproduction; GO:0003006 developmental process involved in reproduction; GO:0006082 organic acid metabolic process; GO:0006139 nucleobase-containing compound metabolic process; GO:0006399 tRNA metabolic process; GO:0006412 translation; GO:0006418 tRNA aminoacylation for protein translation; GO:0006429 leucyl-tRNA aminoacylation; GO:0006518 peptide metabolic process; GO:0006520 cellular…	GO:0005622 intracellular; GO:0005623 cell; GO:0005737 cytoplasm; GO:0005739 mitochondrion; GO:0009507 chloroplast; GO:0009532 plastid stroma; GO:0009536 plastid; GO:0009570 chloroplast stroma; GO:0043226 organelle; GO:0043227 membrane-bounded organelle; GO:0043229 intracellular organelle; GO:0043231 intracellular membrane-bounded organelle; GO:0044422 organelle part; GO:0044424 intracellular part…	GO:0003824 catalytic activity; GO:0004812 aminoacyl-tRNA ligase activity; GO:0004823 leucine-tRNA ligase activity; GO:0016874 ligase activity; GO:0016875 ligase activity, forming carbon-oxygen bonds;	K01869	LARS, leuS; leucyl-tRNA synthetase [EC:6.1.1.4]	osa00970 Aminoacyl-tRNA biosynthesis - Oryza sativa japonica (Japanese rice) (RefSeq);	PF13603; PF08264	Leucyl-tRNA synthetase, Domain 2; Anticodon-binding domain of tRNA	J	KOG0435	Leucyl-tRNA synthetase
Q2R2T0	Maf-like protein, expressed OS=Oryza sativa subsp. japonica OX=39947 GN=LOC_Os11g34770 PE=2 SV=1	LOC_Os11g34770	22.625	11	3	5	2	0.963	0.923	0.842	1.094	0.968	1.277	1.224	0.09208	cytoplasm				K06287	maf; septum formation protein		PF02545	Maf-like protein	D	KOG1509	Predicted nucleic acid-binding protein ASMTL
Q653D6	Molybdenum cofactor sulfurase protein-like OS=Oryza sativa subsp. japonica OX=39947 GN=MCSU2 PE=2 SV=1	MCSU2	35.306	3.4	1	1	1									cytoplasm							PF03476; PF03473	MOSC N-terminal beta barrel domain; MOSC domain	S	KOG2362	Uncharacterized Fe-S protein
A0A0P0Y838	Ribulose bisphosphate carboxylase large chain(predicted) OS=Oryza sativa subsp. japonica OX=39947 GN=Os12g0207600 PE=3 SV=1	Os12g0207600	53.167	60.4	42	862	1	0.968	1.046	1.122	1.237	0.935	0.736	0.927	0.57076	cytoplasm		GO:0005622 intracellular; GO:0005623 cell; GO:0005737 cytoplasm; GO:0009507 chloroplast; GO:0009536 plastid; GO:0043226 organelle; GO:0043227 membrane-bounded organelle; GO:0043229 intracellular organelle; GO:0043231 intracellular membrane-bounded organelle; GO:0044424 intracellular part; GO:0044444 cytoplasmic part; GO:0044464 cell part;		K01601	rbcL; ribulose-bisphosphate carboxylase large chain [EC:4.1.1.39]	osa00630 Glyoxylate and dicarboxylate metabolism - Oryza sativa japonica (Japanese rice) (RefSeq); osa00710 Carbon fixation in photosynthetic organisms - Oryza sativa japonica (Japanese rice) (RefSeq); osa01100 Metabolic pathways - Oryza sativa japonica (Japanese rice) (RefSeq); osa01110 Biosynthesis of secondary metabolites - Oryza sativa japonica (Japanese rice) (RefSeq); osa01200 Carbon metabo…	PF02788; PF00016	Ribulose bisphosphate carboxylase large chain, N-terminal domain; Ribulose bisphosphate carboxylase large chain, catalytic domain
Q8H903	60 kDa chaperonin OS=Oryza sativa subsp. japonica OX=39947 GN=Os10g0462900 PE=2 SV=1	Os10g0462900	60.849	56.1	27	53	10	1.012	1.09	1.003	0.945	1.019	0.941	0.936	0.145916	mitochondria	GO:0006457 protein folding; GO:0006458 'de novo' protein folding; GO:0006605 protein targeting; GO:0006626 protein targeting to mitochondrion; GO:0006810 transport; GO:0006839 mitochondrial transport; GO:0006886 intracellular protein transport; GO:0006950 response to stress; GO:0006996 organelle organization; GO:0007005 mitochondrion organization; GO:0008104 protein localization; GO:0009266 respo…	GO:0005622 intracellular; GO:0005623 cell; GO:0005737 cytoplasm; GO:0005739 mitochondrion; GO:0005759 mitochondrial matrix; GO:0005773 vacuole; GO:0005774 vacuolar membrane; GO:0005829 cytosol; GO:0005840 ribosome; GO:0005844 polysome; GO:0005886 plasma membrane; GO:0009507 chloroplast; GO:0009526 plastid envelope; GO:0009532 plastid stroma; GO:0009536 plastid; GO:0009570 chloroplast stroma; GO:0…	GO:0000166 nucleotide binding; GO:0003735 structural constituent of ribosome; GO:0005198 structural molecule activity; GO:0005488 binding; GO:0005507 copper ion binding; GO:0005515 protein binding; GO:0005524 ATP binding; GO:0008144 drug binding; GO:0017076 purine nucleotide binding; GO:0030554 adenyl nucleotide binding; GO:0032553 ribonucleotide binding; GO:0032555 purine ribonucleotide binding;…	K04077	groEL, HSPD1; chaperonin GroEL	osa03018 RNA degradation - Oryza sativa japonica (Japanese rice) (RefSeq);			O	KOG0356	Mitochondrial chaperonin, Cpn60/Hsp60p
Q7XV11	Chlorophyll a-b binding protein, chloroplastic OS=Oryza sativa subsp. japonica OX=39947 GN=Os04g0457000 PE=2 SV=1	Os04g0457000	27.06	38.5	7	25	7	1.03	1.046	1.057	0.949	0.904	1.012	0.914	0.05428	chloroplast				K08917	LHCB6; light-harvesting complex II chlorophyll a/b binding protein 6	osa00196 Photosynthesis - antenna proteins - Oryza sativa japonica (Japanese rice) (RefSeq); osa01100 Metabolic pathways - Oryza sativa japonica (Japanese rice) (RefSeq);
Q651E8	SKP1-like protein 20 OS=Oryza sativa subsp. japonica OX=39947 GN=SKP20 PE=1 SV=1	SKP20	19.197	21.1	4	6	2	0.91	0.869	0.876	1.088	1.142	1.166	1.279	0.00059747	cytoplasm				K03094	SKP1, CBF3D; S-phase kinase-associated protein 1	osa04120 Ubiquitin mediated proteolysis - Oryza sativa japonica (Japanese rice) (RefSeq); osa04141 Protein processing in endoplasmic reticulum - Oryza sativa japonica (Japanese rice) (RefSeq);	PF03931; PF01466	Skp1 family, tetramerisation domain; Skp1 family, dimerisation domain	O	KOG1724	SCF ubiquitin ligase, Skp1 component
B7EB72	Alpha/beta-Hydrolases superfamily protein(predicted) OS=Oryza sativa subsp. japonica OX=39947 GN=Os07g0211800 PE=2 SV=1	Os07g0211800	31.88	11.2	3	3	3	0.94	0.892	0.875	0.993	1.24	1.094	1.229	0.040397	chloroplast							PF08538	Protein of unknown function (DUF1749)	S	KOG4840	Predicted hydrolases or acyltransferases (alpha/beta hydrolase superfamily)
Q8W3D0	Probable pyridoxal 5'-phosphate synthase subunit PDX1.2 OS=Oryza sativa subsp. japonica OX=39947 GN=PDX12 PE=2 SV=1	PDX12	33.149	32.9	10	34	3	0.901	0.938	0.873	1.019	0.905	1.37	1.215	0.22486	cytoplasm				K06215	pdxS, pdx1; pyridoxal 5'-phosphate synthase pdxS subunit [EC:4.3.3.6]	osa00750 Vitamin B6 metabolism - Oryza sativa japonica (Japanese rice) (RefSeq);	PF01680	SOR/SNZ family	H	KOG1606	Stationary phase-induced protein, SOR/SNZ family
Q7XDE0	EF hand family protein, expressed OS=Oryza sativa subsp. japonica OX=39947 GN=LOC_Os10g33680 PE=2 SV=2	LOC_Os10g33680	61.904	15.3	6	7	6	1.098	1.038	1.152	0.935	1.057	0.785	0.845	0.127521	nucleus		GO:0005622 intracellular; GO:0005623 cell; GO:0005634 nucleus; GO:0005737 cytoplasm; GO:0005739 mitochondrion; GO:0005829 cytosol; GO:0043226 organelle; GO:0043227 membrane-bounded organelle; GO:0043229 intracellular organelle; GO:0043231 intracellular membrane-bounded organelle; GO:0044424 intracellular part; GO:0044444 cytoplasmic part; GO:0044464 cell part;		K11583	PPP2R3; serine/threonine-protein phosphatase 2A regulatory subunit B''	osa03015 mRNA surveillance pathway - Oryza sativa japonica (Japanese rice) (RefSeq);	PF13499	EF-hand domain pair	A	KOG2562	Protein phosphatase 2 regulatory subunit
Q0JQX6	MFS domain-containing protein(predicted) OS=Oryza sativa subsp. japonica OX=39947 GN=Os01g0133400 PE=3 SV=1	Os01g0133400	56.501	4.6	3	3	3	0.873	0.862	0.927	0.875	1.314	1.174	1.263	0.148802	chloroplast	GO:0006810 transport; GO:0006811 ion transport; GO:0006812 cation transport; GO:0008643 carbohydrate transport; GO:0008645 hexose transport; GO:0015672 monovalent inorganic cation transport; GO:0015749 monosaccharide transport; GO:0034219 carbohydrate transmembrane transport; GO:0034220 ion transmembrane transport; GO:0046323 glucose import; GO:0051179 localization; GO:0051234 establishment of lo…	GO:0005622 intracellular; GO:0005623 cell; GO:0005737 cytoplasm; GO:0009507 chloroplast; GO:0009526 plastid envelope; GO:0009536 plastid; GO:0009941 chloroplast envelope; GO:0031967 organelle envelope; GO:0031975 envelope; GO:0043226 organelle; GO:0043227 membrane-bounded organelle; GO:0043229 intracellular organelle; GO:0043231 intracellular membrane-bounded organelle; GO:0044422 organelle part;…	GO:0005215 transporter activity; GO:0005351 sugar:proton symporter activity; GO:0005355 glucose transmembrane transporter activity; GO:0005402 cation:sugar symporter activity; GO:0008324 cation transmembrane transporter activity; GO:0015075 ion transmembrane transporter activity; GO:0015077 monovalent inorganic cation transmembrane transporter activity; GO:0015078 hydrogen ion transmembrane trans…						U	KOG0254	Predicted transporter (major facilitator superfamily)
Q6Z0Y9	WD_REPEATS_REGION domain-containing protein(predicted) OS=Oryza sativa subsp. japonica OX=39947 GN=Os02g0135800 PE=2 SV=1	Os02g0135800	33.369	27.9	6	7	6	0.993	0.973	0.978	1.073	0.995	1.065	1.064	0.067476	cytoplasm	GO:0002376 immune system process; GO:0002474 antigen processing and presentation of peptide antigen via MHC class I; GO:0002478 antigen processing and presentation of exogenous peptide antigen; GO:0002495 antigen processing and presentation of peptide antigen via MHC class II; GO:0002504 antigen processing and presentation of peptide or polysaccharide antigen via MHC class II; GO:0006810 transpor…	GO:0000323 lytic vacuole; GO:0005622 intracellular; GO:0005623 cell; GO:0005634 nucleus; GO:0005635 nuclear envelope; GO:0005643 nuclear pore; GO:0005654 nucleoplasm; GO:0005730 nucleolus; GO:0005737 cytoplasm; GO:0005764 lysosome; GO:0005765 lysosomal membrane; GO:0005773 vacuole; GO:0005774 vacuolar membrane; GO:0005783 endoplasmic reticulum; GO:0005789 endoplasmic reticulum membrane; GO:000579…	GO:0005488 binding; GO:0005515 protein binding; GO:0042802 identical protein binding;	K14004	SEC13; protein transport protein SEC13	osa03013 RNA transport - Oryza sativa japonica (Japanese rice) (RefSeq); osa04141 Protein processing in endoplasmic reticulum - Oryza sativa japonica (Japanese rice) (RefSeq);			U	KOG1332	Vesicle coat complex COPII, subunit SEC13
Q0D3L5	Ubiquinol-cytochrome c reductase complex 6.7 kDa protein(predicted) OS=Oryza sativa subsp. japonica OX=39947 GN=Os07g0680300 PE=4 SV=1	Os07g0680300	6.7457	18	2	2	2	1.022	0.957	1.033	1.103	0.951	0.993	1.012	0.84912	chloroplast		GO:0005622 intracellular; GO:0005623 cell; GO:0005737 cytoplasm; GO:0005739 mitochondrion; GO:0005740 mitochondrial envelope; GO:0005743 mitochondrial inner membrane; GO:0016020 membrane; GO:0019866 organelle inner membrane; GO:0031090 organelle membrane; GO:0031966 mitochondrial membrane; GO:0031967 organelle envelope; GO:0031975 envelope; GO:0043226 organelle; GO:0043227 membrane-bounded organe…
Q94HA2	TIP41-like protein(predicted) OS=Oryza sativa subsp. japonica OX=39947 GN=LOC_Os03g55270 PE=2 SV=1	LOC_Os03g55270	32.546	4.8	1	1	1									chloroplast		GO:0005622 intracellular; GO:0005623 cell; GO:0005737 cytoplasm; GO:0005829 cytosol; GO:0044424 intracellular part; GO:0044444 cytoplasmic part; GO:0044464 cell part;		K17607	TIPRL, TIP41; type 2A phosphatase activator TIP41				S	KOG3224	Uncharacterized conserved protein
Q6YW64	Double-stranded RNA-binding protein 4 OS=Oryza sativa subsp. japonica OX=39947 GN=DRB4 PE=2 SV=1	DRB4	34.197	2.9	1	1	1									cytoplasm	GO:0006139 nucleobase-containing compound metabolic process; GO:0006396 RNA processing; GO:0006725 cellular aromatic compound metabolic process; GO:0006807 nitrogen compound metabolic process; GO:0008152 metabolic process; GO:0009892 negative regulation of metabolic process; GO:0009987 cellular process; GO:0010033 response to organic substance; GO:0010467 gene expression; GO:0010468 regulation of…	GO:0005622 intracellular; GO:0005623 cell; GO:0005634 nucleus; GO:0043226 organelle; GO:0043227 membrane-bounded organelle; GO:0043229 intracellular organelle; GO:0043231 intracellular membrane-bounded organelle; GO:0044424 intracellular part; GO:0044464 cell part;	GO:0003676 nucleic acid binding; GO:0003723 RNA binding; GO:0003725 double-stranded RNA binding; GO:0003824 catalytic activity; GO:0004518 nuclease activity; GO:0004519 endonuclease activity; GO:0004521 endoribonuclease activity; GO:0004525 ribonuclease III activity; GO:0004540 ribonuclease activity; GO:0005488 binding; GO:0016787 hydrolase activity; GO:0016788 hydrolase activity, acting on ester…				PF00035	Double-stranded RNA binding motif
P0C509	DNA-directed RNA polymerase subunit beta'' OS=Oryza sativa subsp. japonica OX=39947 GN=rpoC2 PE=3 SV=1	rpoC2	173.78	4	6	6	6	1.03	0.924	1.133	0.82	1.182	0.938	0.952	0.6652	nucleus		GO:0000428 DNA-directed RNA polymerase complex; GO:0005622 intracellular; GO:0005623 cell; GO:0005737 cytoplasm; GO:0009295 nucleoid; GO:0009507 chloroplast; GO:0009532 plastid stroma; GO:0009536 plastid; GO:0009570 chloroplast stroma; GO:0030880 RNA polymerase complex; GO:0032991 macromolecular complex; GO:0043226 organelle; GO:0043227 membrane-bounded organelle; GO:0043229 intracellular organel…		K03046	rpoC; DNA-directed RNA polymerase subunit beta' [EC:2.7.7.6]	osa03020 RNA polymerase - Oryza sativa japonica (Japanese rice) (RefSeq);	PF05000; PF04998	RNA polymerase Rpb1, domain 4; RNA polymerase Rpb1, domain 5
Q6L528	BAG domain-containing protein(predicted) OS=Oryza sativa subsp. japonica OX=39947 GN=Os05g0512500 PE=2 SV=1	Os05g0512500	14.013	20.5	2	2	2									nucleus
Q2RAK2	Pyruvate kinase 1, cytosolic OS=Oryza sativa subsp. japonica OX=39947 GN=Os11g0148500 PE=1 SV=1	Os11g0148500	57.319	43.1	16	30	4	1.215	1.045	1.228	0.888	0.935	0.658	0.711	0.044924	cytoplasm	GO:0005975 carbohydrate metabolic process; GO:0006082 organic acid metabolic process; GO:0006090 pyruvate metabolic process; GO:0006091 generation of precursor metabolites and energy; GO:0006096 glycolytic process; GO:0006139 nucleobase-containing compound metabolic process; GO:0006163 purine nucleotide metabolic process; GO:0006164 purine nucleotide biosynthetic process; GO:0006165 nucleoside di…	GO:0005622 intracellular; GO:0005623 cell; GO:0005737 cytoplasm; GO:0005829 cytosol; GO:0044424 intracellular part; GO:0044444 cytoplasmic part; GO:0044464 cell part;	GO:0003824 catalytic activity; GO:0004743 pyruvate kinase activity; GO:0016740 transferase activity; GO:0016772 transferase activity, transferring phosphorus-containing groups; GO:0016773 phosphotransferase activity, alcohol group as acceptor;	K00873	PK, pyk; pyruvate kinase [EC:2.7.1.40]	osa00010 Glycolysis / Gluconeogenesis - Oryza sativa japonica (Japanese rice) (RefSeq); osa00230 Purine metabolism - Oryza sativa japonica (Japanese rice) (RefSeq); osa00620 Pyruvate metabolism - Oryza sativa japonica (Japanese rice) (RefSeq); osa01100 Metabolic pathways - Oryza sativa japonica (Japanese rice) (RefSeq); osa01110 Biosynthesis of secondary metabolites - Oryza sativa japonica (Japan…	PF02887	Pyruvate kinase, alpha/beta domain	G	KOG2323	Pyruvate kinase
Q6Z8N9	PPC domain-containing protein(predicted) OS=Oryza sativa subsp. japonica OX=39947 GN=P0711H09.10-2 PE=4 SV=1	P0711H09.10-2	35.262	2.5	1	1	1	1.027	0.971	1.056	0.844	0.984	1.167	0.981	0.78918	nucleus		GO:0005622 intracellular; GO:0005623 cell; GO:0005737 cytoplasm; GO:0005829 cytosol; GO:0044424 intracellular part; GO:0044444 cytoplasmic part; GO:0044464 cell part;					PF03479	Domain of unknown function (DUF296)
Q0J5V5	Aminopeptidase M1-B OS=Oryza sativa subsp. japonica OX=39947 GN=Os08g0398700 PE=2 SV=1	Os08g0398700	97.902	11.7	10	13	8	1.159	1.029	1.16	0.819	0.99	0.768	0.77	0.036416	plasma membrane	GO:0006508 proteolysis; GO:0006518 peptide metabolic process; GO:0006807 nitrogen compound metabolic process; GO:0008152 metabolic process; GO:0009056 catabolic process; GO:0009987 cellular process; GO:0019538 protein metabolic process; GO:0034641 cellular nitrogen compound metabolic process; GO:0043170 macromolecule metabolic process; GO:0043171 peptide catabolic process; GO:0043603 cellular ami…	GO:0005622 intracellular; GO:0005623 cell; GO:0005737 cytoplasm; GO:0044424 intracellular part; GO:0044464 cell part;	GO:0003824 catalytic activity; GO:0004177 aminopeptidase activity; GO:0005488 binding; GO:0008233 peptidase activity; GO:0008235 metalloexopeptidase activity; GO:0008237 metallopeptidase activity; GO:0008238 exopeptidase activity; GO:0008270 zinc ion binding; GO:0016787 hydrolase activity; GO:0033218 amide binding; GO:0042277 peptide binding; GO:0043167 ion binding; GO:0043169 cation binding; GO:…	K08776	NPEPPS; puromycin-sensitive aminopeptidase [EC:3.4.11.-]		PF01433; PF11838	Peptidase family M1; Domain of unknown function (DUF3358)	O	KOG1046	Puromycin-sensitive aminopeptidase and related aminopeptidases
Q6AU71	DUF21 domain-containing protein(predicted) OS=Oryza sativa subsp. japonica OX=39947 GN=Os05g0395300 PE=4 SV=1	Os05g0395300	54.32	12.4	4	4	4	1.048	1.063	0.967	0.847	1.145	0.947	0.955	0.5973	plasma membrane		GO:0005622 intracellular; GO:0005623 cell; GO:0005737 cytoplasm; GO:0005739 mitochondrion; GO:0043226 organelle; GO:0043227 membrane-bounded organelle; GO:0043229 intracellular organelle; GO:0043231 intracellular membrane-bounded organelle; GO:0044424 intracellular part; GO:0044444 cytoplasmic part; GO:0044464 cell part;		K16302	CNNM; metal transporter CNNM		PF01595	Domain of unknown function DUF21	S	KOG2118	Predicted membrane protein, contains two CBS domains
Q0JCK5	OSJNBb0048E02.1 protein(predicted) OS=Oryza sativa subsp. japonica OX=39947 GN=Os04g0464500 PE=4 SV=1	Os04g0464500	33.022	30.5	7	11	7	0.896	0.918	0.891	1.017	0.995	1.325	1.234	0.161443	nucleus	GO:0000045 autophagosome assembly; GO:0006508 proteolysis; GO:0006511 ubiquitin-dependent protein catabolic process; GO:0006807 nitrogen compound metabolic process; GO:0006914 autophagy; GO:0006996 organelle organization; GO:0006997 nucleus organization; GO:0006998 nuclear envelope organization; GO:0007030 Golgi organization; GO:0007033 vacuole organization; GO:0008152 metabolic process; GO:00090…	GO:0005622 intracellular; GO:0005623 cell; GO:0005634 nucleus; GO:0005737 cytoplasm; GO:0005829 cytosol; GO:0043226 organelle; GO:0043227 membrane-bounded organelle; GO:0043229 intracellular organelle; GO:0043231 intracellular membrane-bounded organelle; GO:0044424 intracellular part; GO:0044444 cytoplasmic part; GO:0044464 cell part;	GO:0005488 binding; GO:0005515 protein binding; GO:0019208 phosphatase regulator activity; GO:0019888 protein phosphatase regulator activity; GO:0019899 enzyme binding; GO:0030234 enzyme regulator activity; GO:0032182 ubiquitin-like protein binding; GO:0043130 ubiquitin binding; GO:0051117 ATPase binding; GO:0098772 molecular function regulator;	K14012	SHP1, UBX1, NSFL1C; UBX domain-containing protein 1	osa04141 Protein processing in endoplasmic reticulum - Oryza sativa japonica (Japanese rice) (RefSeq);	PF08059; PF00789	SEP domain; UBX domain	Y	KOG2086	Protein tyrosine phosphatase SHP1/Cofactor for p97 ATPase-mediated vesicle membrane fusion
Q0DFC9	Plastocyanin, chloroplastic OS=Oryza sativa subsp. japonica OX=39947 GN=PETE PE=1 SV=1	PETE	15.577	20.8	2	37	2	0.88	0.934	0.884	1.044	0.916	1.383	1.239	0.24612	chloroplast				K02638	petE; plastocyanin	osa00195 Photosynthesis - Oryza sativa japonica (Japanese rice) (RefSeq);	PF00127	Copper binding proteins, plastocyanin/azurin family
Q2QMC5	C-factor(predicted) OS=Oryza sativa subsp. japonica OX=39947 GN=LOC_Os12g41590 PE=2 SV=1	LOC_Os12g41590	29.865	13.3	3	3	3	0.983	0.99	1.026	1.076	0.922	1.061	1.02	0.74778	chloroplast	GO:0008152 metabolic process; GO:0009636 response to toxic substance; GO:0009987 cellular process; GO:0010033 response to organic substance; GO:0042221 response to chemical; GO:0050896 response to stimulus; GO:0051716 cellular response to stimulus; GO:0055114 oxidation-reduction process; GO:0070887 cellular response to chemical stimulus; GO:0097237 cellular response to toxic substance; GO:0098754…		GO:0003824 catalytic activity; GO:0016491 oxidoreductase activity;				PF00106	short chain dehydrogenase	Q	KOG1611	Predicted short chain-type dehydrogenase
Q2QS11	Bifunctional aminoacyl-tRNA synthetase, putative, expressed OS=Oryza sativa subsp. japonica OX=39947 GN=LOC_Os12g25710 PE=2 SV=1	LOC_Os12g25710	57.95	37.5	18	27	18	1.131	1.069	1.104	0.863	1.133	0.685	0.811	0.25684	nucleus	GO:0006082 organic acid metabolic process; GO:0006139 nucleobase-containing compound metabolic process; GO:0006399 tRNA metabolic process; GO:0006412 translation; GO:0006418 tRNA aminoacylation for protein translation; GO:0006433 prolyl-tRNA aminoacylation; GO:0006518 peptide metabolic process; GO:0006520 cellular amino acid metabolic process; GO:0006725 cellular aromatic compound metabolic proce…	GO:0005622 intracellular; GO:0005623 cell; GO:0005737 cytoplasm; GO:0005829 cytosol; GO:0005911 cell-cell junction; GO:0009506 plasmodesma; GO:0016020 membrane; GO:0017101 aminoacyl-tRNA synthetase multienzyme complex; GO:0030054 cell junction; GO:0032991 macromolecular complex; GO:0044424 intracellular part; GO:0044444 cytoplasmic part; GO:0044464 cell part; GO:0055044 symplast;	GO:0003824 catalytic activity; GO:0004812 aminoacyl-tRNA ligase activity; GO:0004827 proline-tRNA ligase activity; GO:0016874 ligase activity; GO:0016875 ligase activity, forming carbon-oxygen bonds;	K01881	PARS, proS; prolyl-tRNA synthetase [EC:6.1.1.15]	osa00970 Aminoacyl-tRNA biosynthesis - Oryza sativa japonica (Japanese rice) (RefSeq);	PF00587; PF03129; PF09180	tRNA synthetase class II core domain (G, H, P, S and T); Anticodon binding domain; Prolyl-tRNA synthetase, C-terminal	J	KOG4163	Prolyl-tRNA synthetase
Q10SM7	Peroxisomal membrane protein 11-1 OS=Oryza sativa subsp. japonica OX=39947 GN=PEX11-1 PE=2 SV=1	PEX11-1	26.425	26.2	6	22	6	1.153	1.06	1.157	0.916	0.979	0.76	0.788	0.039824	chloroplast	GO:0006996 organelle organization; GO:0007031 peroxisome organization; GO:0007623 circadian rhythm; GO:0009987 cellular process; GO:0016043 cellular component organization; GO:0016559 peroxisome fission; GO:0032535 regulation of cellular component size; GO:0044375 regulation of peroxisome size; GO:0048285 organelle fission; GO:0048511 rhythmic process; GO:0065007 biological regulation; GO:0065008…	GO:0005622 intracellular; GO:0005623 cell; GO:0005737 cytoplasm; GO:0005739 mitochondrion; GO:0005777 peroxisome; GO:0005778 peroxisomal membrane; GO:0005779 integral component of peroxisomal membrane; GO:0005911 cell-cell junction; GO:0009506 plasmodesma; GO:0009507 chloroplast; GO:0009536 plastid; GO:0016020 membrane; GO:0016021 integral component of membrane; GO:0030054 cell junction; GO:00310…	GO:0005488 binding; GO:0005515 protein binding; GO:0042802 identical protein binding;						U	KOG4186	Peroxisomal biogenesis protein (peroxin)
A0A0P0WCF8	Ammonium transporter (Fragment) OS=Oryza sativa subsp. japonica OX=39947 GN=Os04g0509600 PE=3 SV=1	Os04g0509600	45.997	3.2	1	1	1									cytoplasm	GO:0006810 transport; GO:0006811 ion transport; GO:0006812 cation transport; GO:0015695 organic cation transport; GO:0015696 ammonium transport; GO:0034220 ion transmembrane transport; GO:0051179 localization; GO:0051234 establishment of localization; GO:0055085 transmembrane transport; GO:0071702 organic substance transport; GO:0071705 nitrogen compound transport; GO:0072488 ammonium transmembra…	GO:0005623 cell; GO:0005886 plasma membrane; GO:0005887 integral component of plasma membrane; GO:0016020 membrane; GO:0016021 integral component of membrane; GO:0031224 intrinsic component of membrane; GO:0031226 intrinsic component of plasma membrane; GO:0044425 membrane part; GO:0044459 plasma membrane part; GO:0044464 cell part; GO:0071944 cell periphery;	GO:0005215 transporter activity; GO:0008324 cation transmembrane transporter activity; GO:0008519 ammonium transmembrane transporter activity; GO:0015075 ion transmembrane transporter activity; GO:0022857 transmembrane transporter activity;	K03320	amt, AMT, MEP; ammonium transporter, Amt family				P	KOG0682	Ammonia permease
Q65XA0	Probable glutathione S-transferase DHAR1, cytosolic OS=Oryza sativa subsp. japonica OX=39947 GN=DHAR1 PE=1 SV=1	DHAR1	23.57	69.5	11	47	11	0.905	0.958	0.893	1.007	1.063	1.243	1.202	0.053759	cytoplasm	GO:0000302 response to reactive oxygen species; GO:0001101 response to acid chemical; GO:0005975 carbohydrate metabolic process; GO:0005996 monosaccharide metabolic process; GO:0006082 organic acid metabolic process; GO:0006464 cellular protein modification process; GO:0006518 peptide metabolic process; GO:0006575 cellular modified amino acid metabolic process; GO:0006732 coenzyme metabolic proce…	GO:0005576 extracellular region; GO:0005622 intracellular; GO:0005623 cell; GO:0005737 cytoplasm; GO:0005739 mitochondrion; GO:0005773 vacuole; GO:0005777 peroxisome; GO:0005829 cytosol; GO:0005886 plasma membrane; GO:0009507 chloroplast; GO:0009532 plastid stroma; GO:0009536 plastid; GO:0009570 chloroplast stroma; GO:0016020 membrane; GO:0042579 microbody; GO:0043226 organelle; GO:0043227 membra…	GO:0003824 catalytic activity; GO:0004364 glutathione transferase activity; GO:0005488 binding; GO:0005507 copper ion binding; GO:0015036 disulfide oxidoreductase activity; GO:0015037 peptide disulfide oxidoreductase activity; GO:0015038 glutathione disulfide oxidoreductase activity; GO:0016209 antioxidant activity; GO:0016491 oxidoreductase activity; GO:0016667 oxidoreductase activity, acting on…	K21888	DHAR; glutathione dehydrogenase/transferase [EC:1.8.5.1 2.5.1.18]	osa00053 Ascorbate and aldarate metabolism - Oryza sativa japonica (Japanese rice) (RefSeq); osa00480 Glutathione metabolism - Oryza sativa japonica (Japanese rice) (RefSeq); osa01100 Metabolic pathways - Oryza sativa japonica (Japanese rice) (RefSeq);	PF13417; PF13410	Glutathione S-transferase, N-terminal domain; Glutathione S-transferase, C-terminal domain	O	KOG1422	Intracellular Cl- channel CLIC, contains GST domain
A0A0P0XCA5	Zinc finger CCCH domain-containing protein 55(predicted) OS=Oryza sativa subsp. japonica OX=39947 GN=Os08g0135800 PE=4 SV=1	Os08g0135800	73.892	3.5	2	2	2	0.784	0.912	0.901	1.058	1.034	1.368	1.332	0.05114	nucleus
Q8LRH2	TPR_REGION domain-containing protein(predicted) OS=Oryza sativa subsp. japonica OX=39947 GN=Os01g0510600 PE=2 SV=1	Os01g0510600	35.756	21.9	4	7	4	0.993	1.004	0.961	0.973	1.229	0.884	1.043	0.77142	chloroplast		GO:0005622 intracellular; GO:0005623 cell; GO:0005737 cytoplasm; GO:0009507 chloroplast; GO:0009534 chloroplast thylakoid; GO:0009535 chloroplast thylakoid membrane; GO:0009536 plastid; GO:0009579 thylakoid; GO:0016020 membrane; GO:0031976 plastid thylakoid; GO:0031984 organelle subcompartment; GO:0034357 photosynthetic membrane; GO:0042651 thylakoid membrane; GO:0043226 organelle; GO:0043227 mem…
A0A0P0VMS9	Putative UDP-glucose:glycoprotein glucosyltransferase(predicted) OS=Oryza sativa subsp. japonica OX=39947 GN=Os02g0664100 PE=4 SV=1	Os02g0664100	59.714	10.2	4	4	4	1.234	1.061	1.243	0.91	1.005	0.575	0.704	0.103979	chloroplast	GO:0001101 response to acid chemical; GO:0002218 activation of innate immune response; GO:0002253 activation of immune response; GO:0002376 immune system process; GO:0002682 regulation of immune system process; GO:0002684 positive regulation of immune system process; GO:0006011 UDP-glucose metabolic process; GO:0006139 nucleobase-containing compound metabolic process; GO:0006457 protein folding; …	GO:0005622 intracellular; GO:0005623 cell; GO:0005737 cytoplasm; GO:0005783 endoplasmic reticulum; GO:0012505 endomembrane system; GO:0043226 organelle; GO:0043227 membrane-bounded organelle; GO:0043229 intracellular organelle; GO:0043231 intracellular membrane-bounded organelle; GO:0044424 intracellular part; GO:0044444 cytoplasmic part; GO:0044464 cell part;	GO:0003824 catalytic activity; GO:0003980 UDP-glucose:glycoprotein glucosyltransferase activity; GO:0005488 binding; GO:0005515 protein binding; GO:0008194 UDP-glycosyltransferase activity; GO:0016740 transferase activity; GO:0016757 transferase activity, transferring glycosyl groups; GO:0016758 transferase activity, transferring hexosyl groups; GO:0035251 UDP-glucosyltransferase activity; GO:004…	K11718	HUGT; UDP-glucose:glycoprotein glucosyltransferase [EC:2.4.1.-]	osa04141 Protein processing in endoplasmic reticulum - Oryza sativa japonica (Japanese rice) (RefSeq);			G	KOG1879	UDP-glucose:glycoprotein glucosyltransferase
Q69VQ7	WD_REPEATS_REGION domain-containing protein(predicted) OS=Oryza sativa subsp. japonica OX=39947 GN=Os09g0298400 PE=4 SV=1	Os09g0298400	36.885	3.6	1	1	1									cytoplasm	GO:0006139 nucleobase-containing compound metabolic process; GO:0006396 RNA processing; GO:0006403 RNA localization; GO:0006405 RNA export from nucleus; GO:0006406 mRNA export from nucleus; GO:0006611 protein export from nucleus; GO:0006725 cellular aromatic compound metabolic process; GO:0006807 nitrogen compound metabolic process; GO:0006810 transport; GO:0006886 intracellular protein transport…	GO:0000151 ubiquitin ligase complex; GO:0000346 transcription export complex; GO:0000347 THO complex; GO:0000445 THO complex part of transcription export complex; GO:0005622 intracellular; GO:0005623 cell; GO:0005634 nucleus; GO:0031461 cullin-RING ubiquitin ligase complex; GO:0032991 macromolecular complex; GO:0043226 organelle; GO:0043227 membrane-bounded organelle; GO:0043229 intracellular org…		K12880	THOC3; THO complex subunit 3	osa03013 RNA transport - Oryza sativa japonica (Japanese rice) (RefSeq); osa03040 Spliceosome - Oryza sativa japonica (Japanese rice) (RefSeq);			S	KOG1407	WD40 repeat protein
Q5QNI2	Sodium/calcium exchanger NCL1 OS=Oryza sativa subsp. japonica OX=39947 GN=NCL1 PE=2 SV=1	NCL1	63.321	5.3	3	4	3	1.042	0.971	1.008	0.924	1.131	0.909	0.981	0.76244	plasma membrane	GO:0006810 transport; GO:0006811 ion transport; GO:0006812 cation transport; GO:0006814 sodium ion transport; GO:0006816 calcium ion transport; GO:0015672 monovalent inorganic cation transport; GO:0030001 metal ion transport; GO:0034220 ion transmembrane transport; GO:0035725 sodium ion transmembrane transport; GO:0042592 homeostatic process; GO:0048878 chemical homeostasis; GO:0050801 ion homeos…		GO:0005215 transporter activity; GO:0005432 calcium:sodium antiporter activity; GO:0005488 binding; GO:0005509 calcium ion binding; GO:0008324 cation transmembrane transporter activity; GO:0015075 ion transmembrane transporter activity; GO:0015077 monovalent inorganic cation transmembrane transporter activity; GO:0015081 sodium ion transmembrane transporter activity; GO:0015085 calcium ion transm…
P28752	Tubulin alpha-1 chain OS=Oryza sativa subsp. japonica OX=39947 GN=TUBA1 PE=1 SV=1	TUBA1	49.654	19.8	9	13	1	1.066	0.992	1.078	0.866	1.144	0.879	0.921	0.39412	cytoplasm		GO:0005622 intracellular; GO:0005623 cell; GO:0005856 cytoskeleton; GO:0043226 organelle; GO:0043228 non-membrane-bounded organelle; GO:0043229 intracellular organelle; GO:0043232 intracellular non-membrane-bounded organelle; GO:0044424 intracellular part; GO:0044464 cell part;		K07374	TUBA; tubulin alpha	osa04145 Phagosome - Oryza sativa japonica (Japanese rice) (RefSeq);	PF00091; PF03953	Tubulin/FtsZ family, GTPase domain; Tubulin C-terminal domain	Z	KOG1376	Alpha tubulin
A0A0P0WQ70	Putative syntaxin 71 (SYP71)(predicted) OS=Oryza sativa subsp. japonica OX=39947 GN=Os05g0553700 PE=3 SV=1	Os05g0553700	30.066	11.6	3	4	3	0.921	0.953	0.979	0.822	1.349	0.981	1.105	0.64422	nucleus				K08506	SYP7; syntaxin of plants SYP7	osa04130 SNARE interactions in vesicular transport - Oryza sativa japonica (Japanese rice) (RefSeq);
Q6H7Q8	C-CAP/cofactor C-like domain-containing protein(predicted) OS=Oryza sativa subsp. japonica OX=39947 GN=Os02g0194800 PE=2 SV=1	Os02g0194800	62.888	9.8	5	6	4	1.111	1.04	1.07	1.012	1.068	0.755	0.88	0.27442	cytoplasm				K16810	TBCCD1; TBCC domain-containing protein 1		PF07986	Tubulin binding cofactor C	S	KOG4416	Uncharacterized conserved protein
Q0JCR9	Sugar transport protein MST1 OS=Oryza sativa subsp. japonica OX=39947 GN=MST1 PE=2 SV=1	MST1	55.24	2.1	1	1	1	1.059	1.125	1.151	0.933	0.685	1.109	0.818	0.199022	vacuolar membrane	GO:0006810 transport; GO:0006811 ion transport; GO:0006812 cation transport; GO:0008643 carbohydrate transport; GO:0008645 hexose transport; GO:0015672 monovalent inorganic cation transport; GO:0015749 monosaccharide transport; GO:0034219 carbohydrate transmembrane transport; GO:0034220 ion transmembrane transport; GO:0046323 glucose import; GO:0051179 localization; GO:0051234 establishment of lo…		GO:0005215 transporter activity; GO:0005351 sugar:proton symporter activity; GO:0005355 glucose transmembrane transporter activity; GO:0005402 cation:sugar symporter activity; GO:0008324 cation transmembrane transporter activity; GO:0015075 ion transmembrane transporter activity; GO:0015077 monovalent inorganic cation transmembrane transporter activity; GO:0015078 hydrogen ion transmembrane trans…						U	KOG0254	Predicted transporter (major facilitator superfamily)
Q9ZST0	50S ribosomal protein L5, chloroplastic OS=Oryza sativa subsp. japonica OX=39947 GN=RPL5 PE=2 SV=2	RPL5	30.219	46.6	10	20	10	1.063	0.978	1.013	0.881	1.321	0.73	0.96	0.7245	chloroplast	GO:0000027 ribosomal large subunit assembly; GO:0006412 translation; GO:0006518 peptide metabolic process; GO:0006807 nitrogen compound metabolic process; GO:0006996 organelle organization; GO:0008152 metabolic process; GO:0009058 biosynthetic process; GO:0009059 macromolecule biosynthetic process; GO:0009719 response to endogenous stimulus; GO:0009725 response to hormone; GO:0009735 response to …	GO:0005622 intracellular; GO:0005623 cell; GO:0005737 cytoplasm; GO:0005829 cytosol; GO:0005840 ribosome; GO:0009507 chloroplast; GO:0009526 plastid envelope; GO:0009532 plastid stroma; GO:0009536 plastid; GO:0009570 chloroplast stroma; GO:0009941 chloroplast envelope; GO:0016020 membrane; GO:0022626 cytosolic ribosome; GO:0031967 organelle envelope; GO:0031975 envelope; GO:0032991 macromolecular…	GO:0003676 nucleic acid binding; GO:0003723 RNA binding; GO:0003735 structural constituent of ribosome; GO:0005198 structural molecule activity; GO:0005488 binding; GO:0097159 organic cyclic compound binding; GO:1901363 heterocyclic compound binding;	K02931	RP-L5, MRPL5, rplE; large subunit ribosomal protein L5	osa03010 Ribosome - Oryza sativa japonica (Japanese rice) (RefSeq);	PF00281; PF00673	Ribosomal protein L5; ribosomal L5P family C-terminus	J	KOG0398	Mitochondrial/chloroplast ribosomal protein L5/L7
Q6I5Y3	Endo/exonuclease/phosphatase domain-containing protein(predicted) OS=Oryza sativa subsp. japonica OX=39947 GN=Os05g0389500 PE=2 SV=1	Os05g0389500	43.408	8.5	2	2	2	0.887	1.011	1.096	1.137	0.984	0.928	1.018	0.84254	chloroplast	GO:0000288 nuclear-transcribed mRNA catabolic process, deadenylation-dependent decay; GO:0000289 nuclear-transcribed mRNA poly(A) tail shortening; GO:0000956 nuclear-transcribed mRNA catabolic process; GO:0006139 nucleobase-containing compound metabolic process; GO:0006401 RNA catabolic process; GO:0006402 mRNA catabolic process; GO:0006725 cellular aromatic compound metabolic process; GO:0006807…		GO:0003824 catalytic activity; GO:0004518 nuclease activity; GO:0004527 exonuclease activity; GO:0004532 exoribonuclease activity; GO:0004540 ribonuclease activity; GO:0005488 binding; GO:0005515 protein binding; GO:0016787 hydrolase activity; GO:0016788 hydrolase activity, acting on ester bonds; GO:0043621 protein self-association;	K12603	CNOT6, CCR4; CCR4-NOT transcription complex subunit 6 [EC:3.1.13.4]	osa03018 RNA degradation - Oryza sativa japonica (Japanese rice) (RefSeq);	PF03372	Endonuclease/Exonuclease/phosphatase family	K	KOG0620	Glucose-repressible alcohol dehydrogenase transcriptional effector CCR4 and related proteins
P0C500	DNA-directed RNA polymerase subunit alpha OS=Oryza sativa subsp. japonica OX=39947 GN=rpoA PE=3 SV=1	rpoA	38.667	36.8	8	9	8	1.119	1.074	1.188	0.787	1.192	0.657	0.78	0.192322	cytoplasm	GO:0000028 ribosomal small subunit assembly; GO:0000462 maturation of SSU-rRNA from tricistronic rRNA transcript (SSU-rRNA, 5.8S rRNA, LSU-rRNA); GO:0006139 nucleobase-containing compound metabolic process; GO:0006364 rRNA processing; GO:0006396 RNA processing; GO:0006412 translation; GO:0006518 peptide metabolic process; GO:0006725 cellular aromatic compound metabolic process; GO:0006807 nitroge…	GO:0000313 organellar ribosome; GO:0000314 organellar small ribosomal subunit; GO:0005622 intracellular; GO:0005623 cell; GO:0005737 cytoplasm; GO:0005739 mitochondrion; GO:0005759 mitochondrial matrix; GO:0005761 mitochondrial ribosome; GO:0005763 mitochondrial small ribosomal subunit; GO:0005840 ribosome; GO:0009507 chloroplast; GO:0009536 plastid; GO:0015935 small ribosomal subunit; GO:0031974…	GO:0003676 nucleic acid binding; GO:0003723 RNA binding; GO:0003729 mRNA binding; GO:0003735 structural constituent of ribosome; GO:0005198 structural molecule activity; GO:0005488 binding; GO:0019843 rRNA binding; GO:0048027 mRNA 5'-UTR binding; GO:0070181 small ribosomal subunit rRNA binding; GO:0097159 organic cyclic compound binding; GO:1901363 heterocyclic compound binding;	K03040	rpoA; DNA-directed RNA polymerase subunit alpha [EC:2.7.7.6]	osa03020 RNA polymerase - Oryza sativa japonica (Japanese rice) (RefSeq);	PF01193; PF01000; PF03118	RNA polymerase Rpb3/Rpb11 dimerisation domain; RNA polymerase Rpb3/RpoA insert domain; Bacterial RNA polymerase, alpha chain C terminal domain	J	KOG0408	Mitochondrial/chloroplast ribosomal protein S11
Q6K973	Sucrose synthase 6 OS=Oryza sativa subsp. japonica OX=39947 GN=SUS6 PE=2 SV=1	SUS6	96.152	4.7	4	4	3	1.088	1.002	1.138	0.961	1.135	0.699	0.866	0.33156	chloroplast	GO:0033036 macromolecule localization; GO:0033037 polysaccharide localization; GO:0051179 localization; GO:0052545 callose localization; GO:0080165 callose deposition in phloem sieve plate;	GO:0005618 cell wall; GO:0005623 cell; GO:0030312 external encapsulating structure; GO:0044464 cell part; GO:0071944 cell periphery;	GO:0003824 catalytic activity; GO:0008194 UDP-glycosyltransferase activity; GO:0016157 sucrose synthase activity; GO:0016740 transferase activity; GO:0016757 transferase activity, transferring glycosyl groups; GO:0016758 transferase activity, transferring hexosyl groups; GO:0035251 UDP-glucosyltransferase activity; GO:0046527 glucosyltransferase activity;	K00695	E2.4.1.13; sucrose synthase [EC:2.4.1.13]	osa00500 Starch and sucrose metabolism - Oryza sativa japonica (Japanese rice) (RefSeq); osa01100 Metabolic pathways - Oryza sativa japonica (Japanese rice) (RefSeq);			M	KOG0853	Glycosyltransferase
Q5JJM1	cDNA clone:001-121-G01, full insert sequence(predicted) OS=Oryza sativa subsp. japonica OX=39947 GN=B1329D01.9-1 PE=4 SV=1	B1329D01.9-1	31.128	30.2	7	10	6	0.974	0.989	0.995	0.96	1.133	0.958	1.031	0.66792	chloroplast
Q7XAM9	Ribosomal protein S5 domain 2-like superfamily protein(predicted) OS=Oryza sativa subsp. japonica OX=39947 GN=OJ1477_F01.110-2 PE=2 SV=1	OJ1477_F01.110-2	45.041	10.4	3	3	3	0.974	0.989	0.984	0.983	1.026	1.088	1.051	0.2427	chloroplast	GO:0000462 maturation of SSU-rRNA from tricistronic rRNA transcript (SSU-rRNA, 5.8S rRNA, LSU-rRNA); GO:0006139 nucleobase-containing compound metabolic process; GO:0006364 rRNA processing; GO:0006396 RNA processing; GO:0006412 translation; GO:0006518 peptide metabolic process; GO:0006725 cellular aromatic compound metabolic process; GO:0006807 nitrogen compound metabolic process; GO:0007275 mult…	GO:0005622 intracellular; GO:0005623 cell; GO:0005737 cytoplasm; GO:0005739 mitochondrion; GO:0005840 ribosome; GO:0015935 small ribosomal subunit; GO:0032991 macromolecular complex; GO:0043226 organelle; GO:0043227 membrane-bounded organelle; GO:0043228 non-membrane-bounded organelle; GO:0043229 intracellular organelle; GO:0043231 intracellular membrane-bounded organelle; GO:0043232 intracellula…	GO:0003676 nucleic acid binding; GO:0003723 RNA binding; GO:0003735 structural constituent of ribosome; GO:0005198 structural molecule activity; GO:0005488 binding; GO:0097159 organic cyclic compound binding; GO:1901363 heterocyclic compound binding;	K02996	RP-S9, MRPS9, rpsI; small subunit ribosomal protein S9	osa03010 Ribosome - Oryza sativa japonica (Japanese rice) (RefSeq);			J	KOG1697	Mitochondrial/chloroplast ribosomal protein S9
Q7XQE6	Protein TSS(predicted) OS=Oryza sativa subsp. japonica OX=39947 GN=Os04g0645100 PE=4 SV=2	Os04g0645100	189.29	11.5	17	22	17	1.075	0.912	1.091	0.702	1.388	0.806	0.941	0.6582	nucleus				K03255	TIF31, CLU1; protein TIF31				S	KOG1839	Uncharacterized protein CLU1/cluA/TIF31 involved in mitochondrial morphology/distribution, also found associated with eIF-3
Q6Z1L9	t-SNARE coiled-coil homology domain-containing protein(predicted) OS=Oryza sativa subsp. japonica OX=39947 GN=Os08g0277900 PE=2 SV=1	Os08g0277900	26.038	5.2	1	1	1									Golgi apparatus	GO:0006810 transport; GO:0006886 intracellular protein transport; GO:0006906 vesicle fusion; GO:0006996 organelle organization; GO:0008104 protein localization; GO:0009987 cellular process; GO:0015031 protein transport; GO:0015833 peptide transport; GO:0016043 cellular component organization; GO:0016050 vesicle organization; GO:0016192 vesicle-mediated transport; GO:0022406 membrane docking; GO:0…	GO:0000139 Golgi membrane; GO:0005622 intracellular; GO:0005623 cell; GO:0005737 cytoplasm; GO:0005768 endosome; GO:0005770 late endosome; GO:0005773 vacuole; GO:0005794 Golgi apparatus; GO:0005802 trans-Golgi network; GO:0010008 endosome membrane; GO:0012505 endomembrane system; GO:0016020 membrane; GO:0016021 integral component of membrane; GO:0031090 organelle membrane; GO:0031201 SNARE comple…	GO:0000149 SNARE binding; GO:0005484 SNAP receptor activity; GO:0005488 binding; GO:0005515 protein binding;	K08503	SYP5; syntaxin of plants SYP5	osa04130 SNARE interactions in vesicular transport - Oryza sativa japonica (Japanese rice) (RefSeq);			U	KOG3202	SNARE protein TLG1/Syntaxin 6
Q851E0	Expressed protein OS=Oryza sativa subsp. japonica OX=39947 GN=LOC_Os03g48920 PE=4 SV=1	LOC_Os03g48920	41.887	21.6	7	13	7	1.036	1.006	1.066	0.987	1.071	0.935	0.963	0.41454	chloroplast
O04226	Delta-1-pyrroline-5-carboxylate synthase 1 OS=Oryza sativa subsp. japonica OX=39947 GN=P5CS1 PE=2 SV=2	P5CS1	77.744	30.9	17	28	17	1.045	1.041	1.076	0.939	1.141	0.72	0.886	0.4081	chloroplast	GO:0006082 organic acid metabolic process; GO:0006520 cellular amino acid metabolic process; GO:0006560 proline metabolic process; GO:0006561 proline biosynthetic process; GO:0006807 nitrogen compound metabolic process; GO:0008152 metabolic process; GO:0008652 cellular amino acid biosynthetic process; GO:0009058 biosynthetic process; GO:0009064 glutamine family amino acid metabolic process; GO:00…		GO:0003824 catalytic activity; GO:0004350 glutamate-5-semialdehyde dehydrogenase activity; GO:0016491 oxidoreductase activity; GO:0016620 oxidoreductase activity, acting on the aldehyde or oxo group of donors, NAD or NADP as acceptor; GO:0016903 oxidoreductase activity, acting on the aldehyde or oxo group of donors;	K12657	ALDH18A1, P5CS; delta-1-pyrroline-5-carboxylate synthetase [EC:2.7.2.11 1.2.1.41]	osa00330 Arginine and proline metabolism - Oryza sativa japonica (Japanese rice) (RefSeq); osa01100 Metabolic pathways - Oryza sativa japonica (Japanese rice) (RefSeq); osa01110 Biosynthesis of secondary metabolites - Oryza sativa japonica (Japanese rice) (RefSeq); osa01230 Biosynthesis of amino acids - Oryza sativa japonica (Japanese rice) (RefSeq);			E	KOG4165	Gamma-glutamyl phosphate reductase
A0A0N7KKN1	FT-interacting protein 7(predicted) OS=Oryza sativa subsp. japonica OX=39947 GN=Os05g0370600 PE=4 SV=1	Os05g0370600	57.19	2.8	1	1	1	1.079	1.022	1.018	0.926	1.115	0.866	0.932	0.38532	plasma membrane	GO:0007154 cell communication; GO:0007165 signal transduction; GO:0009987 cellular process; GO:0019722 calcium-mediated signaling; GO:0019932 second-messenger-mediated signaling; GO:0023052 signaling; GO:0035556 intracellular signal transduction; GO:0050789 regulation of biological process; GO:0050794 regulation of cellular process; GO:0050896 response to stimulus; GO:0051716 cellular response to…	GO:0005622 intracellular; GO:0005623 cell; GO:0005634 nucleus; GO:0005654 nucleoplasm; GO:0005737 cytoplasm; GO:0005783 endoplasmic reticulum; GO:0005829 cytosol; GO:0012505 endomembrane system; GO:0016020 membrane; GO:0016021 integral component of membrane; GO:0031224 intrinsic component of membrane; GO:0031974 membrane-enclosed lumen; GO:0031981 nuclear lumen; GO:0043226 organelle; GO:0043227 m…	GO:0005488 binding; GO:0005509 calcium ion binding; GO:0043167 ion binding; GO:0043169 cation binding; GO:0046872 metal ion binding;				PF00168	C2 domain
Q0DSD6	30S ribosomal protein S1, chloroplast, putative, expressed(predicted) OS=Oryza sativa subsp. japonica OX=39947 GN=Os03g0315800 PE=4 SV=1	Os03g0315800	41.925	57.7	16	59	16	0.934	0.967	0.903	0.935	1.137	1.134	1.143	0.126719	chloroplast	GO:0009719 response to endogenous stimulus; GO:0009725 response to hormone; GO:0009735 response to cytokinin; GO:0010033 response to organic substance; GO:0042221 response to chemical; GO:0050896 response to stimulus;	GO:0005622 intracellular; GO:0005623 cell; GO:0005737 cytoplasm; GO:0009507 chloroplast; GO:0009532 plastid stroma; GO:0009536 plastid; GO:0009570 chloroplast stroma; GO:0009579 thylakoid; GO:0016020 membrane; GO:0043226 organelle; GO:0043227 membrane-bounded organelle; GO:0043229 intracellular organelle; GO:0043231 intracellular membrane-bounded organelle; GO:0044422 organelle part; GO:0044424 i…	GO:0003676 nucleic acid binding; GO:0003723 RNA binding; GO:0003729 mRNA binding; GO:0005488 binding; GO:0097159 organic cyclic compound binding; GO:1901363 heterocyclic compound binding;	K02945	RP-S1, rpsA; small subunit ribosomal protein S1	osa03010 Ribosome - Oryza sativa japonica (Japanese rice) (RefSeq);	PF00575	S1 RNA binding domain
Q6AUN5	PDZ domain-containing protein(predicted) OS=Oryza sativa subsp. japonica OX=39947 GN=Os05g0568900 PE=2 SV=1	Os05g0568900	45.529	29.7	8	19	8	0.897	0.962	0.905	1.121	0.869	1.327	1.2	0.2501	chloroplast	GO:0006091 generation of precursor metabolites and energy; GO:0006508 proteolysis; GO:0006807 nitrogen compound metabolic process; GO:0008152 metabolic process; GO:0009056 catabolic process; GO:0009057 macromolecule catabolic process; GO:0009719 response to endogenous stimulus; GO:0009725 response to hormone; GO:0009735 response to cytokinin; GO:0009765 photosynthesis, light harvesting; GO:000998…	GO:0005622 intracellular; GO:0005623 cell; GO:0005634 nucleus; GO:0005737 cytoplasm; GO:0009507 chloroplast; GO:0009534 chloroplast thylakoid; GO:0009535 chloroplast thylakoid membrane; GO:0009536 plastid; GO:0009579 thylakoid; GO:0016020 membrane; GO:0031976 plastid thylakoid; GO:0031977 thylakoid lumen; GO:0031984 organelle subcompartment; GO:0034357 photosynthetic membrane; GO:0042651 thylakoi…	GO:0003824 catalytic activity; GO:0004175 endopeptidase activity; GO:0004252 serine-type endopeptidase activity; GO:0005488 binding; GO:0005515 protein binding; GO:0008233 peptidase activity; GO:0008236 serine-type peptidase activity; GO:0016787 hydrolase activity; GO:0017171 serine hydrolase activity; GO:0042802 identical protein binding; GO:0070011 peptidase activity, acting on L-amino acid pep…				PF13365; PF13180	Trypsin-like peptidase domain; PDZ domain	O	KOG1320	Serine protease
B7EII4	Nudix hydrolase domain-containing protein(predicted) OS=Oryza sativa subsp. japonica OX=39947 GN=Os06g0634300 PE=2 SV=1	Os06g0634300	36.899	22.1	5	6	5	1.041	1.074	1.063	1.071	0.907	0.89	0.902	0.21668	chloroplast							PF00293	NUDIX domain	T	KOG0648	Predicted NUDIX hydrolase FGF-2 and related proteins
Q0DHV7	Polypyrimidine tract-binding protein homolog 3(predicted) OS=Oryza sativa subsp. japonica OX=39947 GN=Os05g0437300 PE=2 SV=1	Os05g0437300	49.754	16	5	6	5	1.034	1.023	1.085	1.025	1.165	0.749	0.935	0.59442	cytoplasm	GO:0006417 regulation of translation; GO:0009889 regulation of biosynthetic process; GO:0010468 regulation of gene expression; GO:0010556 regulation of macromolecule biosynthetic process; GO:0010608 posttranscriptional regulation of gene expression; GO:0019219 regulation of nucleobase-containing compound metabolic process; GO:0019222 regulation of metabolic process; GO:0031323 regulation of cellu…	GO:0000932 P-body; GO:0005622 intracellular; GO:0005623 cell; GO:0005634 nucleus; GO:0005737 cytoplasm; GO:0032991 macromolecular complex; GO:0035770 ribonucleoprotein granule; GO:0036464 cytoplasmic ribonucleoprotein granule; GO:0043226 organelle; GO:0043227 membrane-bounded organelle; GO:0043228 non-membrane-bounded organelle; GO:0043229 intracellular organelle; GO:0043231 intracellular membran…	GO:0003676 nucleic acid binding; GO:0003723 RNA binding; GO:0003729 mRNA binding; GO:0005488 binding; GO:0097159 organic cyclic compound binding; GO:1901363 heterocyclic compound binding;	K14948	PTBP2, NPTB; polypyrimidine tract-binding protein 2		PF13893; PF11835; PF00076	RNA recognition motif. (a.k.a. RRM, RBD, or RNP domain); Domain of unknown function (DUF3355); RNA recognition motif. (a.k.a. RRM, RBD, or RNP domain)	A	KOG1190	Polypyrimidine tract-binding protein
C7IY02	SHSP domain-containing protein(predicted) OS=Oryza sativa subsp. japonica OX=39947 GN=Os01g0587500 PE=3 SV=1	Os01g0587500	18.464	9.9	2	2	2	0.918	0.982	1.011	1.18	1.091	0.854	1.074	0.57118	cytoplasm									O	KOG0710	Molecular chaperone (small heat-shock protein Hsp26/Hsp42)
Q9ZTP5	Ribulose-phosphate 3-epimerase, chloroplastic OS=Oryza sativa subsp. japonica OX=39947 GN=RPE PE=1 SV=2	RPE	29.034	38.3	6	39	6	0.937	0.956	0.952	1.067	0.868	1.241	1.116	0.43892	chloroplast	GO:0005975 carbohydrate metabolic process; GO:0005996 monosaccharide metabolic process; GO:0006081 cellular aldehyde metabolic process; GO:0006098 pentose-phosphate shunt; GO:0006139 nucleobase-containing compound metabolic process; GO:0006725 cellular aromatic compound metabolic process; GO:0006732 coenzyme metabolic process; GO:0006733 oxidoreduction coenzyme metabolic process; GO:0006739 NADP …	GO:0005622 intracellular; GO:0005623 cell; GO:0005737 cytoplasm; GO:0005829 cytosol; GO:0009507 chloroplast; GO:0009534 chloroplast thylakoid; GO:0009535 chloroplast thylakoid membrane; GO:0009536 plastid; GO:0009579 thylakoid; GO:0016020 membrane; GO:0031976 plastid thylakoid; GO:0031984 organelle subcompartment; GO:0034357 photosynthetic membrane; GO:0042651 thylakoid membrane; GO:0043226 organ…	GO:0003824 catalytic activity; GO:0004750 ribulose-phosphate 3-epimerase activity; GO:0005488 binding; GO:0016853 isomerase activity; GO:0016854 racemase and epimerase activity; GO:0016857 racemase and epimerase activity, acting on carbohydrates and derivatives; GO:0043167 ion binding; GO:0043169 cation binding; GO:0046872 metal ion binding;	K01783	rpe, RPE; ribulose-phosphate 3-epimerase [EC:5.1.3.1]	osa00030 Pentose phosphate pathway - Oryza sativa japonica (Japanese rice) (RefSeq); osa00040 Pentose and glucuronate interconversions - Oryza sativa japonica (Japanese rice) (RefSeq); osa00710 Carbon fixation in photosynthetic organisms - Oryza sativa japonica (Japanese rice) (RefSeq); osa01100 Metabolic pathways - Oryza sativa japonica (Japanese rice) (RefSeq); osa01110 Biosynthesis of secondar…	PF00834	Ribulose-phosphate 3 epimerase family	G	KOG3111	D-ribulose-5-phosphate 3-epimerase
Q5VRB2	Probable sodium/metabolite cotransporter BASS2, chloroplastic OS=Oryza sativa subsp. japonica OX=39947 GN=BASS2 PE=2 SV=1	BASS2	44.209	5.3	1	1	1	1.077	1.036	0.928	0.788	1.183	1.005	0.979	0.80464	chloroplast	GO:0006810 transport; GO:0006811 ion transport; GO:0006820 anion transport; GO:0006848 pyruvate transport; GO:0006849 plasma membrane pyruvate transport; GO:0015711 organic anion transport; GO:0015718 monocarboxylic acid transport; GO:0015849 organic acid transport; GO:0034220 ion transmembrane transport; GO:0046942 carboxylic acid transport; GO:0051179 localization; GO:0051234 establishment of l…	GO:0005622 intracellular; GO:0005623 cell; GO:0005737 cytoplasm; GO:0009507 chloroplast; GO:0009526 plastid envelope; GO:0009534 chloroplast thylakoid; GO:0009536 plastid; GO:0009579 thylakoid; GO:0009941 chloroplast envelope; GO:0031967 organelle envelope; GO:0031975 envelope; GO:0031976 plastid thylakoid; GO:0031984 organelle subcompartment; GO:0043226 organelle; GO:0043227 membrane-bounded org…	GO:0005215 transporter activity; GO:0005342 organic acid transmembrane transporter activity; GO:0008028 monocarboxylic acid transmembrane transporter activity; GO:0008509 anion transmembrane transporter activity; GO:0008514 organic anion transmembrane transporter activity; GO:0015075 ion transmembrane transporter activity; GO:0015318 inorganic solute uptake transmembrane transporter activity; GO:…	K03453	TC.BASS; bile acid:Na+ symporter, BASS family				P	KOG2718	Na+-bile acid cotransporter
Q0J4L7	Putative 60S ribosomal protein L31(predicted) OS=Oryza sativa subsp. japonica OX=39947 GN=Os08g0505300 PE=4 SV=1	Os08g0505300	7.5115	37.9	1	1	1	1.046	1.012	1.135	0.684	1.223	0.907	0.881	0.42142	cytoplasm				K02910	RP-L31e, RPL31; large subunit ribosomal protein L31e	osa03010 Ribosome - Oryza sativa japonica (Japanese rice) (RefSeq);			J	KOG0893	60S ribosomal protein L31
Q942Y0	Fe2OG dioxygenase domain-containing protein(predicted) OS=Oryza sativa subsp. japonica OX=39947 GN=Os01g0935400 PE=3 SV=1	Os01g0935400	40.738	5.7	2	3	2									cytoplasm	GO:0007275 multicellular organism development; GO:0007568 aging; GO:0008152 metabolic process; GO:0010150 leaf senescence; GO:0032501 multicellular organismal process; GO:0032502 developmental process; GO:0048366 leaf development; GO:0048367 shoot system development; GO:0048731 system development; GO:0048827 phyllome development; GO:0048856 anatomical structure development; GO:0055114 oxidation-r…		GO:0003824 catalytic activity; GO:0016491 oxidoreductase activity; GO:0016679 oxidoreductase activity, acting on diphenols and related substances as donors; GO:0016682 oxidoreductase activity, acting on diphenols and related substances as donors, oxygen as acceptor;				PF03171	2OG-Fe(II) oxygenase superfamily	Q	KOG0143	Iron/ascorbate family oxidoreductases
Q7JAJ0	Ribosomal protein S3 OS=Oryza sativa subsp. japonica OX=39947 GN=rps3 PE=3 SV=1	rps3	61.543	2.8	1	1	1									chloroplast		GO:0005622 intracellular; GO:0005623 cell; GO:0005737 cytoplasm; GO:0005739 mitochondrion; GO:0043226 organelle; GO:0043227 membrane-bounded organelle; GO:0043229 intracellular organelle; GO:0043231 intracellular membrane-bounded organelle; GO:0044424 intracellular part; GO:0044444 cytoplasmic part; GO:0044464 cell part;		K02982	RP-S3, rpsC; small subunit ribosomal protein S3	osa03010 Ribosome - Oryza sativa japonica (Japanese rice) (RefSeq);	PF00189	Ribosomal protein S3, C-terminal domain
Q84ZR9	RRM domain-containing protein(predicted) OS=Oryza sativa subsp. japonica OX=39947 GN=OJ1127_E01.125 PE=2 SV=2	OJ1127_E01.125	50.477	15.3	5	7	4	0.867	0.912	0.913	0.95	1.151	1.207	1.229	0.055456	nucleus	GO:0009987 cellular process; GO:0030154 cell differentiation; GO:0032502 developmental process; GO:0048468 cell development; GO:0048856 anatomical structure development; GO:0048863 stem cell differentiation; GO:0048864 stem cell development; GO:0048869 cellular developmental process;	GO:0005622 intracellular; GO:0005623 cell; GO:0005737 cytoplasm; GO:0005844 polysome; GO:0032991 macromolecular complex; GO:0044424 intracellular part; GO:0044464 cell part; GO:1990904 ribonucleoprotein complex;	GO:0003676 nucleic acid binding; GO:0003723 RNA binding; GO:0003727 single-stranded RNA binding; GO:0005488 binding; GO:0008187 poly-pyrimidine tract binding; GO:0008266 poly(U) RNA binding; GO:0097159 organic cyclic compound binding; GO:1901363 heterocyclic compound binding;	K14411	MSI; RNA-binding protein Musashi	osa03015 mRNA surveillance pathway - Oryza sativa japonica (Japanese rice) (RefSeq);	PF00076	RNA recognition motif. (a.k.a. RRM, RBD, or RNP domain)	A	KOG4205	RNA-binding protein musashi/mRNA cleavage and polyadenylation factor I complex, subunit HRP1
Q2RAC5	Cyclin-T1-3 OS=Oryza sativa subsp. japonica OX=39947 GN=CYCT1-3 PE=3 SV=2	CYCT1-3	55.948	6.5	2	2	2	1.205	0.903	1.038	0.919	0.97	1.028	0.927	0.4791	nucleus	GO:0000079 regulation of cyclin-dependent protein serine/threonine kinase activity; GO:0000902 cell morphogenesis; GO:0000904 cell morphogenesis involved in differentiation; GO:0001932 regulation of protein phosphorylation; GO:0001934 positive regulation of protein phosphorylation; GO:0006355 regulation of transcription, DNA-templated; GO:0006357 regulation of transcription from RNA polymerase II…	GO:0000307 cyclin-dependent protein kinase holoenzyme complex; GO:0005622 intracellular; GO:0005623 cell; GO:0005634 nucleus; GO:0032991 macromolecular complex; GO:0043226 organelle; GO:0043227 membrane-bounded organelle; GO:0043229 intracellular organelle; GO:0043231 intracellular membrane-bounded organelle; GO:0044424 intracellular part; GO:0044464 cell part; GO:0061695 transferase complex, tra…	GO:0016538 cyclin-dependent protein serine/threonine kinase regulator activity; GO:0019207 kinase regulator activity; GO:0019887 protein kinase regulator activity; GO:0030234 enzyme regulator activity; GO:0098772 molecular function regulator;	K15188	CCNT; cyclin T		PF00134	Cyclin, N-terminal domain	D	KOG0834	CDK9 kinase-activating protein cyclin T
Q69PS6	Thioredoxin reductase NTRA OS=Oryza sativa subsp. japonica OX=39947 GN=Os06g0327300 PE=3 SV=2	Os06g0327300	38.218	13.3	3	5	1	0.927	1.088	0.922	1.029	1.074	0.985	1.051	0.42926	chloroplast	GO:0008152 metabolic process; GO:0009636 response to toxic substance; GO:0009987 cellular process; GO:0042221 response to chemical; GO:0048518 positive regulation of biological process; GO:0048522 positive regulation of cellular process; GO:0050789 regulation of biological process; GO:0050794 regulation of cellular process; GO:0050896 response to stimulus; GO:0051302 regulation of cell division; …	GO:0005622 intracellular; GO:0005623 cell; GO:0005737 cytoplasm; GO:0005739 mitochondrion; GO:0005829 cytosol; GO:0009507 chloroplast; GO:0009526 plastid envelope; GO:0009536 plastid; GO:0009941 chloroplast envelope; GO:0031967 organelle envelope; GO:0031975 envelope; GO:0043226 organelle; GO:0043227 membrane-bounded organelle; GO:0043229 intracellular organelle; GO:0043231 intracellular membrane…	GO:0003824 catalytic activity; GO:0004791 thioredoxin-disulfide reductase activity; GO:0015036 disulfide oxidoreductase activity; GO:0016209 antioxidant activity; GO:0016491 oxidoreductase activity; GO:0016651 oxidoreductase activity, acting on NAD(P)H; GO:0016667 oxidoreductase activity, acting on a sulfur group of donors; GO:0016668 oxidoreductase activity, acting on a sulfur group of donors, N…	K00384	trxB, TRR; thioredoxin reductase (NADPH) [EC:1.8.1.9]	osa00450 Selenocompound metabolism - Oryza sativa japonica (Japanese rice) (RefSeq);	PF07992	Pyridine nucleotide-disulphide oxidoreductase	O	KOG0404	Thioredoxin reductase
Q10S27	Mitochondrial outer membrane protein porin 6 OS=Oryza sativa subsp. japonica OX=39947 GN=VDAC6 PE=2 SV=1	VDAC6	29.683	27.5	5	6	5	0.912	1.04	0.93	1.079	0.942	1.133	1.094	0.26562	nucleus	GO:0006810 transport; GO:0006811 ion transport; GO:0006820 anion transport; GO:0009605 response to external stimulus; GO:0009607 response to biotic stimulus; GO:0009617 response to bacterium; GO:0015698 inorganic anion transport; GO:0034220 ion transmembrane transport; GO:0043207 response to external biotic stimulus; GO:0050896 response to stimulus; GO:0051179 localization; GO:0051234 establishme…	GO:0005622 intracellular; GO:0005623 cell; GO:0005737 cytoplasm; GO:0005739 mitochondrion; GO:0005886 plasma membrane; GO:0016020 membrane; GO:0043226 organelle; GO:0043227 membrane-bounded organelle; GO:0043229 intracellular organelle; GO:0043231 intracellular membrane-bounded organelle; GO:0044424 intracellular part; GO:0044444 cytoplasmic part; GO:0044464 cell part; GO:0071944 cell periphery;	GO:0005215 transporter activity; GO:0005216 ion channel activity; GO:0005244 voltage-gated ion channel activity; GO:0005253 anion channel activity; GO:0008308 voltage-gated anion channel activity; GO:0008509 anion transmembrane transporter activity; GO:0015075 ion transmembrane transporter activity; GO:0015103 inorganic anion transmembrane transporter activity; GO:0015267 channel activity; GO:001…	K15040	VDAC2; voltage-dependent anion channel protein 2				P	KOG3126	Porin/voltage-dependent anion-selective channel protein
Q0J0Q7	OTU domain-containing protein(predicted) OS=Oryza sativa subsp. japonica OX=39947 GN=Os09g0487700 PE=2 SV=1	Os09g0487700	33.891	16	4	4	4	0.923	0.858	0.928	0.943	1.099	1.327	1.244	0.109902	chloroplast									O	KOG2606	OTU (ovarian tumor)-like cysteine protease
Q7G754	Hsp20/alpha crystallin family protein, expressed OS=Oryza sativa subsp. japonica OX=39947 GN=LOC_Os10g07210 PE=2 SV=1	LOC_Os10g07210	21.082	26.9	2	6	2	0.837	0.992	0.93	1.227	1.014	1.054	1.194	0.081985	chloroplast									O	KOG0710	Molecular chaperone (small heat-shock protein Hsp26/Hsp42)
Q5NAM1	Beta-amylase(predicted) OS=Oryza sativa subsp. japonica OX=39947 GN=Os01g0237100 PE=2 SV=1	Os01g0237100	33.308	33.7	9	15	9	1.095	1.054	1.02	1.078	0.958	0.839	0.907	0.24608	chloroplast				K15637	PGAM5; serine/threonine-protein phosphatase PGAM5 [EC:3.1.3.16]		PF00300	Histidine phosphatase superfamily (branch 1)	G	KOG0235	Phosphoglycerate mutase
Q6YYJ6	YccV-like domain-containing protein(predicted) OS=Oryza sativa subsp. japonica OX=39947 GN=OJ1590_E05.35-1 PE=4 SV=1	OJ1590_E05.35-1	37.961	11.7	3	5	3	1.102	1.024	1.177	1.019	0.831	0.909	0.835	0.063561	chloroplast	GO:0006464 cellular protein modification process; GO:0006807 nitrogen compound metabolic process; GO:0008152 metabolic process; GO:0009987 cellular process; GO:0016567 protein ubiquitination; GO:0019538 protein metabolic process; GO:0032446 protein modification by small protein conjugation; GO:0036211 protein modification process; GO:0043170 macromolecule metabolic process; GO:0043412 macromolecu…	GO:0005622 intracellular; GO:0005623 cell; GO:0005737 cytoplasm; GO:0009368 endopeptidase Clp complex; GO:0009507 chloroplast; GO:0009532 plastid stroma; GO:0009536 plastid; GO:0009570 chloroplast stroma; GO:0009840 chloroplastic endopeptidase Clp complex; GO:0032991 macromolecular complex; GO:0043226 organelle; GO:0043227 membrane-bounded organelle; GO:0043229 intracellular organelle; GO:0043231…	GO:0003824 catalytic activity; GO:0004842 ubiquitin-protein transferase activity; GO:0016740 transferase activity; GO:0019787 ubiquitin-like protein transferase activity;				PF08755	Hemimethylated DNA-binding protein YccV like
Q9SDD7	Thioredoxin domain-containing protein(predicted) OS=Oryza sativa subsp. japonica OX=39947 GN=Os01g0266500 PE=2 SV=1	Os01g0266500	32.907	24.3	5	5	5	0.934	0.823	0.85	1.132	1.199	1.114	1.321	0.0031442	cytoplasm									O	KOG3033	Predicted PhzC/PhzF-type epimerase
Q5U9F2	Glucosamine 6-phosphate N-acetyltransferase 1 OS=Oryza sativa subsp. japonica OX=39947 GN=GNA1 PE=1 SV=1	GNA1	17.72	15.8	2	2	2	0.952	0.979	0.993	0.999	1.075	1.041	1.065	0.062421	cytoplasm	GO:0006040 amino sugar metabolic process; GO:0006044 N-acetylglucosamine metabolic process; GO:0006045 N-acetylglucosamine biosynthetic process; GO:0006047 UDP-N-acetylglucosamine metabolic process; GO:0006048 UDP-N-acetylglucosamine biosynthetic process; GO:0006139 nucleobase-containing compound metabolic process; GO:0006725 cellular aromatic compound metabolic process; GO:0006793 phosphorus met…	GO:0005622 intracellular; GO:0005623 cell; GO:0005737 cytoplasm; GO:0005783 endoplasmic reticulum; GO:0012505 endomembrane system; GO:0043226 organelle; GO:0043227 membrane-bounded organelle; GO:0043229 intracellular organelle; GO:0043231 intracellular membrane-bounded organelle; GO:0044424 intracellular part; GO:0044444 cytoplasmic part; GO:0044464 cell part;	GO:0003824 catalytic activity; GO:0004343 glucosamine 6-phosphate N-acetyltransferase activity; GO:0008080 N-acetyltransferase activity; GO:0016407 acetyltransferase activity; GO:0016410 N-acyltransferase activity; GO:0016740 transferase activity; GO:0016746 transferase activity, transferring acyl groups; GO:0016747 transferase activity, transferring acyl groups other than amino-acyl groups;	K00621	GNPNAT1, GNA1; glucosamine-phosphate N-acetyltransferase [EC:2.3.1.4]	osa00520 Amino sugar and nucleotide sugar metabolism - Oryza sativa japonica (Japanese rice) (RefSeq); osa01100 Metabolic pathways - Oryza sativa japonica (Japanese rice) (RefSeq);			M	KOG3396	Glucosamine-phosphate N-acetyltransferase
Q0D5A7	Chalcone_isomerase domain-containing protein(predicted) OS=Oryza sativa subsp. japonica OX=39947 GN=Os07g0571600 PE=4 SV=1	Os07g0571600	28.522	16.3	3	3	3									chloroplast	GO:0006082 organic acid metabolic process; GO:0006629 lipid metabolic process; GO:0006631 fatty acid metabolic process; GO:0008152 metabolic process; GO:0009987 cellular process; GO:0019752 carboxylic acid metabolic process; GO:0032787 monocarboxylic acid metabolic process; GO:0043436 oxoacid metabolic process; GO:0044237 cellular metabolic process; GO:0044238 primary metabolic process; GO:004425…	GO:0005622 intracellular; GO:0005623 cell; GO:0005737 cytoplasm; GO:0005739 mitochondrion; GO:0009507 chloroplast; GO:0009526 plastid envelope; GO:0009532 plastid stroma; GO:0009536 plastid; GO:0009570 chloroplast stroma; GO:0009941 chloroplast envelope; GO:0031967 organelle envelope; GO:0031975 envelope; GO:0043226 organelle; GO:0043227 membrane-bounded organelle; GO:0043229 intracellular organe…	GO:0005488 binding; GO:0005504 fatty acid binding; GO:0008289 lipid binding; GO:0031406 carboxylic acid binding; GO:0033293 monocarboxylic acid binding; GO:0036094 small molecule binding; GO:0043167 ion binding; GO:0043168 anion binding; GO:0043177 organic acid binding;
Q10Q05	PCI domain-containing protein(predicted) OS=Oryza sativa subsp. japonica OX=39947 GN=LOC_Os03g11570 PE=2 SV=1	LOC_Os03g11570	43.669	25.2	8	18	3	1.126	0.968	1.143	0.779	1.198	0.806	0.86	0.3192	cytoplasm	GO:0006508 proteolysis; GO:0006511 ubiquitin-dependent protein catabolic process; GO:0006807 nitrogen compound metabolic process; GO:0008152 metabolic process; GO:0009056 catabolic process; GO:0009057 macromolecule catabolic process; GO:0009987 cellular process; GO:0016043 cellular component organization; GO:0019538 protein metabolic process; GO:0019941 modification-dependent protein catabolic pr…	GO:0000502 proteasome complex; GO:0005622 intracellular; GO:0005623 cell; GO:0005634 nucleus; GO:0005737 cytoplasm; GO:0005829 cytosol; GO:0005838 proteasome regulatory particle; GO:0008541 proteasome regulatory particle, lid subcomplex; GO:0022624 proteasome accessory complex; GO:0032991 macromolecular complex; GO:0043226 organelle; GO:0043227 membrane-bounded organelle; GO:0043229 intracellular…	GO:0005198 structural molecule activity;	K03039	PSMD13, RPN9; 26S proteasome regulatory subunit N9	osa03050 Proteasome - Oryza sativa japonica (Japanese rice) (RefSeq);	PF01399	PCI domain	O	KOG2908	26S proteasome regulatory complex, subunit RPN9/PSMD13
Q9FEG7	Ribonuclease(predicted) OS=Oryza sativa subsp. japonica OX=39947 GN=Os08g0434100 PE=2 SV=1	Os08g0434100	24.799	3.5	1	1	1	0.88	0.884	0.864	1.002	1.173	1.242	1.3	0.057116	extracellular	GO:0006139 nucleobase-containing compound metabolic process; GO:0006725 cellular aromatic compound metabolic process; GO:0006807 nitrogen compound metabolic process; GO:0006950 response to stress; GO:0007154 cell communication; GO:0008152 metabolic process; GO:0009058 biosynthetic process; GO:0009267 cellular response to starvation; GO:0009605 response to external stimulus; GO:0009611 response to…	GO:0005576 extracellular region; GO:0005618 cell wall; GO:0005623 cell; GO:0005886 plasma membrane; GO:0016020 membrane; GO:0030312 external encapsulating structure; GO:0044464 cell part; GO:0071944 cell periphery;	GO:0003824 catalytic activity; GO:0004518 nuclease activity; GO:0004540 ribonuclease activity; GO:0016787 hydrolase activity; GO:0016788 hydrolase activity, acting on ester bonds;	K01166	E3.1.27.1; ribonuclease T2 [EC:3.1.27.1]		PF00445	Ribonuclease T2 family	A	KOG1642	Ribonuclease, T2 family
Q852K3	Replication factor C subunit 5 OS=Oryza sativa subsp. japonica OX=39947 GN=RFC5 PE=2 SV=1	RFC5	40.524	5.1	1	1	1									cytoplasm	GO:0006139 nucleobase-containing compound metabolic process; GO:0006259 DNA metabolic process; GO:0006260 DNA replication; GO:0006261 DNA-dependent DNA replication; GO:0006275 regulation of DNA replication; GO:0006281 DNA repair; GO:0006725 cellular aromatic compound metabolic process; GO:0006807 nitrogen compound metabolic process; GO:0006950 response to stress; GO:0006974 cellular response to D…	GO:0005622 intracellular; GO:0005623 cell; GO:0005634 nucleus; GO:0005657 replication fork; GO:0005663 DNA replication factor C complex; GO:0005694 chromosome; GO:0031390 Ctf18 RFC-like complex; GO:0032991 macromolecular complex; GO:0043226 organelle; GO:0043227 membrane-bounded organelle; GO:0043228 non-membrane-bounded organelle; GO:0043229 intracellular organelle; GO:0043231 intracellular memb…		K10756	RFC3_5; replication factor C subunit 3/5	osa03030 DNA replication - Oryza sativa japonica (Japanese rice) (RefSeq); osa03420 Nucleotide excision repair - Oryza sativa japonica (Japanese rice) (RefSeq); osa03430 Mismatch repair - Oryza sativa japonica (Japanese rice) (RefSeq);	PF13177	DNA polymerase III, delta subunit	L	KOG2035	Replication factor C, subunit RFC3
Q941V2	ABC transporter subunit-like OS=Oryza sativa subsp. japonica OX=39947 GN=Os01g0830000 PE=2 SV=1	Os01g0830000	59.844	32.4	11	16	11	1.089	1.062	1.115	0.961	0.928	0.96	0.872	0.0016761	chloroplast	GO:0006810 transport; GO:0006873 cellular ion homeostasis; GO:0006875 cellular metal ion homeostasis; GO:0006879 cellular iron ion homeostasis; GO:0009987 cellular process; GO:0019725 cellular homeostasis; GO:0030003 cellular cation homeostasis; GO:0042592 homeostatic process; GO:0046916 cellular transition metal ion homeostasis; GO:0048583 regulation of response to stimulus; GO:0048878 chemical …	GO:0005622 intracellular; GO:0005623 cell; GO:0005737 cytoplasm; GO:0009507 chloroplast; GO:0009532 plastid stroma; GO:0009536 plastid; GO:0009570 chloroplast stroma; GO:0043226 organelle; GO:0043227 membrane-bounded organelle; GO:0043229 intracellular organelle; GO:0043231 intracellular membrane-bounded organelle; GO:0044422 organelle part; GO:0044424 intracellular part; GO:0044434 chloroplast p…	GO:0003824 catalytic activity; GO:0005215 transporter activity; GO:0015399 primary active transmembrane transporter activity; GO:0015405 P-P-bond-hydrolysis-driven transmembrane transporter activity; GO:0016462 pyrophosphatase activity; GO:0016787 hydrolase activity; GO:0016817 hydrolase activity, acting on acid anhydrides; GO:0016818 hydrolase activity, acting on acid anhydrides, in phosphorus-c…
Q5SNC0	AAA domain-containing protein(predicted) OS=Oryza sativa subsp. japonica OX=39947 GN=Os06g0173100 PE=3 SV=1	Os06g0173100	47.779	48	16	30	3	0.939	0.978	0.943	0.969	1.029	1.189	1.114	0.166963	cytoplasm				K03065	PSMC3, RPT5; 26S proteasome regulatory subunit T5	osa03050 Proteasome - Oryza sativa japonica (Japanese rice) (RefSeq);	PF00004	ATPase family associated with various cellular activities (AAA)	O	KOG0652	26S proteasome regulatory complex, ATPase RPT5
Q0IVQ5	Agenet domain containing protein, expressed(predicted) OS=Oryza sativa subsp. japonica OX=39947 GN=Os10g0559700 PE=4 SV=1	Os10g0559700	126.46	3.5	3	3	3	0.834	0.914	0.938	0.913	0.949	1.519	1.259	0.29136	nucleus									S	KOG1181	FOG: Low-complexity
P37890	Serine carboxypeptidase 1 OS=Oryza sativa subsp. japonica OX=39947 GN=CBP1 PE=2 SV=1	CBP1	55.709	19.8	7	19	7	0.906	0.94	0.916	1.065	0.989	1.21	1.182	0.052376	chloroplast	GO:0008152 metabolic process; GO:0019748 secondary metabolic process;	GO:0005576 extracellular region; GO:0005622 intracellular; GO:0005623 cell; GO:0005737 cytoplasm; GO:0005773 vacuole; GO:0005777 peroxisome; GO:0042579 microbody; GO:0043226 organelle; GO:0043227 membrane-bounded organelle; GO:0043229 intracellular organelle; GO:0043231 intracellular membrane-bounded organelle; GO:0044424 intracellular part; GO:0044444 cytoplasmic part; GO:0044464 cell part;	GO:0003824 catalytic activity; GO:0016740 transferase activity; GO:0016746 transferase activity, transferring acyl groups; GO:0016747 transferase activity, transferring acyl groups other than amino-acyl groups;	K16296	SCPL-I; serine carboxypeptidase-like clade I [EC:3.4.16.-]		PF00450	Serine carboxypeptidase	O	KOG1282	Serine carboxypeptidases (lysosomal cathepsin A)
Q7XLP7	OSIGBa0148P16.5 protein(predicted) OS=Oryza sativa subsp. japonica OX=39947 GN=Os04g0386600 PE=2 SV=2	Os04g0386600	41.319	49.4	13	33	12	1.006	1.024	0.991	1.061	1.031	0.937	1.003	0.97412	chloroplast							PF13714	Phosphoenolpyruvate phosphomutase	C	KOG1260	Isocitrate lyase
Q2QWU2	Histone deacetylase family protein, expressed OS=Oryza sativa subsp. japonica OX=39947 GN=LOC_Os12g08220 PE=2 SV=1	LOC_Os12g08220	48.099	23.3	8	11	8	0.949	0.967	0.984	1.098	0.92	1.134	1.087	0.29482	chloroplast	GO:0006464 cellular protein modification process; GO:0006476 protein deacetylation; GO:0006807 nitrogen compound metabolic process; GO:0008152 metabolic process; GO:0009987 cellular process; GO:0019538 protein metabolic process; GO:0035601 protein deacylation; GO:0036211 protein modification process; GO:0043170 macromolecule metabolic process; GO:0043412 macromolecule modification; GO:0044237 cel…	GO:0005622 intracellular; GO:0005623 cell; GO:0005634 nucleus; GO:0005737 cytoplasm; GO:0005829 cytosol; GO:0009507 chloroplast; GO:0009536 plastid; GO:0043226 organelle; GO:0043227 membrane-bounded organelle; GO:0043229 intracellular organelle; GO:0043231 intracellular membrane-bounded organelle; GO:0044424 intracellular part; GO:0044444 cytoplasmic part; GO:0044464 cell part;	GO:0003824 catalytic activity; GO:0005488 binding; GO:0005515 protein binding; GO:0008092 cytoskeletal protein binding; GO:0015631 tubulin binding; GO:0016787 hydrolase activity; GO:0016810 hydrolase activity, acting on carbon-nitrogen (but not peptide) bonds; GO:0016811 hydrolase activity, acting on carbon-nitrogen (but not peptide) bonds, in linear amides; GO:0019213 deacetylase activity; GO:00…				PF00850	Histone deacetylase domain	B	KOG1343	Histone deacetylase complex, catalytic component HDA1
A0A0P0X8Q0	Seed protein(predicted) OS=Oryza sativa subsp. japonica OX=39947 GN=Os07g0609000 PE=4 SV=1	Os07g0609000	23.289	22.6	5	21	5	0.895	0.908	0.896	1.02	1.026	1.294	1.237	0.11888	cytoplasm	GO:0001101 response to acid chemical; GO:0002376 immune system process; GO:0006950 response to stress; GO:0006952 defense response; GO:0006955 immune response; GO:0009605 response to external stimulus; GO:0009607 response to biotic stimulus; GO:0009620 response to fungus; GO:0009719 response to endogenous stimulus; GO:0009725 response to hormone; GO:0009753 response to jasmonic acid; GO:0009814 d…	GO:0005622 intracellular; GO:0005623 cell; GO:0005737 cytoplasm; GO:0005777 peroxisome; GO:0005829 cytosol; GO:0009507 chloroplast; GO:0009532 plastid stroma; GO:0009536 plastid; GO:0009570 chloroplast stroma; GO:0042579 microbody; GO:0043226 organelle; GO:0043227 membrane-bounded organelle; GO:0043229 intracellular organelle; GO:0043231 intracellular membrane-bounded organelle; GO:0044422 organe…					PF07876	Stress responsive A/B Barrel Domain
Q8S2G4	Mucin-like protein OS=Oryza sativa subsp. japonica OX=39947 GN=Os01g0801700 PE=2 SV=1	Os01g0801700	39.574	3.5	1	1	1	1.022	0.879	0.977	0.766	1.149	1.251	1.1	0.65696	chloroplast							PF12824	Mitochondrial ribosomal protein subunit L20
Q33BE1	RRM domain-containing protein(predicted) OS=Oryza sativa subsp. japonica OX=39947 GN=LOC_Os10g02630 PE=4 SV=1	LOC_Os10g02630	55.113	11	5	6	5	0.951	0.983	0.943	0.933	1.074	1.157	1.1	0.2289	nucleus	GO:0000375 RNA splicing, via transesterification reactions; GO:0000377 RNA splicing, via transesterification reactions with bulged adenosine as nucleophile; GO:0000398 mRNA splicing, via spliceosome; GO:0006139 nucleobase-containing compound metabolic process; GO:0006396 RNA processing; GO:0006397 mRNA processing; GO:0006725 cellular aromatic compound metabolic process; GO:0006807 nitrogen compou…	GO:0000243 commitment complex; GO:0005622 intracellular; GO:0005623 cell; GO:0005634 nucleus; GO:0005681 spliceosomal complex; GO:0005684 U2-type spliceosomal complex; GO:0005685 U1 snRNP; GO:0030532 small nuclear ribonucleoprotein complex; GO:0032991 macromolecular complex; GO:0043226 organelle; GO:0043227 membrane-bounded organelle; GO:0043229 intracellular organelle; GO:0043231 intracellular m…	GO:0003676 nucleic acid binding; GO:0003723 RNA binding; GO:0003729 mRNA binding; GO:0005488 binding; GO:0017069 snRNA binding; GO:0030619 U1 snRNA binding; GO:0097159 organic cyclic compound binding; GO:1901363 heterocyclic compound binding;	K11093	SNRP70; U1 small nuclear ribonucleoprotein 70kDa	osa03040 Spliceosome - Oryza sativa japonica (Japanese rice) (RefSeq);	PF00076	RNA recognition motif. (a.k.a. RRM, RBD, or RNP domain)	A	KOG0113	U1 small nuclear ribonucleoprotein (RRM superfamily)
Q5VRG3	Proteasome subunit alpha type-4-2 OS=Oryza sativa subsp. japonica OX=39947 GN=Os06g0167600 PE=2 SV=1	Os06g0167600	27.025	54.8	8	20	8	0.939	1.003	0.924	1.073	1.017	1.094	1.111	0.033915	chloroplast	GO:0010035 response to inorganic substance; GO:0010038 response to metal ion; GO:0042221 response to chemical; GO:0046686 response to cadmium ion; GO:0050896 response to stimulus;	GO:0000502 proteasome complex; GO:0005622 intracellular; GO:0005623 cell; GO:0005737 cytoplasm; GO:0005773 vacuole; GO:0005829 cytosol; GO:0005839 proteasome core complex; GO:0005840 ribosome; GO:0019773 proteasome core complex, alpha-subunit complex; GO:0022626 cytosolic ribosome; GO:0032991 macromolecular complex; GO:0043226 organelle; GO:0043227 membrane-bounded organelle; GO:0043228 non-membr…		K02728	PSMA4; 20S proteasome subunit alpha 3 [EC:3.4.25.1]	osa03050 Proteasome - Oryza sativa japonica (Japanese rice) (RefSeq);	PF10584; PF00227	Proteasome subunit A N-terminal signature; Proteasome subunit	O	KOG0178	20S proteasome, regulatory subunit alpha type PSMA4/PRE9
Q75LD6	RNA-binding protein Luc7-like 2, putative, expressed(predicted) OS=Oryza sativa subsp. japonica OX=39947 GN=OSJNBa0032G11.7 PE=2 SV=1	OSJNBa0032G11.7	37.515	8.2	3	3	2	1.032	1.027	0.931	0.891	1.163	0.977	1.014	0.92464	cytoplasm									A	KOG0796	Spliceosome subunit
Q0DB62	WD_REPEATS_REGION domain-containing protein(predicted) OS=Oryza sativa subsp. japonica OX=39947 GN=Os06g0598900 PE=4 SV=1	Os06g0598900	37.263	45.9	11	14	8	0.937	1.004	0.963	1.032	1.014	1.048	1.065	0.045675	cytoplasm	GO:0009966 regulation of signal transduction; GO:0009968 negative regulation of signal transduction; GO:0010646 regulation of cell communication; GO:0010648 negative regulation of cell communication; GO:0017015 regulation of transforming growth factor beta receptor signaling pathway; GO:0023051 regulation of signaling; GO:0023057 negative regulation of signaling; GO:0030512 negative regulation of…			K13137	STRAP, UNRIP; serine-threonine kinase receptor-associated protein	osa03013 RNA transport - Oryza sativa japonica (Japanese rice) (RefSeq);			I	KOG0278	Serine/threonine kinase receptor-associated protein
Q84VC8	Gamma hydroxybutyrate dehydrogenase-like protein OS=Oryza sativa subsp. japonica OX=39947 GN=Os02g0562700 PE=2 SV=1	Os02g0562700	30.496	43	8	12	8	0.993	0.985	1.003	1.002	0.909	1.136	1.022	0.80968	chloroplast	GO:0006950 response to stress; GO:0006979 response to oxidative stress; GO:0008152 metabolic process; GO:0050896 response to stimulus; GO:0055114 oxidation-reduction process;	GO:0005622 intracellular; GO:0005623 cell; GO:0005737 cytoplasm; GO:0005829 cytosol; GO:0044424 intracellular part; GO:0044444 cytoplasmic part; GO:0044464 cell part;	GO:0003824 catalytic activity; GO:0003858 3-hydroxybutyrate dehydrogenase activity; GO:0005488 binding; GO:0005515 protein binding; GO:0016491 oxidoreductase activity; GO:0016614 oxidoreductase activity, acting on CH-OH group of donors; GO:0016616 oxidoreductase activity, acting on the CH-OH group of donors, NAD or NADP as acceptor; GO:0035064 methylated histone binding; GO:0042393 histone bindin…	K18121	GLYR; glyoxylate/succinic semialdehyde reductase [EC:1.1.1.79 1.1.1.-]	osa00630 Glyoxylate and dicarboxylate metabolism - Oryza sativa japonica (Japanese rice) (RefSeq); osa00650 Butanoate metabolism - Oryza sativa japonica (Japanese rice) (RefSeq); osa01100 Metabolic pathways - Oryza sativa japonica (Japanese rice) (RefSeq); osa01200 Carbon metabolism - Oryza sativa japonica (Japanese rice) (RefSeq);	PF03446	NAD binding domain of 6-phosphogluconate dehydrogenase	I	KOG0409	Predicted dehydrogenase
Q65WY6	Glutamine--tRNA ligase-like(predicted) OS=Oryza sativa subsp. japonica OX=39947 GN=Os05g0182800 PE=3 SV=1	Os05g0182800	90.305	6.7	5	5	3	1.039	1.059	1.03	0.824	1.158	0.904	0.923	0.46612	cytoplasm				K01886	QARS, glnS; glutaminyl-tRNA synthetase [EC:6.1.1.18]	osa00970 Aminoacyl-tRNA biosynthesis - Oryza sativa japonica (Japanese rice) (RefSeq); osa01100 Metabolic pathways - Oryza sativa japonica (Japanese rice) (RefSeq);	PF00749; PF03950	tRNA synthetases class I (E and Q), catalytic domain; tRNA synthetases class I (E and Q), anti-codon binding domain	J	KOG1148	Glutaminyl-tRNA synthetase
Q5ZDL8	TFIIS N-terminal domain-containing protein(predicted) OS=Oryza sativa subsp. japonica OX=39947 GN=P0416D03.38-1 PE=4 SV=1	P0416D03.38-1	59.275	3	1	1	1									nucleus				K17498	SPN1, IWS1; transcription factor SPN1		PF08711	TFIIS helical bundle-like domain	K	KOG1793	Uncharacterized conserved protein
Q0JCY4	Protein phosphatase methylesterase 1 OS=Oryza sativa subsp. japonica OX=39947 GN=Os04g0443500 PE=2 SV=1	Os04g0443500	37.632	20.1	5	5	5	0.976	0.984	1.192	0.815	1.057	1.008	0.914	0.42262	cytoskeleton	GO:0006464 cellular protein modification process; GO:0006482 protein demethylation; GO:0006807 nitrogen compound metabolic process; GO:0008152 metabolic process; GO:0008214 protein dealkylation; GO:0009987 cellular process; GO:0010921 regulation of phosphatase activity; GO:0019220 regulation of phosphate metabolic process; GO:0019222 regulation of metabolic process; GO:0019538 protein metabolic p…		GO:0003824 catalytic activity; GO:0005488 binding; GO:0005515 protein binding; GO:0016787 hydrolase activity; GO:0016788 hydrolase activity, acting on ester bonds; GO:0019208 phosphatase regulator activity; GO:0019888 protein phosphatase regulator activity; GO:0019899 enzyme binding; GO:0019902 phosphatase binding; GO:0019903 protein phosphatase binding; GO:0030234 enzyme regulator activity; GO:0…	K13617	PPME1; protein phosphatase methylesterase 1 [EC:3.1.1.89]		PF12697	Alpha/beta hydrolase family	S	KOG2564	Predicted acetyltransferases and hydrolases with the alpha/beta hydrolase fold
Q0JCU7	Zeaxanthin epoxidase, chloroplastic OS=Oryza sativa subsp. japonica OX=39947 GN=ZEP PE=2 SV=1	ZEP	71.798	19.6	10	17	10	1.124	1.055	1.129	0.988	0.962	0.745	0.815	0.083619	cytoplasm	GO:0001101 response to acid chemical; GO:0006066 alcohol metabolic process; GO:0006082 organic acid metabolic process; GO:0006629 lipid metabolic process; GO:0006714 sesquiterpenoid metabolic process; GO:0006720 isoprenoid metabolic process; GO:0006721 terpenoid metabolic process; GO:0006950 response to stress; GO:0007154 cell communication; GO:0007165 signal transduction; GO:0008152 metabolic pr…	GO:0005622 intracellular; GO:0005623 cell; GO:0005737 cytoplasm; GO:0009507 chloroplast; GO:0009526 plastid envelope; GO:0009536 plastid; GO:0009941 chloroplast envelope; GO:0031967 organelle envelope; GO:0031975 envelope; GO:0043226 organelle; GO:0043227 membrane-bounded organelle; GO:0043229 intracellular organelle; GO:0043231 intracellular membrane-bounded organelle; GO:0044422 organelle part;…	GO:0003824 catalytic activity; GO:0004497 monooxygenase activity; GO:0009540 zeaxanthin epoxidase [overall] activity; GO:0016491 oxidoreductase activity; GO:0016705 oxidoreductase activity, acting on paired donors, with incorporation or reduction of molecular oxygen; GO:0016709 oxidoreductase activity, acting on paired donors, with incorporation or reduction of molecular oxygen, NAD(P)H as one do…	K09838	ZEP, ABA1; zeaxanthin epoxidase [EC:1.14.15.21]	osa00906 Carotenoid biosynthesis - Oryza sativa japonica (Japanese rice) (RefSeq); osa01100 Metabolic pathways - Oryza sativa japonica (Japanese rice) (RefSeq); osa01110 Biosynthesis of secondary metabolites - Oryza sativa japonica (Japanese rice) (RefSeq);			C	KOG2614	Kynurenine 3-monooxygenase and related flavoprotein monooxygenases
A0A0P0VKR4	Protein NRT1/ PTR FAMILY 6.4(predicted) OS=Oryza sativa subsp. japonica OX=39947 GN=Os02g0580900 PE=4 SV=1	Os02g0580900	35.184	5.8	1	1	1	0.989	1.017	0.996	1.074	1.069	0.889	1.01	0.93012	chloroplast									E	KOG1237	H+/oligopeptide symporter
Q6ZEZ7	Extensin-like protein OS=Oryza sativa subsp. japonica OX=39947 GN=Os07g0176400 PE=4 SV=1	Os07g0176400	35.383	7.3	2	3	2	0.92	0.883	0.901	0.989	1.195	1.151	1.233	0.024918	chloroplast
Q9ZWR5	Importin beta 1 OS=Oryza sativa subsp. japonica OX=39947 GN=Os05g0353400 PE=2 SV=1	Os05g0353400	95.658	10.8	7	8	7	1.029	0.991	1.058	0.888	1.167	0.882	0.954	0.58866	chloroplast				K14293	KPNB1, IPO1; importin subunit beta-1	osa03013 RNA transport - Oryza sativa japonica (Japanese rice) (RefSeq);			U	KOG1241	Karyopherin (importin) beta 1
Q2RAZ7	Alpha-L-arabinofuranosidase C-terminus family protein, expressed OS=Oryza sativa subsp. japonica OX=39947 GN=LOC_Os11g03730 PE=2 SV=2	LOC_Os11g03730	72.5	19.1	7	9	1	0.918	1	0.905	1.08	1.109	1.023	1.138	0.0298	vacuolar membrane	GO:0000272 polysaccharide catabolic process; GO:0005975 carbohydrate metabolic process; GO:0005976 polysaccharide metabolic process; GO:0008152 metabolic process; GO:0009056 catabolic process; GO:0009057 macromolecule catabolic process; GO:0009987 cellular process; GO:0010383 cell wall polysaccharide metabolic process; GO:0010410 hemicellulose metabolic process; GO:0016052 carbohydrate catabolic …	GO:0005576 extracellular region; GO:0005618 cell wall; GO:0005622 intracellular; GO:0005623 cell; GO:0005737 cytoplasm; GO:0005773 vacuole; GO:0009505 plant-type cell wall; GO:0030312 external encapsulating structure; GO:0043226 organelle; GO:0043227 membrane-bounded organelle; GO:0043229 intracellular organelle; GO:0043231 intracellular membrane-bounded organelle; GO:0044424 intracellular part; …	GO:0003824 catalytic activity; GO:0004553 hydrolase activity, hydrolyzing O-glycosyl compounds; GO:0009044 xylan 1,4-beta-xylosidase activity; GO:0016787 hydrolase activity; GO:0016798 hydrolase activity, acting on glycosyl bonds; GO:0046556 alpha-L-arabinofuranosidase activity; GO:0097599 xylanase activity;	K01209	abfA; alpha-N-arabinofuranosidase [EC:3.2.1.55]	osa00520 Amino sugar and nucleotide sugar metabolism - Oryza sativa japonica (Japanese rice) (RefSeq); osa01100 Metabolic pathways - Oryza sativa japonica (Japanese rice) (RefSeq);	PF06964	Alpha-L-arabinofuranosidase C-terminus
Q0E446	50S ribosomal protein L3, chloroplastic(predicted) OS=Oryza sativa subsp. japonica OX=39947 GN=Os02g0137200 PE=3 SV=1	Os02g0137200	29.487	35.8	8	19	8	0.973	0.931	0.983	0.88	1.277	0.889	1.055	0.7857	cytoplasm		GO:0005622 intracellular; GO:0005623 cell; GO:0005737 cytoplasm; GO:0009507 chloroplast; GO:0009526 plastid envelope; GO:0009532 plastid stroma; GO:0009536 plastid; GO:0009570 chloroplast stroma; GO:0009941 chloroplast envelope; GO:0016020 membrane; GO:0031967 organelle envelope; GO:0031975 envelope; GO:0043226 organelle; GO:0043227 membrane-bounded organelle; GO:0043229 intracellular organelle; …		K02906	RP-L3, MRPL3, rplC; large subunit ribosomal protein L3	osa03010 Ribosome - Oryza sativa japonica (Japanese rice) (RefSeq);			J	KOG3141	Mitochondrial/chloroplast ribosomal protein L3
Q10L56	Glutathione peroxidase OS=Oryza sativa subsp. japonica OX=39947 GN=LOC_Os03g24380 PE=3 SV=1	LOC_Os03g24380	19.234	26	4	7	4	1.035	0.996	1.043	1.154	0.999	0.811	0.964	0.6964	cytoplasm	GO:0000003 reproduction; GO:0003006 developmental process involved in reproduction; GO:0007275 multicellular organism development; GO:0009790 embryo development; GO:0009791 post-embryonic development; GO:0009793 embryo development ending in seed dormancy; GO:0010154 fruit development; GO:0022414 reproductive process; GO:0032501 multicellular organismal process; GO:0032502 developmental process; G…	GO:0005622 intracellular; GO:0005623 cell; GO:0005737 cytoplasm; GO:0005783 endoplasmic reticulum; GO:0005829 cytosol; GO:0005886 plasma membrane; GO:0012505 endomembrane system; GO:0016020 membrane; GO:0043226 organelle; GO:0043227 membrane-bounded organelle; GO:0043229 intracellular organelle; GO:0043231 intracellular membrane-bounded organelle; GO:0044424 intracellular part; GO:0044444 cytopla…		K00432	gpx; glutathione peroxidase [EC:1.11.1.9]	osa00480 Glutathione metabolism - Oryza sativa japonica (Japanese rice) (RefSeq); osa00590 Arachidonic acid metabolism - Oryza sativa japonica (Japanese rice) (RefSeq); osa01100 Metabolic pathways - Oryza sativa japonica (Japanese rice) (RefSeq);			O	KOG1651	Glutathione peroxidase
Q84T61	Heat stress transcription factor A-1 OS=Oryza sativa subsp. japonica OX=39947 GN=HSFA1 PE=2 SV=1	HSFA1	55.277	3.6	1	1	1									nucleus				K09419	HSFF; heat shock transcription factor, other eukaryote		PF00447	HSF-type DNA-binding	K	KOG0627	Heat shock transcription factor
Q7XMP6	D-3-phosphoglycerate dehydrogenase OS=Oryza sativa subsp. japonica OX=39947 GN=Os04g0650800 PE=2 SV=1	Os04g0650800	63.964	30.2	15	22	14	1.014	1.052	0.974	0.921	1.21	0.872	0.988	0.84032	mitochondria	GO:0000003 reproduction; GO:0003006 developmental process involved in reproduction; GO:0007275 multicellular organism development; GO:0009553 embryo sac development; GO:0009555 pollen development; GO:0009561 megagametogenesis; GO:0009790 embryo development; GO:0009791 post-embryonic development; GO:0009793 embryo development ending in seed dormancy; GO:0010154 fruit development; GO:0022414 reprod…	GO:0005622 intracellular; GO:0005623 cell; GO:0005737 cytoplasm; GO:0005739 mitochondrion; GO:0009507 chloroplast; GO:0009532 plastid stroma; GO:0009536 plastid; GO:0009570 chloroplast stroma; GO:0016020 membrane; GO:0043226 organelle; GO:0043227 membrane-bounded organelle; GO:0043229 intracellular organelle; GO:0043231 intracellular membrane-bounded organelle; GO:0044422 organelle part; GO:00444…	GO:0000166 nucleotide binding; GO:0005488 binding; GO:0005524 ATP binding; GO:0008144 drug binding; GO:0017076 purine nucleotide binding; GO:0030554 adenyl nucleotide binding; GO:0032553 ribonucleotide binding; GO:0032555 purine ribonucleotide binding; GO:0032559 adenyl ribonucleotide binding; GO:0035639 purine ribonucleoside triphosphate binding; GO:0036094 small molecule binding; GO:0043167 ion…	K00058	serA, PHGDH; D-3-phosphoglycerate dehydrogenase / 2-oxoglutarate reductase [EC:1.1.1.95 1.1.1.399]	osa00260 Glycine, serine and threonine metabolism - Oryza sativa japonica (Japanese rice) (RefSeq); osa00270 Cysteine and methionine metabolism - Oryza sativa japonica (Japanese rice) (RefSeq); osa01100 Metabolic pathways - Oryza sativa japonica (Japanese rice) (RefSeq); osa01200 Carbon metabolism - Oryza sativa japonica (Japanese rice) (RefSeq); osa01230 Biosynthesis of amino acids - Oryza sativ…	PF00389; PF02826; PF01842	D-isomer specific 2-hydroxyacid dehydrogenase, catalytic domain; D-isomer specific 2-hydroxyacid dehydrogenase, NAD binding domain; ACT domain	E	KOG0068	D-3-phosphoglycerate dehydrogenase, D-isomer-specific 2-hydroxy acid dehydrogenase superfamily
B7F9R7	Ribosomal protein OS=Oryza sativa subsp. japonica OX=39947 GN=Os01g0860300 PE=2 SV=1	Os01g0860300	24.625	40.7	7	11	1	1.081	1.014	1.1	0.796	1.277	0.733	0.878	0.45536	cytoplasm	GO:0000470 maturation of LSU-rRNA; GO:0006139 nucleobase-containing compound metabolic process; GO:0006364 rRNA processing; GO:0006396 RNA processing; GO:0006412 translation; GO:0006518 peptide metabolic process; GO:0006725 cellular aromatic compound metabolic process; GO:0006807 nitrogen compound metabolic process; GO:0008152 metabolic process; GO:0009058 biosynthetic process; GO:0009059 macromo…	GO:0005622 intracellular; GO:0005623 cell; GO:0005737 cytoplasm; GO:0005829 cytosol; GO:0005840 ribosome; GO:0015934 large ribosomal subunit; GO:0022625 cytosolic large ribosomal subunit; GO:0022626 cytosolic ribosome; GO:0032991 macromolecular complex; GO:0043226 organelle; GO:0043228 non-membrane-bounded organelle; GO:0043229 intracellular organelle; GO:0043232 intracellular non-membrane-bounde…	GO:0003676 nucleic acid binding; GO:0003723 RNA binding; GO:0005488 binding; GO:0097159 organic cyclic compound binding; GO:1901363 heterocyclic compound binding;	K02865	RP-L10Ae, RPL10A; large subunit ribosomal protein L10Ae	osa03010 Ribosome - Oryza sativa japonica (Japanese rice) (RefSeq);	PF00687	Ribosomal protein L1p/L10e family	J	KOG1570	60S ribosomal protein L10A
Q0JD68	PCI domain-containing protein(predicted) OS=Oryza sativa subsp. japonica OX=39947 GN=Os04g0428900 PE=2 SV=1	Os04g0428900	21.79	5.1	1	1	1									cytoplasm	GO:0000338 protein deneddylation; GO:0001101 response to acid chemical; GO:0006464 cellular protein modification process; GO:0006508 proteolysis; GO:0006807 nitrogen compound metabolic process; GO:0008152 metabolic process; GO:0009314 response to radiation; GO:0009416 response to light stimulus; GO:0009628 response to abiotic stimulus; GO:0009719 response to endogenous stimulus; GO:0009725 respon…	GO:0005622 intracellular; GO:0005623 cell; GO:0005634 nucleus; GO:0043226 organelle; GO:0043227 membrane-bounded organelle; GO:0043229 intracellular organelle; GO:0043231 intracellular membrane-bounded organelle; GO:0044424 intracellular part; GO:0044464 cell part;	GO:0003824 catalytic activity; GO:0004175 endopeptidase activity; GO:0004222 metalloendopeptidase activity; GO:0008233 peptidase activity; GO:0008237 metallopeptidase activity; GO:0016787 hydrolase activity; GO:0070011 peptidase activity, acting on L-amino acid peptides;	K12181	COPS8, CSN8; COP9 signalosome complex subunit 8				OT	KOG4414	COP9 signalosome, subunit CSN8
Q6K7V6	Probable tocopherol cyclase, chloroplastic OS=Oryza sativa subsp. japonica OX=39947 GN=VTE1 PE=2 SV=1	VTE1	52.194	24.9	9	14	9	0.919	0.955	0.928	1.178	0.913	1.216	1.18	0.22638	chloroplast	GO:0006082 organic acid metabolic process; GO:0006629 lipid metabolic process; GO:0006631 fatty acid metabolic process; GO:0006720 isoprenoid metabolic process; GO:0006721 terpenoid metabolic process; GO:0006725 cellular aromatic compound metabolic process; GO:0006766 vitamin metabolic process; GO:0006775 fat-soluble vitamin metabolic process; GO:0006778 porphyrin-containing compound metabolic pr…	GO:0005622 intracellular; GO:0005623 cell; GO:0005737 cytoplasm; GO:0009507 chloroplast; GO:0009526 plastid envelope; GO:0009528 plastid inner membrane; GO:0009532 plastid stroma; GO:0009534 chloroplast thylakoid; GO:0009536 plastid; GO:0009570 chloroplast stroma; GO:0009579 thylakoid; GO:0009706 chloroplast inner membrane; GO:0009941 chloroplast envelope; GO:0010287 plastoglobule; GO:0016020 mem…	GO:0003824 catalytic activity; GO:0009975 cyclase activity; GO:0009976 tocopherol cyclase activity;	K09834	VTE1, SXD1; tocopherol cyclase [EC:5.5.1.24]	osa00130 Ubiquinone and other terpenoid-quinone biosynthesis - Oryza sativa japonica (Japanese rice) (RefSeq); osa01100 Metabolic pathways - Oryza sativa japonica (Japanese rice) (RefSeq); osa01110 Biosynthesis of secondary metabolites - Oryza sativa japonica (Japanese rice) (RefSeq);
Q6K7R4	ABC transporter F family member 3(predicted) OS=Oryza sativa subsp. japonica OX=39947 GN=P0452F04.18-1 PE=4 SV=1	P0452F04.18-1	77.179	10.4	5	5	5	1.113	0.919	1.2	0.864	0.992	0.963	0.872	0.21488	cytoplasm	GO:0006950 response to stress; GO:0006952 defense response; GO:0009605 response to external stimulus; GO:0009607 response to biotic stimulus; GO:0009617 response to bacterium; GO:0010035 response to inorganic substance; GO:0010038 response to metal ion; GO:0042221 response to chemical; GO:0042742 defense response to bacterium; GO:0043207 response to external biotic stimulus; GO:0046686 response t…	GO:0005622 intracellular; GO:0005623 cell; GO:0005737 cytoplasm; GO:0005829 cytosol; GO:0044424 intracellular part; GO:0044444 cytoplasmic part; GO:0044464 cell part;	GO:0005215 transporter activity;	K06158	ABCF3; ATP-binding cassette, subfamily F, member 3		PF00005; PF12848	ABC transporter; ABC transporter	EJ	KOG0062	ATPase component of ABC transporters with duplicated ATPase domains/Translation elongation factor EF-3b
Q5Z9H3	Prephenate/arogenate dehydrogenase domain-containing protein(predicted) OS=Oryza sativa subsp. japonica OX=39947 GN=Os06g0709000 PE=4 SV=1	Os06g0709000	42.398	12	4	4	3	1.015	0.967	1.009	1.029	0.976	1.058	1.024	0.45152	chloroplast				K15227	TYRAAT; arogenate dehydrogenase (NADP+), plant [EC:1.3.1.78]	osa00400 Phenylalanine, tyrosine and tryptophan biosynthesis - Oryza sativa japonica (Japanese rice) (RefSeq); osa01100 Metabolic pathways - Oryza sativa japonica (Japanese rice) (RefSeq); osa01110 Biosynthesis of secondary metabolites - Oryza sativa japonica (Japanese rice) (RefSeq); osa01230 Biosynthesis of amino acids - Oryza sativa japonica (Japanese rice) (RefSeq);			E	KOG2380	Prephenate dehydrogenase (NADP+)
Q5VRM0	Acyl-CoA-binding domain-containing protein 2 OS=Oryza sativa subsp. japonica OX=39947 GN=ACBP2 PE=1 SV=1	ACBP2	10.248	62.6	5	6	5	0.925	0.94	1.008	1.075	0.601	1.609	1.143	0.86124	mitochondria				K08762	DBI, ACBP; diazepam-binding inhibitor (GABA receptor modulator, acyl-CoA-binding protein)		PF00887	Acyl CoA binding protein	I	KOG0817	Acyl-CoA-binding protein
Q9SDG6	60S ribosomal protein L30 OS=Oryza sativa subsp. japonica OX=39947 GN=RPL30 PE=3 SV=1	RPL30	12.363	42.3	3	6	3	1.164	1.02	1.283	0.841	1.173	0.54	0.737	0.20932	cytoplasm	GO:0002181 cytoplasmic translation; GO:0006412 translation; GO:0006518 peptide metabolic process; GO:0006807 nitrogen compound metabolic process; GO:0008152 metabolic process; GO:0009058 biosynthetic process; GO:0009059 macromolecule biosynthetic process; GO:0009605 response to external stimulus; GO:0009607 response to biotic stimulus; GO:0009620 response to fungus; GO:0009987 cellular process; G…	GO:0005622 intracellular; GO:0005623 cell; GO:0005737 cytoplasm; GO:0005829 cytosol; GO:0005840 ribosome; GO:0005844 polysome; GO:0005886 plasma membrane; GO:0005911 cell-cell junction; GO:0009506 plasmodesma; GO:0015934 large ribosomal subunit; GO:0016020 membrane; GO:0022625 cytosolic large ribosomal subunit; GO:0022626 cytosolic ribosome; GO:0030054 cell junction; GO:0032991 macromolecular com…	GO:0003676 nucleic acid binding; GO:0003723 RNA binding; GO:0003729 mRNA binding; GO:0003735 structural constituent of ribosome; GO:0005198 structural molecule activity; GO:0005488 binding; GO:0097159 organic cyclic compound binding; GO:1901363 heterocyclic compound binding;	K02908	RP-L30e, RPL30; large subunit ribosomal protein L30e	osa03010 Ribosome - Oryza sativa japonica (Japanese rice) (RefSeq);	PF01248	Ribosomal protein L7Ae/L30e/S12e/Gadd45 family	J	KOG2988	60S ribosomal protein L30
Q5JMT9	Copine I-like OS=Oryza sativa subsp. japonica OX=39947 GN=Os01g0960500 PE=2 SV=1	Os01g0960500	42.614	11.1	3	3	3	0.993	0.967	0.974	0.958	1.018	1.139	1.062	0.38	nucleus				K16280	RGLG; E3 ubiquitin-protein ligase RGLG [EC:2.3.2.27]		PF13920	Zinc finger, C3HC4 type (RING finger)	O	KOG1327	Copine
Q7X8B5	Calcium-transporting ATPase 5, plasma membrane-type OS=Oryza sativa subsp. japonica OX=39947 GN=ACA5 PE=1 SV=2	ACA5	117.66	5.7	6	6	6	1.076	1.005	1.147	0.838	1.157	0.795	0.864	0.26796	plasma membrane	GO:0000003 reproduction; GO:0001101 response to acid chemical; GO:0006810 transport; GO:0006811 ion transport; GO:0006812 cation transport; GO:0006816 calcium ion transport; GO:0006950 response to stress; GO:0007275 multicellular organism development; GO:0007338 single fertilization; GO:0009266 response to temperature stimulus; GO:0009409 response to cold; GO:0009414 response to water deprivation…	GO:0005622 intracellular; GO:0005623 cell; GO:0005886 plasma membrane; GO:0005887 integral component of plasma membrane; GO:0005911 cell-cell junction; GO:0009506 plasmodesma; GO:0016020 membrane; GO:0016021 integral component of membrane; GO:0030054 cell junction; GO:0031224 intrinsic component of membrane; GO:0031226 intrinsic component of plasma membrane; GO:0043226 organelle; GO:0043227 membr…	GO:0003824 catalytic activity; GO:0005215 transporter activity; GO:0005388 calcium-transporting ATPase activity; GO:0005488 binding; GO:0005515 protein binding; GO:0005516 calmodulin binding; GO:0008324 cation transmembrane transporter activity; GO:0015075 ion transmembrane transporter activity; GO:0015085 calcium ion transmembrane transporter activity; GO:0015318 inorganic solute uptake transmem…	K01537	E3.6.3.8; Ca2+-transporting ATPase [EC:3.6.3.8]		PF00690; PF00702	Cation transporter/ATPase, N-terminus; haloacid dehalogenase-like hydrolase	P	KOG0204	Calcium transporting ATPase
A0A0N7KNC0	Putative tetratricopeptide repeat(TPR)-containing protein(predicted) OS=Oryza sativa subsp. japonica OX=39947 GN=Os07g0421866 PE=4 SV=1	Os07g0421866	34.62	17.1	4	4	4	1.149	1.018	1.141	0.774	1.045	0.892	0.82	0.0975	nucleus									S	KOG1839	Uncharacterized protein CLU1/cluA/TIF31 involved in mitochondrial morphology/distribution, also found associated with eIF-3
A0A0P0YDA7	Mur_ligase_M domain-containing protein(predicted) OS=Oryza sativa subsp. japonica OX=39947 GN=Os12g0623800 PE=4 SV=1	Os12g0623800	25.656	10.7	2	2	2	0.958	1.055	1.062	1.012	1	0.948	0.963	0.39048	extracellular	GO:0000003 reproduction; GO:0003006 developmental process involved in reproduction; GO:0006082 organic acid metabolic process; GO:0006575 cellular modified amino acid metabolic process; GO:0006725 cellular aromatic compound metabolic process; GO:0006732 coenzyme metabolic process; GO:0006760 folic acid-containing compound metabolic process; GO:0006761 dihydrofolate biosynthetic process; GO:000680…	GO:0005622 intracellular; GO:0005623 cell; GO:0005737 cytoplasm; GO:0005739 mitochondrion; GO:0005759 mitochondrial matrix; GO:0031974 membrane-enclosed lumen; GO:0043226 organelle; GO:0043227 membrane-bounded organelle; GO:0043229 intracellular organelle; GO:0043231 intracellular membrane-bounded organelle; GO:0043233 organelle lumen; GO:0044422 organelle part; GO:0044424 intracellular part; GO:…	GO:0003824 catalytic activity; GO:0004326 tetrahydrofolylpolyglutamate synthase activity; GO:0008841 dihydrofolate synthase activity; GO:0016874 ligase activity; GO:0016879 ligase activity, forming carbon-nitrogen bonds; GO:0016881 acid-amino acid ligase activity;	K20457	DHFS; dihydrofolate synthase [EC:6.3.2.12]	osa00790 Folate biosynthesis - Oryza sativa japonica (Japanese rice) (RefSeq); osa01100 Metabolic pathways - Oryza sativa japonica (Japanese rice) (RefSeq);			H	KOG2525	Folylpolyglutamate synthase
A0A0N7KCM5	Protein NLP3(predicted) OS=Oryza sativa subsp. japonica OX=39947 GN=Os01g0236700 PE=4 SV=1	Os01g0236700	19.962	8.7	1	1	1	1.037	0.919	0.954	0.934	1.092	1.11	1.078	0.3275	chloroplast	GO:0001101 response to acid chemical; GO:0006082 organic acid metabolic process; GO:0006355 regulation of transcription, DNA-templated; GO:0006807 nitrogen compound metabolic process; GO:0006950 response to stress; GO:0008152 metabolic process; GO:0009414 response to water deprivation; GO:0009415 response to water; GO:0009628 response to abiotic stimulus; GO:0009889 regulation of biosynthetic pro…	GO:0005622 intracellular; GO:0005623 cell; GO:0005634 nucleus; GO:0043226 organelle; GO:0043227 membrane-bounded organelle; GO:0043229 intracellular organelle; GO:0043231 intracellular membrane-bounded organelle; GO:0044424 intracellular part; GO:0044464 cell part;	GO:0003700 transcription factor activity, sequence-specific DNA binding;				PF00564	PB1 domain
Q9SNN8	Aminotran_1_2 domain-containing protein(predicted) OS=Oryza sativa subsp. japonica OX=39947 GN=Os06g0130400 PE=2 SV=1	Os06g0130400	59.474	2	1	1	1	1.224	1.003	1.089	0.952	0.946	0.835	0.824	0.055804	chloroplast				K14270	ACS10_12; aminotransferase		PF00155	Aminotransferase class I and II	T	KOG0256	1-aminocyclopropane-1-carboxylate synthase, and related proteins
Q6YW78	PPIase cyclophilin-type domain-containing protein(predicted) OS=Oryza sativa subsp. japonica OX=39947 GN=Os08g0382400 PE=2 SV=1	Os08g0382400	46.481	51.6	19	50	19	0.932	1.007	0.902	0.999	0.938	1.276	1.131	0.31118	mitochondria	GO:0006950 response to stress; GO:0006952 defense response; GO:0009605 response to external stimulus; GO:0009607 response to biotic stimulus; GO:0009617 response to bacterium; GO:0042742 defense response to bacterium; GO:0043207 response to external biotic stimulus; GO:0050896 response to stimulus; GO:0051704 multi-organism process; GO:0051707 response to other organism; GO:0098542 defense respon…	GO:0005622 intracellular; GO:0005623 cell; GO:0005737 cytoplasm; GO:0009507 chloroplast; GO:0009532 plastid stroma; GO:0009534 chloroplast thylakoid; GO:0009535 chloroplast thylakoid membrane; GO:0009536 plastid; GO:0009570 chloroplast stroma; GO:0009579 thylakoid; GO:0016020 membrane; GO:0031976 plastid thylakoid; GO:0031977 thylakoid lumen; GO:0031984 organelle subcompartment; GO:0034357 photos…					PF00160	Cyclophilin type peptidyl-prolyl cis-trans isomerase/CLD
Q6ZH90	Histone deacetylase complex subunit SAP18 OS=Oryza sativa subsp. japonica OX=39947 GN=Os02g0122000 PE=2 SV=1	Os02g0122000	17.144	23.7	4	6	4	1.007	0.966	0.98	1.044	1.151	0.82	1.021	0.92346	cytoplasm				K14324	SAP18; histone deacetylase complex subunit SAP18	osa03013 RNA transport - Oryza sativa japonica (Japanese rice) (RefSeq); osa03015 mRNA surveillance pathway - Oryza sativa japonica (Japanese rice) (RefSeq);			K	KOG3391	Transcriptional co-repressor component
Q84QU8	Phosphoenolpyruvate/phosphate translocator 2, chloroplastic OS=Oryza sativa subsp. japonica OX=39947 GN=PPT2 PE=2 SV=1	PPT2	43.608	2.5	1	2	1	0.971	0.902	1.008	0.904	1.093	1.169	1.099	0.3443	chloroplast	GO:0006810 transport; GO:0006811 ion transport; GO:0006820 anion transport; GO:0015711 organic anion transport; GO:0015714 phosphoenolpyruvate transport; GO:0015717 triose phosphate transport; GO:0015718 monocarboxylic acid transport; GO:0015748 organophosphate ester transport; GO:0015849 organic acid transport; GO:0034220 ion transmembrane transport; GO:0035436 triose phosphate transmembrane tra…		GO:0005215 transporter activity; GO:0005342 organic acid transmembrane transporter activity; GO:0008028 monocarboxylic acid transmembrane transporter activity; GO:0008509 anion transmembrane transporter activity; GO:0008514 organic anion transmembrane transporter activity; GO:0009670 triose-phosphate:phosphate antiporter activity; GO:0015075 ion transmembrane transporter activity; GO:0015121 phos…	K15283	SLC35E1; solute carrier family 35, member E1				EG	KOG1441	Glucose-6-phosphate/phosphate and phosphoenolpyruvate/phosphate antiporter
Q6H7A7	Molybdopterin synthase sulphurylase-like OS=Oryza sativa subsp. japonica OX=39947 GN=Os02g0525400 PE=2 SV=1	Os02g0525400	28.988	4.7	1	1	1									nucleus		GO:0005622 intracellular; GO:0005623 cell; GO:0005737 cytoplasm; GO:0044424 intracellular part; GO:0044464 cell part;	GO:0003824 catalytic activity; GO:0008265 Mo-molybdopterin cofactor sulfurase activity; GO:0016740 transferase activity; GO:0016782 transferase activity, transferring sulfur-containing groups; GO:0016783 sulfurtransferase activity;				PF00899	ThiF family	H	KOG2017	Molybdopterin synthase sulfurylase
Q6ASR1	Chaperonin protein OS=Oryza sativa subsp. japonica OX=39947 GN=Os05g0147400 PE=2 SV=1	Os05g0147400	59.233	42.6	17	23	17	1.084	1.074	1.044	0.938	1.104	0.795	0.886	0.30674	cytoplasm	GO:0006457 protein folding; GO:0006458 'de novo' protein folding; GO:0009987 cellular process; GO:0010035 response to inorganic substance; GO:0010038 response to metal ion; GO:0010043 response to zinc ion; GO:0042221 response to chemical; GO:0046686 response to cadmium ion; GO:0050896 response to stimulus; GO:0061077 chaperone-mediated protein folding;	GO:0005622 intracellular; GO:0005623 cell; GO:0005737 cytoplasm; GO:0005829 cytosol; GO:0005832 chaperonin-containing T-complex; GO:0016020 membrane; GO:0032991 macromolecular complex; GO:0044424 intracellular part; GO:0044444 cytoplasmic part; GO:0044445 cytosolic part; GO:0044464 cell part; GO:0101031 chaperone complex;	GO:0005488 binding; GO:0005515 protein binding; GO:0044183 protein binding involved in protein folding; GO:0051082 unfolded protein binding;	K09498	CCT6; T-complex protein 1 subunit zeta				O	KOG0359	Chaperonin complex component, TCP-1 zeta subunit (CCT6)
Q0DKJ1	Dihydrolipoyl dehydrogenase(predicted) OS=Oryza sativa subsp. japonica OX=39947 GN=Os05g0160000 PE=4 SV=1	Os05g0160000	7.7459	30.6	2	9	1	1.016	1.117	0.956	1.061	0.897	0.998	0.957	0.54296	cytoplasm	GO:0008152 metabolic process; GO:0010035 response to inorganic substance; GO:0010038 response to metal ion; GO:0042221 response to chemical; GO:0046686 response to cadmium ion; GO:0050896 response to stimulus; GO:0055114 oxidation-reduction process;	GO:0005576 extracellular region; GO:0005622 intracellular; GO:0005623 cell; GO:0005737 cytoplasm; GO:0005739 mitochondrion; GO:0005740 mitochondrial envelope; GO:0005743 mitochondrial inner membrane; GO:0005746 mitochondrial respiratory chain; GO:0005747 mitochondrial respiratory chain complex I; GO:0005759 mitochondrial matrix; GO:0009507 chloroplast; GO:0009536 plastid; GO:0016020 membrane; GO:…	GO:0000166 nucleotide binding; GO:0003824 catalytic activity; GO:0004148 dihydrolipoyl dehydrogenase activity; GO:0005488 binding; GO:0005507 copper ion binding; GO:0005524 ATP binding; GO:0008144 drug binding; GO:0008270 zinc ion binding; GO:0016491 oxidoreductase activity; GO:0016651 oxidoreductase activity, acting on NAD(P)H; GO:0016667 oxidoreductase activity, acting on a sulfur group of dono…	K00382	DLD, lpd, pdhD; dihydrolipoamide dehydrogenase [EC:1.8.1.4]	osa00010 Glycolysis / Gluconeogenesis - Oryza sativa japonica (Japanese rice) (RefSeq); osa00020 Citrate cycle (TCA cycle) - Oryza sativa japonica (Japanese rice) (RefSeq); osa00260 Glycine, serine and threonine metabolism - Oryza sativa japonica (Japanese rice) (RefSeq); osa00280 Valine, leucine and isoleucine degradation - Oryza sativa japonica (Japanese rice) (RefSeq); osa00310 Lysine degradat…	PF02852	Pyridine nucleotide-disulphide oxidoreductase, dimerisation domain	C	KOG1335	Dihydrolipoamide dehydrogenase
Q0JEP5	Glycerol-3-phosphate dehydrogenase(predicted) OS=Oryza sativa subsp. japonica OX=39947 GN=Os04g0224900 PE=4 SV=1	Os04g0224900	41.585	2.4	1	1	1	1.13	1.124	1.169	0.972	0.932	0.703	0.762	0.110443	cytoskeleton	GO:0005975 carbohydrate metabolic process; GO:0006066 alcohol metabolic process; GO:0006071 glycerol metabolic process; GO:0006072 glycerol-3-phosphate metabolic process; GO:0006091 generation of precursor metabolites and energy; GO:0006116 NADH oxidation; GO:0006127 glycerophosphate shuttle; GO:0006139 nucleobase-containing compound metabolic process; GO:0006725 cellular aromatic compound metabo…	GO:0005622 intracellular; GO:0005623 cell; GO:0005737 cytoplasm; GO:0005739 mitochondrion; GO:0043226 organelle; GO:0043227 membrane-bounded organelle; GO:0043229 intracellular organelle; GO:0043231 intracellular membrane-bounded organelle; GO:0044424 intracellular part; GO:0044444 cytoplasmic part; GO:0044464 cell part;	GO:0003824 catalytic activity; GO:0004368 glycerol-3-phosphate dehydrogenase activity; GO:0016491 oxidoreductase activity; GO:0016614 oxidoreductase activity, acting on CH-OH group of donors; GO:0016901 oxidoreductase activity, acting on the CH-OH group of donors, quinone or similar compound as acceptor;	K00111	glpA, glpD; glycerol-3-phosphate dehydrogenase [EC:1.1.5.3]	osa00564 Glycerophospholipid metabolism - Oryza sativa japonica (Japanese rice) (RefSeq); osa01110 Biosynthesis of secondary metabolites - Oryza sativa japonica (Japanese rice) (RefSeq);	PF01266	FAD dependent oxidoreductase	C	KOG0042	Glycerol-3-phosphate dehydrogenase
Q8H921	GS1-like protein OS=Oryza sativa subsp. japonica OX=39947 GN=GLN PE=2 SV=1	GLN	43.633	12.1	3	4	3	0.981	1.058	0.989	1.033	0.974	1.006	0.995	0.8812	chloroplast	GO:0006793 phosphorus metabolic process; GO:0006796 phosphate-containing compound metabolic process; GO:0006915 apoptotic process; GO:0006950 response to stress; GO:0008152 metabolic process; GO:0008219 cell death; GO:0009611 response to wounding; GO:0009893 positive regulation of metabolic process; GO:0009987 cellular process; GO:0012501 programmed cell death; GO:0016310 phosphorylation; GO:0016…	GO:0005622 intracellular; GO:0005623 cell; GO:0005737 cytoplasm; GO:0044424 intracellular part; GO:0044464 cell part;	GO:0000287 magnesium ion binding; GO:0003824 catalytic activity; GO:0003919 FMN adenylyltransferase activity; GO:0005488 binding; GO:0008531 riboflavin kinase activity; GO:0016301 kinase activity; GO:0016740 transferase activity; GO:0016772 transferase activity, transferring phosphorus-containing groups; GO:0016773 phosphotransferase activity, alcohol group as acceptor; GO:0016779 nucleotidyltran…	K20884	FHY; riboflavin kinase / FMN hydrolase [EC:2.7.1.26 3.1.3.102]	osa00740 Riboflavin metabolism - Oryza sativa japonica (Japanese rice) (RefSeq); osa01100 Metabolic pathways - Oryza sativa japonica (Japanese rice) (RefSeq); osa01110 Biosynthesis of secondary metabolites - Oryza sativa japonica (Japanese rice) (RefSeq);	PF01687	Riboflavin kinase	H	KOG3110	Riboflavin kinase
Q6EP75	Os02g0677600 protein OS=Oryza sativa subsp. japonica OX=39947 GN=Os02g0677600 PE=2 SV=1	Os02g0677600	27.177	24.6	4	5	4	0.891	0.947	0.88	1.093	0.902	1.388	1.245	0.18306	chloroplast
Q5N7Y1	Os01g0910900 protein OS=Oryza sativa subsp. japonica OX=39947 GN=Os01g0910900 PE=2 SV=1	Os01g0910900	10.539	17.6	2	2	2	0.788	0.871	0.81	1.63	0.5	1.544	1.488	0.55396	chloroplast
Q10SR3	70 kDa heat shock protein OS=Oryza sativa subsp. japonica OX=39947 GN=LOC_Os03g02260 PE=2 SV=1	LOC_Os03g02260	72.564	37.1	20	32	8	0.952	1.035	0.956	1.02	1.038	1.141	1.087	0.133724	mitochondria		GO:0005622 intracellular; GO:0005623 cell; GO:0005737 cytoplasm; GO:0005739 mitochondrion; GO:0043226 organelle; GO:0043227 membrane-bounded organelle; GO:0043229 intracellular organelle; GO:0043231 intracellular membrane-bounded organelle; GO:0044424 intracellular part; GO:0044444 cytoplasmic part; GO:0044464 cell part;		K04043	dnaK, HSPA9; molecular chaperone DnaK	osa03018 RNA degradation - Oryza sativa japonica (Japanese rice) (RefSeq);			O	KOG0102	Molecular chaperones mortalin/PBP74/GRP75, HSP70 superfamily
P40392	Ras-related protein RIC1 OS=Oryza sativa subsp. japonica OX=39947 GN=RIC1 PE=2 SV=2	RIC1	22.476	41.1	7	12	6	1.086	1.023	1.066	0.923	1.075	0.829	0.89	0.191696	chloroplast	GO:0006810 transport; GO:0006888 ER to Golgi vesicle-mediated transport; GO:0016192 vesicle-mediated transport; GO:0046907 intracellular transport; GO:0048193 Golgi vesicle transport; GO:0051179 localization; GO:0051234 establishment of localization; GO:0051641 cellular localization; GO:0051649 establishment of localization in cell;	GO:0000139 Golgi membrane; GO:0005622 intracellular; GO:0005623 cell; GO:0005737 cytoplasm; GO:0005783 endoplasmic reticulum; GO:0005789 endoplasmic reticulum membrane; GO:0005794 Golgi apparatus; GO:0012505 endomembrane system; GO:0016020 membrane; GO:0031090 organelle membrane; GO:0031984 organelle subcompartment; GO:0042175 nuclear outer membrane-endoplasmic reticulum membrane network; GO:0043…		K07874	RAB1A; Ras-related protein Rab-1A		PF00071	Ras family	U	KOG0084	GTPase Rab1/YPT1, small G protein superfamily, and related GTP-binding proteins
Q69RG8	ABC transporter B family member 28(predicted) OS=Oryza sativa subsp. japonica OX=39947 GN=P0473C09.107 PE=2 SV=1	P0473C09.107	73.905	11.2	6	8	6	1.11	1.038	1.17	0.957	0.796	1.029	0.838	0.097539	chloroplast		GO:0005622 intracellular; GO:0005623 cell; GO:0005737 cytoplasm; GO:0009507 chloroplast; GO:0009526 plastid envelope; GO:0009536 plastid; GO:0009941 chloroplast envelope; GO:0016020 membrane; GO:0031967 organelle envelope; GO:0031975 envelope; GO:0043226 organelle; GO:0043227 membrane-bounded organelle; GO:0043229 intracellular organelle; GO:0043231 intracellular membrane-bounded organelle; GO:00…	GO:0005215 transporter activity;	K05657	ABCB10; ATP-binding cassette, subfamily B (MDR/TAP), member 10		PF00005	ABC transporter	Q	KOG0055	Multidrug/pheromone exporter, ABC superfamily
Q6H444	Rhodanese domain-containing protein(predicted) OS=Oryza sativa subsp. japonica OX=39947 GN=Os09g0279400 PE=2 SV=1	Os09g0279400	25.819	42.3	11	21	11	1.01	0.987	1.025	0.953	1.086	0.993	1.003	0.964	chloroplast		GO:0005622 intracellular; GO:0005623 cell; GO:0005737 cytoplasm; GO:0009507 chloroplast; GO:0009534 chloroplast thylakoid; GO:0009535 chloroplast thylakoid membrane; GO:0009536 plastid; GO:0009579 thylakoid; GO:0016020 membrane; GO:0031976 plastid thylakoid; GO:0031984 organelle subcompartment; GO:0034357 photosynthetic membrane; GO:0042651 thylakoid membrane; GO:0043226 organelle; GO:0043227 mem…					PF00581	Rhodanese-like domain
Q0DEB5	Peptidase_S9 domain-containing protein(predicted) OS=Oryza sativa subsp. japonica OX=39947 GN=Os06g0163200 PE=4 SV=1	Os06g0163200	41.49	27.7	8	11	8	1.022	1.006	1.035	1.031	0.997	0.989	0.985	0.37194	chloroplast							PF00326	Prolyl oligopeptidase family
P52712	Serine carboxypeptidase-like OS=Oryza sativa subsp. japonica OX=39947 GN=CBP31 PE=2 SV=2	CBP31	47.789	13.8	4	4	4	1.044	1.046	1.018	1.081	0.895	0.935	0.937	0.3561	cytoplasm	GO:0006508 proteolysis; GO:0006807 nitrogen compound metabolic process; GO:0008152 metabolic process; GO:0009056 catabolic process; GO:0009057 macromolecule catabolic process; GO:0009987 cellular process; GO:0019538 protein metabolic process; GO:0030163 protein catabolic process; GO:0043170 macromolecule metabolic process; GO:0044237 cellular metabolic process; GO:0044238 primary metabolic proces…	GO:0005622 intracellular; GO:0005623 cell; GO:0005737 cytoplasm; GO:0005773 vacuole; GO:0005777 peroxisome; GO:0005783 endoplasmic reticulum; GO:0005789 endoplasmic reticulum membrane; GO:0005829 cytosol; GO:0012505 endomembrane system; GO:0016020 membrane; GO:0031984 organelle subcompartment; GO:0042175 nuclear outer membrane-endoplasmic reticulum membrane network; GO:0042579 microbody; GO:00432…	GO:0003824 catalytic activity; GO:0004180 carboxypeptidase activity; GO:0004185 serine-type carboxypeptidase activity; GO:0008233 peptidase activity; GO:0008236 serine-type peptidase activity; GO:0008238 exopeptidase activity; GO:0016787 hydrolase activity; GO:0017171 serine hydrolase activity; GO:0070008 serine-type exopeptidase activity; GO:0070011 peptidase activity, acting on L-amino acid pep…	K16298	SCPL-IV; serine carboxypeptidase-like clade IV [EC:3.4.16.-]		PF00450	Serine carboxypeptidase	O	KOG1282	Serine carboxypeptidases (lysosomal cathepsin A)
Q6ZI49	Rhodanese domain-containing protein(predicted) OS=Oryza sativa subsp. japonica OX=39947 GN=Os02g0596000 PE=2 SV=1	Os02g0596000	32.16	18.8	5	12	5	1.046	0.972	1.018	0.953	1.242	0.822	0.994	0.87464	chloroplast		GO:0005622 intracellular; GO:0005623 cell; GO:0005737 cytoplasm; GO:0009507 chloroplast; GO:0009536 plastid; GO:0043226 organelle; GO:0043227 membrane-bounded organelle; GO:0043229 intracellular organelle; GO:0043231 intracellular membrane-bounded organelle; GO:0044424 intracellular part; GO:0044444 cytoplasmic part; GO:0044464 cell part;					PF00581	Rhodanese-like domain
Q2QU14	Expressed protein OS=Oryza sativa subsp. japonica OX=39947 GN=LOC_Os12g17830 PE=2 SV=1	LOC_Os12g17830	17.353	9.8	1	1	1	0.962	1.067	0.926	0.939	1.077	1.056	1.04	0.55408	chloroplast
Q0D6L9	ZnF_CDGSH domain-containing protein(predicted) OS=Oryza sativa subsp. japonica OX=39947 GN=Os07g0467200 PE=4 SV=1	Os07g0467200	11.405	45.9	4	8	4	0.9	0.992	0.87	0.922	0.914	1.507	1.21	0.3893	chloroplast	GO:0000422 mitophagy; GO:0006914 autophagy; GO:0006996 organelle organization; GO:0007005 mitochondrion organization; GO:0007275 multicellular organism development; GO:0007568 aging; GO:0008152 metabolic process; GO:0009056 catabolic process; GO:0009894 regulation of catabolic process; GO:0009987 cellular process; GO:0010150 leaf senescence; GO:0010259 multicellular organism aging; GO:0010506 reg…	GO:0005622 intracellular; GO:0005623 cell; GO:0005737 cytoplasm; GO:0005739 mitochondrion; GO:0005740 mitochondrial envelope; GO:0005741 mitochondrial outer membrane; GO:0005783 endoplasmic reticulum; GO:0005789 endoplasmic reticulum membrane; GO:0009507 chloroplast; GO:0009532 plastid stroma; GO:0009536 plastid; GO:0009570 chloroplast stroma; GO:0012505 endomembrane system; GO:0016020 membrane; …	GO:0005488 binding; GO:0005515 protein binding; GO:0042802 identical protein binding; GO:0042803 protein homodimerization activity; GO:0046983 protein dimerization activity; GO:0048037 cofactor binding; GO:0051536 iron-sulfur cluster binding; GO:0051537 2 iron, 2 sulfur cluster binding; GO:0051540 metal cluster binding;				PF09360	Iron-binding zinc finger CDGSH type	S	KOG3461	CDGSH-type Zn-finger containing protein
A0A0P0Y131	Acetolactate synthase small subunit, putative, expressed(predicted) OS=Oryza sativa subsp. japonica OX=39947 GN=Os11g0256050 PE=4 SV=1	Os11g0256050	29.061	15.1	3	5	3	0.935	0.964	0.998	0.804	1.462	0.814	1.063	0.92678	chloroplast	GO:0006082 organic acid metabolic process; GO:0006520 cellular amino acid metabolic process; GO:0006549 isoleucine metabolic process; GO:0006551 leucine metabolic process; GO:0006573 valine metabolic process; GO:0006807 nitrogen compound metabolic process; GO:0008152 metabolic process; GO:0008652 cellular amino acid biosynthetic process; GO:0009058 biosynthetic process; GO:0009081 branched-chain …	GO:0005622 intracellular; GO:0005623 cell; GO:0005737 cytoplasm; GO:0005777 peroxisome; GO:0005829 cytosol; GO:0005948 acetolactate synthase complex; GO:0009507 chloroplast; GO:0009536 plastid; GO:0032991 macromolecular complex; GO:0042579 microbody; GO:0043226 organelle; GO:0043227 membrane-bounded organelle; GO:0043229 intracellular organelle; GO:0043231 intracellular membrane-bounded organelle…	GO:0003824 catalytic activity; GO:0003984 acetolactate synthase activity; GO:0005488 binding; GO:0005515 protein binding; GO:0016740 transferase activity; GO:0016744 transferase activity, transferring aldehyde or ketonic groups; GO:0043621 protein self-association;	K01653	E2.2.1.6S, ilvH, ilvN; acetolactate synthase I/III small subunit [EC:2.2.1.6]	osa00290 Valine, leucine and isoleucine biosynthesis - Oryza sativa japonica (Japanese rice) (RefSeq); osa00650 Butanoate metabolism - Oryza sativa japonica (Japanese rice) (RefSeq); osa00660 C5-Branched dibasic acid metabolism - Oryza sativa japonica (Japanese rice) (RefSeq); osa00770 Pantothenate and CoA biosynthesis - Oryza sativa japonica (Japanese rice) (RefSeq); osa01100 Metabolic pathways …	PF01842	ACT domain	E	KOG2663	Acetolactate synthase, small subunit
Q8LHG8	DNA-damage-repair/toleration protein-like OS=Oryza sativa subsp. japonica OX=39947 GN=Os01g0542000 PE=4 SV=1	Os01g0542000	33.281	54.9	11	18	11	0.97	1	0.927	1.214	0.865	1.129	1.107	0.43112	cytoplasm	GO:0006950 response to stress; GO:0009266 response to temperature stimulus; GO:0009409 response to cold; GO:0009628 response to abiotic stimulus; GO:0050896 response to stimulus;	GO:0005622 intracellular; GO:0005623 cell; GO:0005634 nucleus; GO:0005737 cytoplasm; GO:0005829 cytosol; GO:0043226 organelle; GO:0043227 membrane-bounded organelle; GO:0043229 intracellular organelle; GO:0043231 intracellular membrane-bounded organelle; GO:0044424 intracellular part; GO:0044444 cytoplasmic part; GO:0044464 cell part;					PF07883	Cupin domain
A0A0P0V3C7	Adaptin_N domain-containing protein(predicted) OS=Oryza sativa subsp. japonica OX=39947 GN=Os01g0512200 PE=4 SV=1	Os01g0512200	57.492	2.4	1	1	1	0.656	1.045	1.039	1.295	1.067	0.927	1.2	0.34334	chloroplast	GO:0006810 transport; GO:0006886 intracellular protein transport; GO:0006903 vesicle targeting; GO:0006996 organelle organization; GO:0007032 endosome organization; GO:0007033 vacuole organization; GO:0008104 protein localization; GO:0009987 cellular process; GO:0010256 endomembrane system organization; GO:0015031 protein transport; GO:0015833 peptide transport; GO:0016043 cellular component orga…	GO:0005622 intracellular; GO:0005623 cell; GO:0005737 cytoplasm; GO:0005794 Golgi apparatus; GO:0012505 endomembrane system; GO:0043226 organelle; GO:0043227 membrane-bounded organelle; GO:0043229 intracellular organelle; GO:0043231 intracellular membrane-bounded organelle; GO:0044424 intracellular part; GO:0044444 cytoplasmic part; GO:0044464 cell part;		K12396	AP3D; AP-3 complex subunit delta				U	KOG1059	Vesicle coat complex AP-3, delta subunit
Q0ITI9	Protein kinase domain-containing protein(predicted) OS=Oryza sativa subsp. japonica OX=39947 GN=Os11g0249900 PE=4 SV=1	Os11g0249900	55.093	2.4	1	1	1									chloroplast	GO:0006464 cellular protein modification process; GO:0006468 protein phosphorylation; GO:0006793 phosphorus metabolic process; GO:0006796 phosphate-containing compound metabolic process; GO:0006807 nitrogen compound metabolic process; GO:0006950 response to stress; GO:0006952 defense response; GO:0008152 metabolic process; GO:0009605 response to external stimulus; GO:0009607 response to biotic st…	GO:0005623 cell; GO:0005886 plasma membrane; GO:0005911 cell-cell junction; GO:0009506 plasmodesma; GO:0016020 membrane; GO:0030054 cell junction; GO:0044464 cell part; GO:0055044 symplast; GO:0071944 cell periphery;	GO:0003824 catalytic activity; GO:0004672 protein kinase activity; GO:0005102 receptor binding; GO:0005488 binding; GO:0005515 protein binding; GO:0016301 kinase activity; GO:0016740 transferase activity; GO:0016772 transferase activity, transferring phosphorus-containing groups; GO:0016773 phosphotransferase activity, alcohol group as acceptor; GO:0033612 receptor serine/threonine kinase binding;				PF07714	Protein tyrosine kinase
Q6YT73	Peroxisomal (S)-2-hydroxy-acid oxidase GLO5 OS=Oryza sativa subsp. japonica OX=39947 GN=GLO5 PE=2 SV=1	GLO5	40.244	66.7	19	90	13	1.106	1.035	1.139	1.095	0.848	0.771	0.827	0.139324	peroxisome	GO:0008152 metabolic process; GO:0009853 photorespiration; GO:0009987 cellular process; GO:0010109 regulation of photosynthesis; GO:0016032 viral process; GO:0019048 modulation by virus of host morphology or physiology; GO:0019222 regulation of metabolic process; GO:0031323 regulation of cellular metabolic process; GO:0035821 modification of morphology or physiology of other organism; GO:0043094 …	GO:0005622 intracellular; GO:0005623 cell; GO:0005737 cytoplasm; GO:0005777 peroxisome; GO:0042579 microbody; GO:0043226 organelle; GO:0043227 membrane-bounded organelle; GO:0043229 intracellular organelle; GO:0043231 intracellular membrane-bounded organelle; GO:0044424 intracellular part; GO:0044444 cytoplasmic part; GO:0044464 cell part;	GO:0003824 catalytic activity; GO:0003973 (S)-2-hydroxy-acid oxidase activity; GO:0008891 glycolate oxidase activity; GO:0016491 oxidoreductase activity; GO:0016614 oxidoreductase activity, acting on CH-OH group of donors; GO:0016899 oxidoreductase activity, acting on the CH-OH group of donors, oxygen as acceptor;	K11517	HAO; (S)-2-hydroxy-acid oxidase [EC:1.1.3.15]	osa00630 Glyoxylate and dicarboxylate metabolism - Oryza sativa japonica (Japanese rice) (RefSeq); osa01100 Metabolic pathways - Oryza sativa japonica (Japanese rice) (RefSeq); osa01110 Biosynthesis of secondary metabolites - Oryza sativa japonica (Japanese rice) (RefSeq); osa01200 Carbon metabolism - Oryza sativa japonica (Japanese rice) (RefSeq); osa04146 Peroxisome - Oryza sativa japonica (Jap…	PF01070	FMN-dependent dehydrogenase	C	KOG0538	Glycolate oxidase
Q10LF1	Acyl carrier protein OS=Oryza sativa subsp. japonica OX=39947 GN=LOC_Os03g22950 PE=2 SV=1	LOC_Os03g22950	14.77	15.6	2	6	2	0.932	0.994	0.906	0.994	0.956	1.271	1.137	0.26326	mitochondria	GO:0005975 carbohydrate metabolic process; GO:0006082 organic acid metabolic process; GO:0006629 lipid metabolic process; GO:0006631 fatty acid metabolic process; GO:0006633 fatty acid biosynthetic process; GO:0006643 membrane lipid metabolic process; GO:0006644 phospholipid metabolic process; GO:0006664 glycolipid metabolic process; GO:0006793 phosphorus metabolic process; GO:0006796 phosphate-c…	GO:0005622 intracellular; GO:0005623 cell; GO:0005737 cytoplasm; GO:0005739 mitochondrion; GO:0005759 mitochondrial matrix; GO:0005829 cytosol; GO:0031974 membrane-enclosed lumen; GO:0043226 organelle; GO:0043227 membrane-bounded organelle; GO:0043229 intracellular organelle; GO:0043231 intracellular membrane-bounded organelle; GO:0043233 organelle lumen; GO:0044422 organelle part; GO:0044424 int…	GO:0000035 acyl binding; GO:0000036 ACP phosphopantetheine attachment site binding involved in fatty acid biosynthetic process; GO:0005488 binding; GO:0019842 vitamin binding; GO:0031177 phosphopantetheine binding; GO:0033218 amide binding; GO:0036094 small molecule binding; GO:0043167 ion binding; GO:0043168 anion binding; GO:0043169 cation binding; GO:0044620 ACP phosphopantetheine attachment s…	K03955	NDUFAB1; NADH dehydrogenase (ubiquinone) 1 alpha/beta subcomplex 1	osa00190 Oxidative phosphorylation - Oryza sativa japonica (Japanese rice) (RefSeq); osa01100 Metabolic pathways - Oryza sativa japonica (Japanese rice) (RefSeq);	PF00550	Phosphopantetheine attachment site	I	KOG1748	Acyl carrier protein/NADH-ubiquinone oxidoreductase, NDUFAB1/SDAP subunit
Q651C3	Peptidase A1 domain-containing protein(predicted) OS=Oryza sativa subsp. japonica OX=39947 GN=Os09g0542000 PE=2 SV=1	Os09g0542000	29.443	16.4	2	2	2	1.049	0.904	0.976	0.982	1.235	0.884	1.059	0.67262	nucleus									S	KOG2567	Uncharacterized conserved protein
Q2R1J8	40S ribosomal protein S9, putative, expressed OS=Oryza sativa subsp. japonica OX=39947 GN=LOC_Os03g05980 PE=2 SV=1	LOC_Os03g05980	22.673	27.2	5	8	5	1.085	1.02	1.042	0.857	1.222	0.739	0.895	0.46978	nucleus				K02997	RP-S9e, RPS9; small subunit ribosomal protein S9e	osa03010 Ribosome - Oryza sativa japonica (Japanese rice) (RefSeq);	PF01479	S4 domain	J	KOG3301	Ribosomal protein S4
Q5ZC82	Cytokinin riboside 5'-monophosphate phosphoribohydrolase LOG OS=Oryza sativa subsp. japonica OX=39947 GN=LOG PE=1 SV=1	LOG	25.846	18.6	3	6	3	0.975	0.897	0.878	1.037	1.062	1.194	1.197	0.029423	cytoplasm	GO:0006725 cellular aromatic compound metabolic process; GO:0006807 nitrogen compound metabolic process; GO:0008152 metabolic process; GO:0009058 biosynthetic process; GO:0009308 amine metabolic process; GO:0009690 cytokinin metabolic process; GO:0009691 cytokinin biosynthetic process; GO:0009987 cellular process; GO:0010817 regulation of hormone levels; GO:0034754 cellular hormone metabolic proc…	GO:0005622 intracellular; GO:0005623 cell; GO:0005634 nucleus; GO:0005737 cytoplasm; GO:0005829 cytosol; GO:0043226 organelle; GO:0043227 membrane-bounded organelle; GO:0043229 intracellular organelle; GO:0043231 intracellular membrane-bounded organelle; GO:0044424 intracellular part; GO:0044444 cytoplasmic part; GO:0044464 cell part;		K22522
B9GBH9	Saposin-like type B, region 1 family protein, expressed(predicted) OS=Oryza sativa subsp. japonica OX=39947 GN=Os12g0112200 PE=4 SV=1	Os12g0112200	27.556	6.1	1	1	1									extracellular	GO:0000003 reproduction; GO:0001655 urogenital system development; GO:0001775 cell activation; GO:0002252 immune effector process; GO:0002263 cell activation involved in immune response; GO:0002274 myeloid leukocyte activation; GO:0002275 myeloid cell activation involved in immune response; GO:0002283 neutrophil activation involved in immune response; GO:0002366 leukocyte activation involved in i…	GO:0000323 lytic vacuole; GO:0005576 extracellular region; GO:0005615 extracellular space; GO:0005622 intracellular; GO:0005623 cell; GO:0005737 cytoplasm; GO:0005764 lysosome; GO:0005765 lysosomal membrane; GO:0005766 primary lysosome; GO:0005773 vacuole; GO:0005774 vacuolar membrane; GO:0005775 vacuolar lumen; GO:0005886 plasma membrane; GO:0012505 endomembrane system; GO:0012506 vesicle membra…	GO:0001664 G-protein coupled receptor binding; GO:0003824 catalytic activity; GO:0004553 hydrolase activity, hydrolyzing O-glycosyl compounds; GO:0004565 beta-galactosidase activity; GO:0005102 receptor binding; GO:0005488 binding; GO:0005515 protein binding; GO:0005543 phospholipid binding; GO:0008047 enzyme activator activity; GO:0008289 lipid binding; GO:0015925 galactosidase activity; GO:0016…	K12382	PSAP, SGP1; saposin		PF05184	Saposin-like type B, region 1	GI	KOG1340	Prosaposin
P25776	Oryzain alpha chain OS=Oryza sativa subsp. japonica OX=39947 GN=Os04g0650000 PE=1 SV=2	Os04g0650000	50.131	11.6	4	7	4	0.939	0.99	0.959	1.063	1.024	1.079	1.096	0.0136787	vacuolar membrane	GO:0006464 cellular protein modification process; GO:0006508 proteolysis; GO:0006511 ubiquitin-dependent protein catabolic process; GO:0006807 nitrogen compound metabolic process; GO:0006950 response to stress; GO:0006952 defense response; GO:0006970 response to osmotic stress; GO:0007275 multicellular organism development; GO:0008152 metabolic process; GO:0009056 catabolic process; GO:0009057 ma…	GO:0000323 lytic vacuole; GO:0000932 P-body; GO:0005576 extracellular region; GO:0005615 extracellular space; GO:0005618 cell wall; GO:0005622 intracellular; GO:0005623 cell; GO:0005634 nucleus; GO:0005737 cytoplasm; GO:0005764 lysosome; GO:0005773 vacuole; GO:0005783 endoplasmic reticulum; GO:0005829 cytosol; GO:0005911 cell-cell junction; GO:0009506 plasmodesma; GO:0009507 chloroplast; GO:00095…	GO:0003824 catalytic activity; GO:0004175 endopeptidase activity; GO:0004197 cysteine-type endopeptidase activity; GO:0004842 ubiquitin-protein transferase activity; GO:0008233 peptidase activity; GO:0008234 cysteine-type peptidase activity; GO:0016740 transferase activity; GO:0016787 hydrolase activity; GO:0019787 ubiquitin-like protein transferase activity; GO:0070011 peptidase activity, acting…				PF08246; PF00112	Cathepsin propeptide inhibitor domain (I29); Papain family cysteine protease	O	KOG4296	Epithelin/granulin
Q69UU3	Aminotran_1_2 domain-containing protein(predicted) OS=Oryza sativa subsp. japonica OX=39947 GN=P0585H11.115 PE=2 SV=1	P0585H11.115	53.655	62.5	26	132	26	1.073	1.083	1.064	1.084	0.85	0.901	0.88	0.2125	peroxisome	GO:0001666 response to hypoxia; GO:0006950 response to stress; GO:0008152 metabolic process; GO:0009628 response to abiotic stimulus; GO:0009853 photorespiration; GO:0009987 cellular process; GO:0036293 response to decreased oxygen levels; GO:0043094 cellular metabolic compound salvage; GO:0044237 cellular metabolic process; GO:0050896 response to stimulus; GO:0070482 response to oxygen levels;	GO:0005576 extracellular region; GO:0005622 intracellular; GO:0005623 cell; GO:0005737 cytoplasm; GO:0005773 vacuole; GO:0005777 peroxisome; GO:0009507 chloroplast; GO:0009532 plastid stroma; GO:0009536 plastid; GO:0009570 chloroplast stroma; GO:0016020 membrane; GO:0042579 microbody; GO:0043226 organelle; GO:0043227 membrane-bounded organelle; GO:0043229 intracellular organelle; GO:0043231 intra…	GO:0003824 catalytic activity; GO:0004021 L-alanine:2-oxoglutarate aminotransferase activity; GO:0008453 alanine-glyoxylate transaminase activity; GO:0008483 transaminase activity; GO:0016740 transferase activity; GO:0016769 transferase activity, transferring nitrogenous groups; GO:0047635 alanine-oxo-acid transaminase activity; GO:0047958 glycine:2-oxoglutarate aminotransferase activity;	K14272	GGAT; glutamate--glyoxylate aminotransferase [EC:2.6.1.4 2.6.1.2 2.6.1.44]	osa00220 Arginine biosynthesis - Oryza sativa japonica (Japanese rice) (RefSeq); osa00250 Alanine, aspartate and glutamate metabolism - Oryza sativa japonica (Japanese rice) (RefSeq); osa00260 Glycine, serine and threonine metabolism - Oryza sativa japonica (Japanese rice) (RefSeq); osa00630 Glyoxylate and dicarboxylate metabolism - Oryza sativa japonica (Japanese rice) (RefSeq); osa00710 Carbon …	PF00155	Aminotransferase class I and II	E	KOG0258	Alanine aminotransferase
A0A0P0WUS6	PDZ_3 domain-containing protein(predicted) OS=Oryza sativa subsp. japonica OX=39947 GN=Os06g0234100 PE=4 SV=1	Os06g0234100	42.479	2.3	1	1	1									cytoplasm							PF13365; PF13180	Trypsin-like peptidase domain; PDZ domain	O	KOG1320	Serine protease
Q10EZ0	NB-ARC domain containing protein, expressed OS=Oryza sativa subsp. japonica OX=39947 GN=LOC_Os03g48320 PE=3 SV=1	LOC_Os03g48320	113.59	1.2	1	5	1	1.096	1.028	1.017	1.088	0.836	0.981	0.925	0.35682	nucleus							PF00931	NB-ARC domain	T	KOG4658	Apoptotic ATPase
Q10PB3	Translocase of chloroplast OS=Oryza sativa subsp. japonica OX=39947 GN=LOC_Os03g13730 PE=2 SV=1	LOC_Os03g13730	36.28	35.8	11	18	11	1.13	1.061	1.085	0.916	1.128	0.705	0.839	0.2943	chloroplast	GO:0006605 protein targeting; GO:0006810 transport; GO:0006886 intracellular protein transport; GO:0008104 protein localization; GO:0015031 protein transport; GO:0015833 peptide transport; GO:0019750 chloroplast localization; GO:0033036 macromolecule localization; GO:0033365 protein localization to organelle; GO:0034613 cellular protein localization; GO:0042886 amide transport; GO:0045036 protein…	GO:0005622 intracellular; GO:0005623 cell; GO:0005737 cytoplasm; GO:0009507 chloroplast; GO:0009526 plastid envelope; GO:0009527 plastid outer membrane; GO:0009536 plastid; GO:0009707 chloroplast outer membrane; GO:0009941 chloroplast envelope; GO:0016020 membrane; GO:0019867 outer membrane; GO:0031090 organelle membrane; GO:0031967 organelle envelope; GO:0031968 organelle outer membrane; GO:0031…	GO:0000166 nucleotide binding; GO:0001882 nucleoside binding; GO:0001883 purine nucleoside binding; GO:0003824 catalytic activity; GO:0003924 GTPase activity; GO:0005488 binding; GO:0005515 protein binding; GO:0005525 GTP binding; GO:0016462 pyrophosphatase activity; GO:0016787 hydrolase activity; GO:0016817 hydrolase activity, acting on acid anhydrides; GO:0016818 hydrolase activity, acting on a…				PF04548	AIG1 family
Q8S9S4	IAA-amino acid hydrolase ILR1-like 1 OS=Oryza sativa subsp. japonica OX=39947 GN=ILL1 PE=2 SV=1	ILL1	47.134	33.3	11	14	11	0.917	0.957	0.962	1.041	1.087	1.121	1.146	0.0066954	plasma membrane	GO:0002682 regulation of immune system process; GO:0002831 regulation of response to biotic stimulus; GO:0006950 response to stress; GO:0008152 metabolic process; GO:0009611 response to wounding; GO:0009850 auxin metabolic process; GO:0009987 cellular process; GO:0010112 regulation of systemic acquired resistance; GO:0010817 regulation of hormone levels; GO:0031347 regulation of defense response;…	GO:0005622 intracellular; GO:0005623 cell; GO:0005737 cytoplasm; GO:0005783 endoplasmic reticulum; GO:0005794 Golgi apparatus; GO:0005886 plasma membrane; GO:0012505 endomembrane system; GO:0016020 membrane; GO:0043226 organelle; GO:0043227 membrane-bounded organelle; GO:0043229 intracellular organelle; GO:0043231 intracellular membrane-bounded organelle; GO:0044424 intracellular part; GO:0044444…	GO:0003824 catalytic activity; GO:0010178 IAA-amino acid conjugate hydrolase activity; GO:0010179 IAA-Ala conjugate hydrolase activity; GO:0016787 hydrolase activity; GO:0016810 hydrolase activity, acting on carbon-nitrogen (but not peptide) bonds;	K21604	IAR3, ILL6; jasmonoyl-L-amino acid hydrolase [EC:3.5.1.127]		PF07687	Peptidase dimerisation domain
Q0DGH0	HABP4_PAI-RBP1 domain-containing protein(predicted) OS=Oryza sativa subsp. japonica OX=39947 GN=Os05g0533100 PE=4 SV=1	Os05g0533100	32.413	33.6	10	15	8	0.923	0.958	0.885	0.962	1.022	1.308	1.19	0.162064	nucleus	GO:0001101 response to acid chemical; GO:0006950 response to stress; GO:0006970 response to osmotic stress; GO:0009628 response to abiotic stimulus; GO:0009651 response to salt stress; GO:0009719 response to endogenous stimulus; GO:0009725 response to hormone; GO:0009735 response to cytokinin; GO:0009737 response to abscisic acid; GO:0009787 regulation of abscisic acid-activated signaling pathway…	GO:0005622 intracellular; GO:0005623 cell; GO:0005634 nucleus; GO:0005737 cytoplasm; GO:0005777 peroxisome; GO:0005829 cytosol; GO:0005886 plasma membrane; GO:0016020 membrane; GO:0042579 microbody; GO:0043226 organelle; GO:0043227 membrane-bounded organelle; GO:0043229 intracellular organelle; GO:0043231 intracellular membrane-bounded organelle; GO:0044424 intracellular part; GO:0044444 cytoplas…	GO:0003676 nucleic acid binding; GO:0003723 RNA binding; GO:0003729 mRNA binding; GO:0005488 binding; GO:0097159 organic cyclic compound binding; GO:1901363 heterocyclic compound binding;	K13199	SERBP1; plasminogen activator inhibitor 1 RNA-binding protein				S	KOG2945	Predicted RNA-binding protein
A0A0P0VRY1	Expressed protein(predicted) OS=Oryza sativa subsp. japonica OX=39947 GN=Os03g0105300 PE=4 SV=1	Os03g0105300	46.839	7.5	3	3	3	0.983	1.04	1.018	0.926	1.087	0.972	0.982	0.70284	mitochondria
Q7XIX1	Peroxidase OS=Oryza sativa subsp. japonica OX=39947 GN=prx113 PE=3 SV=1	prx113	32.437	33.4	6	11	6	0.92	0.933	0.894	1.099	0.785	1.391	1.192	0.46512	chloroplast		GO:0005576 extracellular region;		K00430	E1.11.1.7; peroxidase [EC:1.11.1.7]	osa00940 Phenylpropanoid biosynthesis - Oryza sativa japonica (Japanese rice) (RefSeq); osa01100 Metabolic pathways - Oryza sativa japonica (Japanese rice) (RefSeq); osa01110 Biosynthesis of secondary metabolites - Oryza sativa japonica (Japanese rice) (RefSeq);	PF00141	Peroxidase
Q0IN89	Translation initiation factor eIF-2B subunit alpha(predicted) OS=Oryza sativa subsp. japonica OX=39947 GN=Os12g0497400 PE=3 SV=1	Os12g0497400	32.641	4.3	1	1	1									cytoplasm	GO:0006412 translation; GO:0006413 translational initiation; GO:0006518 peptide metabolic process; GO:0006807 nitrogen compound metabolic process; GO:0008152 metabolic process; GO:0009058 biosynthetic process; GO:0009059 macromolecule biosynthetic process; GO:0009987 cellular process; GO:0010467 gene expression; GO:0019538 protein metabolic process; GO:0034641 cellular nitrogen compound metabolic…	GO:0005622 intracellular; GO:0005623 cell; GO:0005737 cytoplasm; GO:0005851 eukaryotic translation initiation factor 2B complex; GO:0032991 macromolecular complex; GO:0044424 intracellular part; GO:0044444 cytoplasmic part; GO:0044464 cell part;		K03239	EIF2B1; translation initiation factor eIF-2B subunit alpha	osa03013 RNA transport - Oryza sativa japonica (Japanese rice) (RefSeq);			J	KOG1466	Translation initiation factor 2B, alpha subunit (eIF-2Balpha/GCN3)
Q9SNS9	MutT/nudix protein-like OS=Oryza sativa subsp. japonica OX=39947 GN=P0538C01.23 PE=4 SV=1	P0538C01.23	34.87	2.8	1	1	1	1.093	0.989	1.059	1.069	0.887	0.963	0.929	0.28792	chloroplast		GO:0005622 intracellular; GO:0005623 cell; GO:0005737 cytoplasm; GO:0009507 chloroplast; GO:0009532 plastid stroma; GO:0009536 plastid; GO:0009570 chloroplast stroma; GO:0043226 organelle; GO:0043227 membrane-bounded organelle; GO:0043229 intracellular organelle; GO:0043231 intracellular membrane-bounded organelle; GO:0044422 organelle part; GO:0044424 intracellular part; GO:0044434 chloroplast p…	GO:0003824 catalytic activity; GO:0016462 pyrophosphatase activity; GO:0016787 hydrolase activity; GO:0016817 hydrolase activity, acting on acid anhydrides; GO:0016818 hydrolase activity, acting on acid anhydrides, in phosphorus-containing anhydrides; GO:0019144 ADP-sugar diphosphatase activity; GO:0080041 ADP-ribose pyrophosphohydrolase activity; GO:0080042 ADP-glucose pyrophosphohydrolase activ…	K18447	NUDX14; ADP-sugar diphosphatase [EC:3.6.1.21]	osa00051 Fructose and mannose metabolism - Oryza sativa japonica (Japanese rice) (RefSeq); osa00230 Purine metabolism - Oryza sativa japonica (Japanese rice) (RefSeq); osa00500 Starch and sucrose metabolism - Oryza sativa japonica (Japanese rice) (RefSeq); osa01100 Metabolic pathways - Oryza sativa japonica (Japanese rice) (RefSeq); osa01110 Biosynthesis of secondary metabolites - Oryza sativa ja…	PF00293	NUDIX domain	L	KOG3041	Nucleoside diphosphate-sugar hydrolase of the MutT (NUDIX) family
Q9FWP8	Cortical cell delineating protein, putative, expressed OS=Oryza sativa subsp. japonica OX=39947 GN=OSJNBa0015J15.7 PE=2 SV=1	OSJNBa0015J15.7	12.569	12.9	1	1	1									extracellular
Q6Z2Z3	26S proteasome non-ATPase regulatory subunit 2 homolog OS=Oryza sativa subsp. japonica OX=39947 GN=Os02g0146700 PE=2 SV=1	Os02g0146700	98.157	19.9	16	18	7	1.142	0.918	1.173	0.764	1.214	0.761	0.847	0.34594	plasma membrane	GO:0001101 response to acid chemical; GO:0002376 immune system process; GO:0006508 proteolysis; GO:0006511 ubiquitin-dependent protein catabolic process; GO:0006807 nitrogen compound metabolic process; GO:0006950 response to stress; GO:0006952 defense response; GO:0006955 immune response; GO:0008152 metabolic process; GO:0009056 catabolic process; GO:0009057 macromolecule catabolic process; GO:00…	GO:0000502 proteasome complex; GO:0005622 intracellular; GO:0005623 cell; GO:0005634 nucleus; GO:0005737 cytoplasm; GO:0005829 cytosol; GO:0005838 proteasome regulatory particle; GO:0005886 plasma membrane; GO:0005911 cell-cell junction; GO:0008540 proteasome regulatory particle, base subcomplex; GO:0009506 plasmodesma; GO:0016020 membrane; GO:0022624 proteasome accessory complex; GO:0030054 cell…	GO:0005488 binding; GO:0005515 protein binding; GO:0032182 ubiquitin-like protein binding; GO:0043130 ubiquitin binding;	K03028	PSMD2, RPN1; 26S proteasome regulatory subunit N1	osa03050 Proteasome - Oryza sativa japonica (Japanese rice) (RefSeq);			O	KOG2005	26S proteasome regulatory complex, subunit RPN1/PSMD2
A0A0P0XXH0	Branched-chain-amino-acid aminotransferase (Fragment) OS=Oryza sativa subsp. japonica OX=39947 GN=Os10g0549500 PE=3 SV=1	Os10g0549500	29.65	16.4	4	7	4	0.994	1	0.958	0.829	1.39	0.874	1.048	0.9201	chloroplast		GO:0005622 intracellular; GO:0005623 cell; GO:0005737 cytoplasm; GO:0009507 chloroplast; GO:0009532 plastid stroma; GO:0009536 plastid; GO:0009570 chloroplast stroma; GO:0043226 organelle; GO:0043227 membrane-bounded organelle; GO:0043229 intracellular organelle; GO:0043231 intracellular membrane-bounded organelle; GO:0044422 organelle part; GO:0044424 intracellular part; GO:0044434 chloroplast p…		K00826	E2.6.1.42, ilvE; branched-chain amino acid aminotransferase [EC:2.6.1.42]	osa00270 Cysteine and methionine metabolism - Oryza sativa japonica (Japanese rice) (RefSeq); osa00280 Valine, leucine and isoleucine degradation - Oryza sativa japonica (Japanese rice) (RefSeq); osa00290 Valine, leucine and isoleucine biosynthesis - Oryza sativa japonica (Japanese rice) (RefSeq); osa00770 Pantothenate and CoA biosynthesis - Oryza sativa japonica (Japanese rice) (RefSeq); osa0110…	PF01063	Aminotransferase class IV	E	KOG0975	Branched chain aminotransferase BCAT1, pyridoxal phosphate enzymes type IV superfamily
Q6F322	Histone-lysine N-methyltransferase, H3 lysine-9 specific SUVH1-like(predicted) OS=Oryza sativa subsp. japonica OX=39947 GN=Os05g0490700 PE=2 SV=1	Os05g0490700	73.563	13.2	6	7	5	1.023	1.098	1.103	0.96	1.058	0.82	0.88	0.165515	nucleus	GO:0006325 chromatin organization; GO:0006464 cellular protein modification process; GO:0006479 protein methylation; GO:0006807 nitrogen compound metabolic process; GO:0006996 organelle organization; GO:0007275 multicellular organism development; GO:0008152 metabolic process; GO:0008213 protein alkylation; GO:0008361 regulation of cell size; GO:0009987 cellular process; GO:0010468 regulation of g…	GO:0000775 chromosome, centromeric region; GO:0005622 intracellular; GO:0005623 cell; GO:0005634 nucleus; GO:0005694 chromosome; GO:0043226 organelle; GO:0043227 membrane-bounded organelle; GO:0043228 non-membrane-bounded organelle; GO:0043229 intracellular organelle; GO:0043231 intracellular membrane-bounded organelle; GO:0043232 intracellular non-membrane-bounded organelle; GO:0044422 organelle…	GO:0003824 catalytic activity; GO:0008168 methyltransferase activity; GO:0008276 protein methyltransferase activity; GO:0016740 transferase activity; GO:0016741 transferase activity, transferring one-carbon groups; GO:0042054 histone methyltransferase activity;	K11420	EHMT; euchromatic histone-lysine N-methyltransferase [EC:2.1.1.43]	osa00310 Lysine degradation - Oryza sativa japonica (Japanese rice) (RefSeq); osa01100 Metabolic pathways - Oryza sativa japonica (Japanese rice) (RefSeq);	PF02182	YDG/SRA domain	B	KOG1082	Histone H3 (Lys9) methyltransferase SUV39H1/Clr4, required for transcriptional silencing
Q7XLC5	OSIGBa0126B18.1 protein(predicted) OS=Oryza sativa subsp. japonica OX=39947 GN=Os04g0614000 PE=4 SV=2	Os04g0614000	31.729	10.4	3	3	3	1.072	1.006	1.105	0.95	0.947	0.968	0.9	0.021402	cytoplasm		GO:0005622 intracellular; GO:0005623 cell; GO:0005737 cytoplasm; GO:0005773 vacuole; GO:0005774 vacuolar membrane; GO:0005777 peroxisome; GO:0016020 membrane; GO:0031090 organelle membrane; GO:0042579 microbody; GO:0043226 organelle; GO:0043227 membrane-bounded organelle; GO:0043229 intracellular organelle; GO:0043231 intracellular membrane-bounded organelle; GO:0044422 organelle part; GO:0044424…		K13237	DECR2; peroxisomal 2,4-dienoyl-CoA reductase [EC:1.3.1.34]	osa04146 Peroxisome - Oryza sativa japonica (Japanese rice) (RefSeq);	PF13561	Enoyl-(Acyl carrier protein) reductase	Q	KOG0725	Reductases with broad range of substrate specificities
Q10CE4	Peroxisomal (S)-2-hydroxy-acid oxidase GLO1 OS=Oryza sativa subsp. japonica OX=39947 GN=GLO1 PE=1 SV=1	GLO1	40.383	71.5	20	98	14	1.104	1.058	1.131	1.152	0.852	0.735	0.832	0.27044	cytoplasm	GO:0008152 metabolic process; GO:0009853 photorespiration; GO:0009987 cellular process; GO:0010109 regulation of photosynthesis; GO:0016032 viral process; GO:0019048 modulation by virus of host morphology or physiology; GO:0019222 regulation of metabolic process; GO:0031323 regulation of cellular metabolic process; GO:0035821 modification of morphology or physiology of other organism; GO:0043094 …	GO:0005622 intracellular; GO:0005623 cell; GO:0005737 cytoplasm; GO:0005777 peroxisome; GO:0042579 microbody; GO:0043226 organelle; GO:0043227 membrane-bounded organelle; GO:0043229 intracellular organelle; GO:0043231 intracellular membrane-bounded organelle; GO:0044424 intracellular part; GO:0044444 cytoplasmic part; GO:0044464 cell part;	GO:0003824 catalytic activity; GO:0003973 (S)-2-hydroxy-acid oxidase activity; GO:0008891 glycolate oxidase activity; GO:0016491 oxidoreductase activity; GO:0016614 oxidoreductase activity, acting on CH-OH group of donors; GO:0016899 oxidoreductase activity, acting on the CH-OH group of donors, oxygen as acceptor;	K11517	HAO; (S)-2-hydroxy-acid oxidase [EC:1.1.3.15]	osa00630 Glyoxylate and dicarboxylate metabolism - Oryza sativa japonica (Japanese rice) (RefSeq); osa01100 Metabolic pathways - Oryza sativa japonica (Japanese rice) (RefSeq); osa01110 Biosynthesis of secondary metabolites - Oryza sativa japonica (Japanese rice) (RefSeq); osa01200 Carbon metabolism - Oryza sativa japonica (Japanese rice) (RefSeq); osa04146 Peroxisome - Oryza sativa japonica (Jap…	PF01070	FMN-dependent dehydrogenase	C	KOG0538	Glycolate oxidase
Q0DY86	Aminotran_1_2 domain-containing protein(predicted) OS=Oryza sativa subsp. japonica OX=39947 GN=Os02g0709200 PE=2 SV=1	Os02g0709200	47.058	23.3	8	10	8	1.09	1.036	1.177	0.978	1.004	0.761	0.83	0.115601	chloroplast	GO:0000105 histidine biosynthetic process; GO:0006082 organic acid metabolic process; GO:0006520 cellular amino acid metabolic process; GO:0006547 histidine metabolic process; GO:0006725 cellular aromatic compound metabolic process; GO:0006807 nitrogen compound metabolic process; GO:0008152 metabolic process; GO:0008652 cellular amino acid biosynthetic process; GO:0009058 biosynthetic process; GO…	GO:0005622 intracellular; GO:0005623 cell; GO:0005737 cytoplasm; GO:0009507 chloroplast; GO:0009532 plastid stroma; GO:0009536 plastid; GO:0009570 chloroplast stroma; GO:0043226 organelle; GO:0043227 membrane-bounded organelle; GO:0043229 intracellular organelle; GO:0043231 intracellular membrane-bounded organelle; GO:0044422 organelle part; GO:0044424 intracellular part; GO:0044434 chloroplast p…	GO:0003824 catalytic activity; GO:0004400 histidinol-phosphate transaminase activity; GO:0008483 transaminase activity; GO:0016740 transferase activity; GO:0016769 transferase activity, transferring nitrogenous groups;	K00817	hisC; histidinol-phosphate aminotransferase [EC:2.6.1.9]	osa00340 Histidine metabolism - Oryza sativa japonica (Japanese rice) (RefSeq); osa00350 Tyrosine metabolism - Oryza sativa japonica (Japanese rice) (RefSeq); osa00360 Phenylalanine metabolism - Oryza sativa japonica (Japanese rice) (RefSeq); osa00400 Phenylalanine, tyrosine and tryptophan biosynthesis - Oryza sativa japonica (Japanese rice) (RefSeq); osa00960 Tropane, piperidine and pyridine alk…	PF00155	Aminotransferase class I and II	E	KOG0633	Histidinol phosphate aminotransferase
Q8W3J0	NAD-dependent epimerase/dehydratase family domain containing protein (Fragment)(predicted) OS=Oryza sativa subsp. japonica OX=39947 GN=UXS-3 PE=2 SV=1	UXS-3	39.309	60	15	21	15	1.037	0.991	0.975	0.697	1.484	0.86	1.013	0.87678	cytoplasm				K08678	UXS1, uxs; UDP-glucuronate decarboxylase [EC:4.1.1.35]	osa00520 Amino sugar and nucleotide sugar metabolism - Oryza sativa japonica (Japanese rice) (RefSeq); osa01100 Metabolic pathways - Oryza sativa japonica (Japanese rice) (RefSeq);			GM	KOG1429	dTDP-glucose 4-6-dehydratase/UDP-glucuronic acid decarboxylase
Q6K8F2	Glycosyltransferase protein 2-like OS=Oryza sativa subsp. japonica OX=39947 GN=Os02g0806500 PE=4 SV=1	Os02g0806500	104.3	1	1	1	1									cytoplasm
Q0E188	Putative riboflavin biosynthesis protein ribD(predicted) OS=Oryza sativa subsp. japonica OX=39947 GN=Os02g0473000 PE=4 SV=1	Os02g0473000	54.346	8.8	3	3	3	1.004	0.996	1.12	0.937	1.014	0.889	0.91	0.155358	cytoplasm	GO:0006139 nucleobase-containing compound metabolic process; GO:0006725 cellular aromatic compound metabolic process; GO:0006732 coenzyme metabolic process; GO:0006753 nucleoside phosphate metabolic process; GO:0006793 phosphorus metabolic process; GO:0006796 phosphate-containing compound metabolic process; GO:0006807 nitrogen compound metabolic process; GO:0006996 organelle organization; GO:0008…	GO:0005622 intracellular; GO:0005623 cell; GO:0005737 cytoplasm; GO:0009507 chloroplast; GO:0009536 plastid; GO:0043226 organelle; GO:0043227 membrane-bounded organelle; GO:0043229 intracellular organelle; GO:0043231 intracellular membrane-bounded organelle; GO:0044424 intracellular part; GO:0044444 cytoplasmic part; GO:0044464 cell part;	GO:0003824 catalytic activity; GO:0004159 dihydrouracil dehydrogenase (NAD+) activity; GO:0008703 5-amino-6-(5-phosphoribosylamino)uracil reductase activity; GO:0016491 oxidoreductase activity; GO:0016614 oxidoreductase activity, acting on CH-OH group of donors; GO:0016616 oxidoreductase activity, acting on the CH-OH group of donors, NAD or NADP as acceptor; GO:0016627 oxidoreductase activity, ac…	K11752	ribD; diaminohydroxyphosphoribosylaminopyrimidine deaminase / 5-amino-6-(5-phosphoribosylamino)uracil reductase [EC:3.5.4.26 1.1.1.193]	osa00740 Riboflavin metabolism - Oryza sativa japonica (Japanese rice) (RefSeq); osa01100 Metabolic pathways - Oryza sativa japonica (Japanese rice) (RefSeq); osa01110 Biosynthesis of secondary metabolites - Oryza sativa japonica (Japanese rice) (RefSeq);	PF08719	Domain of unknown function (DUF1768)	F	KOG1018	Cytosine deaminase FCY1 and related enzymes
Q5N8I8	Os01g0700000 protein OS=Oryza sativa subsp. japonica OX=39947 GN=Os01g0700000 PE=2 SV=1	Os01g0700000	27.422	41.2	6	13	6	0.897	0.932	0.894	1.047	1.017	1.146	1.179	0.0130436	cytoplasm
Q10LW5	ATP-dependent transporter ycf16, putative, expressed OS=Oryza sativa subsp. japonica OX=39947 GN=LOC_Os03g21490 PE=2 SV=1	LOC_Os03g21490	33.355	31.2	8	23	8	0.873	0.956	0.867	1.088	0.961	1.318	1.249	0.091543	chloroplast	GO:0000003 reproduction; GO:0003006 developmental process involved in reproduction; GO:0006810 transport; GO:0006996 organelle organization; GO:0007275 multicellular organism development; GO:0009657 plastid organization; GO:0009668 plastid membrane organization; GO:0009790 embryo development; GO:0009791 post-embryonic development; GO:0009793 embryo development ending in seed dormancy; GO:0009987 …	GO:0005622 intracellular; GO:0005623 cell; GO:0005737 cytoplasm; GO:0009507 chloroplast; GO:0009532 plastid stroma; GO:0009536 plastid; GO:0009570 chloroplast stroma; GO:0043226 organelle; GO:0043227 membrane-bounded organelle; GO:0043229 intracellular organelle; GO:0043231 intracellular membrane-bounded organelle; GO:0044422 organelle part; GO:0044424 intracellular part; GO:0044434 chloroplast p…	GO:0003824 catalytic activity; GO:0005215 transporter activity; GO:0015399 primary active transmembrane transporter activity; GO:0015405 P-P-bond-hydrolysis-driven transmembrane transporter activity; GO:0016462 pyrophosphatase activity; GO:0016787 hydrolase activity; GO:0016817 hydrolase activity, acting on acid anhydrides; GO:0016818 hydrolase activity, acting on acid anhydrides, in phosphorus-c…	K09013	sufC; Fe-S cluster assembly ATP-binding protein		PF00005	ABC transporter
Q9AUW4	DUF3598 domain-containing protein(predicted) OS=Oryza sativa subsp. japonica OX=39947 GN=Os03g0758900 PE=4 SV=1	Os03g0758900	44.854	24.2	9	12	9	1.072	1.021	1.046	0.97	1.032	0.876	0.917	0.148904	chloroplast							PF12204	Domain of unknown function (DUF3598)
B7E4J4	Annexin D4(predicted) OS=Oryza sativa subsp. japonica OX=39947 GN=Os05g0382600 PE=2 SV=1	Os05g0382600	35.369	41.1	11	18	11	0.946	0.994	0.936	0.967	1.257	0.909	1.089	0.4949	chloroplast	GO:0001101 response to acid chemical; GO:0006950 response to stress; GO:0006970 response to osmotic stress; GO:0009266 response to temperature stimulus; GO:0009408 response to heat; GO:0009409 response to cold; GO:0009414 response to water deprivation; GO:0009415 response to water; GO:0009628 response to abiotic stimulus; GO:0009651 response to salt stress; GO:0009719 response to endogenous stimu…	GO:0005911 cell-cell junction; GO:0009506 plasmodesma; GO:0030054 cell junction; GO:0055044 symplast;	GO:0003676 nucleic acid binding; GO:0003723 RNA binding; GO:0003729 mRNA binding; GO:0005488 binding; GO:0097159 organic cyclic compound binding; GO:1901363 heterocyclic compound binding;	K17098	ANNAT; annexin D				U	KOG0819	Annexin
Q6Z7B3	Heat shock factor protein hsf8-like OS=Oryza sativa subsp. japonica OX=39947 GN=Os02g0115600 PE=2 SV=1	Os02g0115600	88.252	35.2	24	32	24	1.019	0.978	1.025	0.862	1.127	1.055	1.007	0.98984	chloroplast							PF00575	S1 RNA binding domain
Q6ZDP0	NAD(P)H-quinone oxidoreductase subunit S, chloroplastic(predicted) OS=Oryza sativa subsp. japonica OX=39947 GN=Os07g0196200 PE=4 SV=1	Os07g0196200	25.961	43.3	10	28	10	0.921	0.939	0.903	1.026	0.84	1.422	1.19	0.4318	chloroplast	GO:0006091 generation of precursor metabolites and energy; GO:0008152 metabolic process; GO:0009767 photosynthetic electron transport chain; GO:0009987 cellular process; GO:0015979 photosynthesis; GO:0019684 photosynthesis, light reaction; GO:0022900 electron transport chain; GO:0044237 cellular metabolic process; GO:0055114 oxidation-reduction process;	GO:0005622 intracellular; GO:0005623 cell; GO:0005737 cytoplasm; GO:0009507 chloroplast; GO:0009534 chloroplast thylakoid; GO:0009535 chloroplast thylakoid membrane; GO:0009536 plastid; GO:0009579 thylakoid; GO:0010598 NAD(P)H dehydrogenase complex (plastoquinone); GO:0016020 membrane; GO:0031976 plastid thylakoid; GO:0031984 organelle subcompartment; GO:0032991 macromolecular complex; GO:0034357…		K00345
Q6ZFE5	33 kDa ribonucleoprotein, chloroplastic(predicted) OS=Oryza sativa subsp. japonica OX=39947 GN=OJ1111_H02.19-1 PE=2 SV=1	OJ1111_H02.19-1	29.132	40.9	7	12	7	0.976	1.02	0.986	0.992	0.986	1.12	1.039	0.4484	chloroplast							PF00076	RNA recognition motif. (a.k.a. RRM, RBD, or RNP domain)	A	KOG0118	FOG: RRM domain
Q5VRX8	Glutamine--tRNA ligase-like(predicted) OS=Oryza sativa subsp. japonica OX=39947 GN=P0510F03.13-1 PE=2 SV=1	P0510F03.13-1	89.902	12.1	8	8	6	1.053	1.057	1.059	1.058	1.009	0.872	0.927	0.30904	cytoplasm				K01886	QARS, glnS; glutaminyl-tRNA synthetase [EC:6.1.1.18]	osa00970 Aminoacyl-tRNA biosynthesis - Oryza sativa japonica (Japanese rice) (RefSeq); osa01100 Metabolic pathways - Oryza sativa japonica (Japanese rice) (RefSeq);	PF00749; PF03950	tRNA synthetases class I (E and Q), catalytic domain; tRNA synthetases class I (E and Q), anti-codon binding domain	J	KOG1148	Glutaminyl-tRNA synthetase
Q0JCX3	Cupin_3 domain-containing protein(predicted) OS=Oryza sativa subsp. japonica OX=39947 GN=Os04g0445200 PE=2 SV=1	Os04g0445200	16.987	28.6	3	9	3	0.906	0.979	0.846	1.086	0.923	1.311	1.216	0.164182	chloroplast				K06995	K06995; uncharacterized protein		PF05899	Protein of unknown function (DUF861)
Q0D8N4	Aldo/keto reductase family-like protein(predicted) OS=Oryza sativa subsp. japonica OX=39947 GN=Os07g0143000 PE=2 SV=1	Os07g0143000	40.601	32.6	10	19	10	0.976	0.965	0.954	1.003	0.795	1.406	1.107	0.6996	chloroplast		GO:0005622 intracellular; GO:0005623 cell; GO:0005737 cytoplasm; GO:0009507 chloroplast; GO:0009526 plastid envelope; GO:0009532 plastid stroma; GO:0009534 chloroplast thylakoid; GO:0009535 chloroplast thylakoid membrane; GO:0009536 plastid; GO:0009570 chloroplast stroma; GO:0009579 thylakoid; GO:0009941 chloroplast envelope; GO:0010287 plastoglobule; GO:0016020 membrane; GO:0031967 organelle env…					PF00248	Aldo/keto reductase family	C	KOG1575	Voltage-gated shaker-like K+ channel, subunit beta/KCNAB
A0A0P0XJ24	PB1 domain-containing protein(predicted) OS=Oryza sativa subsp. japonica OX=39947 GN=Os09g0135400 PE=4 SV=1	Os09g0135400	85.815	12	7	7	7	1.033	1.058	1.04	0.875	1.118	0.986	0.951	0.52206	nucleus		GO:0005622 intracellular; GO:0005623 cell; GO:0005737 cytoplasm; GO:0005829 cytosol; GO:0044424 intracellular part; GO:0044444 cytoplasmic part; GO:0044464 cell part;					PF00564	PB1 domain	DO	KOG4151	Myosin assembly protein/sexual cycle protein and related proteins
Q7F2L7	Cytochrome b559 subunit alpha OS=Oryza sativa subsp. japonica OX=39947 GN=psbE PE=3 SV=1	psbE	9.4445	36.1	3	12	3	1.088	1.031	1.088	0.963	0.797	1.136	0.903	0.34154	nucleus				K02707	psbE; photosystem II cytochrome b559 subunit alpha	osa00195 Photosynthesis - Oryza sativa japonica (Japanese rice) (RefSeq); osa01100 Metabolic pathways - Oryza sativa japonica (Japanese rice) (RefSeq);
Q7X6P0	B0616E02-H0507E05.8 protein(predicted) OS=Oryza sativa subsp. japonica OX=39947 GN=Os04g0106400 PE=2 SV=2	Os04g0106400	34.465	31.9	7	7	7	0.963	0.936	0.93	1.128	1.025	1.028	1.124	0.024804	chloroplast	GO:0008152 metabolic process; GO:0009853 photorespiration; GO:0009987 cellular process; GO:0043094 cellular metabolic compound salvage; GO:0044237 cellular metabolic process; GO:0055114 oxidation-reduction process;	GO:0005622 intracellular; GO:0005623 cell; GO:0005737 cytoplasm; GO:0005829 cytosol; GO:0044424 intracellular part; GO:0044444 cytoplasmic part; GO:0044464 cell part;	GO:0003824 catalytic activity; GO:0016491 oxidoreductase activity; GO:0016614 oxidoreductase activity, acting on CH-OH group of donors; GO:0016616 oxidoreductase activity, acting on the CH-OH group of donors, NAD or NADP as acceptor; GO:0016618 hydroxypyruvate reductase activity; GO:0030267 glyoxylate reductase (NADP) activity;				PF00389; PF02826	D-isomer specific 2-hydroxyacid dehydrogenase, catalytic domain; D-isomer specific 2-hydroxyacid dehydrogenase, NAD binding domain	E	KOG0069	Glyoxylate/hydroxypyruvate reductase (D-isomer-specific 2-hydroxy acid dehydrogenase superfamily)
A0A0N7KS21	PAP_fibrillin domain-containing protein(predicted) OS=Oryza sativa subsp. japonica OX=39947 GN=Os10g0509200 PE=4 SV=1	Os10g0509200	31.161	17.5	5	6	5	1.141	1.013	1.25	1.061	0.826	0.803	0.79	0.089444	chloroplast		GO:0005622 intracellular; GO:0005623 cell; GO:0005737 cytoplasm; GO:0009507 chloroplast; GO:0009532 plastid stroma; GO:0009536 plastid; GO:0009570 chloroplast stroma; GO:0010287 plastoglobule; GO:0043226 organelle; GO:0043227 membrane-bounded organelle; GO:0043229 intracellular organelle; GO:0043231 intracellular membrane-bounded organelle; GO:0044422 organelle part; GO:0044424 intracellular part…
Q6YSF0	Os07g0608100 protein OS=Oryza sativa subsp. japonica OX=39947 GN=Os07g0608100 PE=2 SV=1	Os07g0608100	26.622	22.4	3	4	3	1.065	0.959	1.079	1.052	1.034	0.794	0.928	0.45546	chloroplast
Q10SD2	Expressed protein OS=Oryza sativa subsp. japonica OX=39947 GN=LOC_Os03g03470 PE=2 SV=1	LOC_Os03g03470	36.478	5.4	2	3	2	0.849	0.893	0.798	0.833	1.598	1.008	1.354	0.2472	chloroplast
Q0J4Y4	LETM1 domain-containing protein(predicted) OS=Oryza sativa subsp. japonica OX=39947 GN=Os08g0482100 PE=4 SV=1	Os08g0482100	97.161	4.5	3	4	3	1.071	1.049	1.047	0.772	1.032	0.798	0.822	0.15564	chloroplast									H	KOG1043	Ca2+-binding transmembrane protein LETM1/MRS7
A0A0P0W9I9	Amidohydro-rel domain-containing protein(predicted) OS=Oryza sativa subsp. japonica OX=39947 GN=Os04g0391900 PE=4 SV=1	Os04g0391900	40.374	32.2	8	10	8	0.987	0.993	0.988	1.034	0.971	1.031	1.023	0.39272	nucleus							PF04909	Amidohydrolase
Q10GH8	KH domain containing protein, expressed OS=Oryza sativa subsp. japonica OX=39947 GN=LOC_Os03g42900 PE=2 SV=1	LOC_Os03g42900	54.819	11.8	5	6	5	0.824	0.879	0.804	1.004	0.866	1.278	1.256	0.138179	cytoplasm	GO:0009909 regulation of flower development; GO:0009911 positive regulation of flower development; GO:0048518 positive regulation of biological process; GO:0048580 regulation of post-embryonic development; GO:0048582 positive regulation of post-embryonic development; GO:0048831 regulation of shoot system development; GO:0050789 regulation of biological process; GO:0050793 regulation of developmen…	GO:0005622 intracellular; GO:0005623 cell; GO:0005634 nucleus; GO:0005737 cytoplasm; GO:0043226 organelle; GO:0043227 membrane-bounded organelle; GO:0043229 intracellular organelle; GO:0043231 intracellular membrane-bounded organelle; GO:0044424 intracellular part; GO:0044464 cell part;	GO:0003676 nucleic acid binding; GO:0003723 RNA binding; GO:0003729 mRNA binding; GO:0003730 mRNA 3'-UTR binding; GO:0005488 binding; GO:0097159 organic cyclic compound binding; GO:1901363 heterocyclic compound binding;	K21444	PCBP3_4; poly(rC)-binding protein 3/4		PF00013	KH domain	A	KOG2190	PolyC-binding proteins alphaCP-1 and related KH domain proteins
Q8S5M6	Glutamyl-tRNA synthetase family protein, expressed OS=Oryza sativa subsp. japonica OX=39947 GN=LOC_Os10g22380 PE=3 SV=1	LOC_Os10g22380	80.887	15.3	8	11	8	1.138	1.018	1.195	0.796	1.079	0.809	0.801	0.104076	chloroplast	GO:0002181 cytoplasmic translation; GO:0002376 immune system process; GO:0006082 organic acid metabolic process; GO:0006139 nucleobase-containing compound metabolic process; GO:0006399 tRNA metabolic process; GO:0006412 translation; GO:0006417 regulation of translation; GO:0006418 tRNA aminoacylation for protein translation; GO:0006424 glutamyl-tRNA aminoacylation; GO:0006433 prolyl-tRNA aminoacy…	GO:0005622 intracellular; GO:0005623 cell; GO:0005737 cytoplasm; GO:0005829 cytosol; GO:0005886 plasma membrane; GO:0016020 membrane; GO:0017101 aminoacyl-tRNA synthetase multienzyme complex; GO:0032991 macromolecular complex; GO:0044424 intracellular part; GO:0044444 cytoplasmic part; GO:0044464 cell part; GO:0071944 cell periphery; GO:0097452 GAIT complex; GO:1990904 ribonucleoprotein complex;	GO:0003676 nucleic acid binding; GO:0003723 RNA binding; GO:0003824 catalytic activity; GO:0004812 aminoacyl-tRNA ligase activity; GO:0004818 glutamate-tRNA ligase activity; GO:0004827 proline-tRNA ligase activity; GO:0005488 binding; GO:0005515 protein binding; GO:0008270 zinc ion binding; GO:0016874 ligase activity; GO:0016875 ligase activity, forming carbon-oxygen bonds; GO:0019899 enzyme bind…	K01885	EARS, gltX; glutamyl-tRNA synthetase [EC:6.1.1.17]	osa00860 Porphyrin and chlorophyll metabolism - Oryza sativa japonica (Japanese rice) (RefSeq); osa00970 Aminoacyl-tRNA biosynthesis - Oryza sativa japonica (Japanese rice) (RefSeq); osa01100 Metabolic pathways - Oryza sativa japonica (Japanese rice) (RefSeq); osa01110 Biosynthesis of secondary metabolites - Oryza sativa japonica (Japanese rice) (RefSeq);	PF00749; PF03950	tRNA synthetases class I (E and Q), catalytic domain; tRNA synthetases class I (E and Q), anti-codon binding domain	J	KOG1147	Glutamyl-tRNA synthetase
Q851Y1	Ankyrin repeat domain protein 2, putative, expressed OS=Oryza sativa subsp. japonica OX=39947 GN=LOC_Os03g63480 PE=2 SV=1	LOC_Os03g63480	37.234	54.6	14	40	14	0.905	0.945	0.9	0.933	1.086	1.277	1.199	0.132741	mitochondria	GO:0006355 regulation of transcription, DNA-templated; GO:0006605 protein targeting; GO:0006810 transport; GO:0006886 intracellular protein transport; GO:0008104 protein localization; GO:0009889 regulation of biosynthetic process; GO:0010468 regulation of gene expression; GO:0010556 regulation of macromolecule biosynthetic process; GO:0015031 protein transport; GO:0015833 peptide transport; GO:00…	GO:0005622 intracellular; GO:0005623 cell; GO:0005634 nucleus; GO:0005737 cytoplasm; GO:0005886 plasma membrane; GO:0009507 chloroplast; GO:0009526 plastid envelope; GO:0009527 plastid outer membrane; GO:0009536 plastid; GO:0009707 chloroplast outer membrane; GO:0009941 chloroplast envelope; GO:0016020 membrane; GO:0016021 integral component of membrane; GO:0019867 outer membrane; GO:0031090 orga…	GO:0005048 signal sequence binding; GO:0005488 binding; GO:0008289 lipid binding; GO:0030941 chloroplast targeting sequence binding; GO:0033218 amide binding; GO:0042277 peptide binding; GO:0051861 glycolipid binding; GO:0097367 carbohydrate derivative binding;						S	KOG0504	FOG: Ankyrin repeat
Q6Z6E6	Zinc finger protein SRZ1(predicted) OS=Oryza sativa subsp. japonica OX=39947 GN=Os02g0203700 PE=2 SV=1	Os02g0203700	17.502	27.1	3	4	3									nucleus			GO:0003676 nucleic acid binding; GO:0003723 RNA binding; GO:0005488 binding; GO:0097159 organic cyclic compound binding; GO:1901363 heterocyclic compound binding;				PF00641	Zn-finger in Ran binding protein and others	S	KOG4198	RNA-binding Ran Zn-finger protein and related proteins
Q60DT7	Stem 28 kDa glycoprotein(predicted) OS=Oryza sativa subsp. japonica OX=39947 GN=Os05g0190500 PE=2 SV=1	Os05g0190500	28.668	13.2	2	2	2	0.819	0.938	0.904	0.96	1.293	1.105	1.262	0.07546	chloroplast
Q70G58	Thioredoxin reductase NTRC OS=Oryza sativa subsp. japonica OX=39947 GN=Os07g0657900 PE=1 SV=2	Os07g0657900	56.15	43.1	16	28	16	1.019	1.06	1.051	1.007	0.864	1.01	0.92	0.182097	chloroplast	GO:0006109 regulation of carbohydrate metabolic process; GO:0008152 metabolic process; GO:0009056 catabolic process; GO:0009636 response to toxic substance; GO:0009889 regulation of biosynthetic process; GO:0009987 cellular process; GO:0010380 regulation of chlorophyll biosynthetic process; GO:0010556 regulation of macromolecule biosynthetic process; GO:0010581 regulation of starch biosynthetic p…	GO:0005622 intracellular; GO:0005623 cell; GO:0005737 cytoplasm; GO:0009507 chloroplast; GO:0009532 plastid stroma; GO:0009536 plastid; GO:0009570 chloroplast stroma; GO:0043226 organelle; GO:0043227 membrane-bounded organelle; GO:0043229 intracellular organelle; GO:0043231 intracellular membrane-bounded organelle; GO:0044422 organelle part; GO:0044424 intracellular part; GO:0044434 chloroplast p…	GO:0003824 catalytic activity; GO:0004791 thioredoxin-disulfide reductase activity; GO:0005488 binding; GO:0005515 protein binding; GO:0008047 enzyme activator activity; GO:0015036 disulfide oxidoreductase activity; GO:0016209 antioxidant activity; GO:0016491 oxidoreductase activity; GO:0016651 oxidoreductase activity, acting on NAD(P)H; GO:0016667 oxidoreductase activity, acting on a sulfur grou…	K00384	trxB, TRR; thioredoxin reductase (NADPH) [EC:1.8.1.9]	osa00450 Selenocompound metabolism - Oryza sativa japonica (Japanese rice) (RefSeq);	PF07992; PF00085	Pyridine nucleotide-disulphide oxidoreductase; Thioredoxin	O	KOG0907	Thioredoxin
Q7XXR8	Nascent polypeptide associated complex alpha chain OS=Oryza sativa subsp. japonica OX=39947 GN=Os05g0373700 PE=2 SV=1	Os05g0373700	22.277	51.2	7	16	5	0.885	0.921	0.873	0.947	1.155	1.213	1.237	0.054984	chloroplast				K03626	EGD2, NACA; nascent polypeptide-associated complex subunit alpha				K	KOG2239	Transcription factor containing NAC and TS-N domains
Q6H7I9	ATP-dependent Clp protease proteolytic subunit OS=Oryza sativa subsp. japonica OX=39947 GN=Os02g0634500 PE=2 SV=1	Os02g0634500	31.96	33.9	10	41	8	0.931	0.957	0.93	1.069	0.921	1.232	1.143	0.2717	chloroplast				K01358	clpP, CLPP; ATP-dependent Clp protease, protease subunit [EC:3.4.21.92]		PF00574	Clp protease	O	KOG0840	ATP-dependent Clp protease, proteolytic subunit
Q6AVR6	Protein TolB-like(predicted) OS=Oryza sativa subsp. japonica OX=39947 GN=LOC_Os03g62370 PE=2 SV=1	LOC_Os03g62370	73.674	31.1	16	27	16	0.903	0.943	0.88	1.108	0.892	1.347	1.228	0.187776	chloroplast
Q2R3H6	Acyl carrier protein OS=Oryza sativa subsp. japonica OX=39947 GN=LOC_Os11g31900 PE=2 SV=2	LOC_Os11g31900	15.403	15.5	2	6	2	0.988	0.976	0.908	0.958	1.015	1.179	1.097	0.25238	chloroplast	GO:0002376 immune system process; GO:0005975 carbohydrate metabolic process; GO:0006082 organic acid metabolic process; GO:0006629 lipid metabolic process; GO:0006631 fatty acid metabolic process; GO:0006633 fatty acid biosynthetic process; GO:0006643 membrane lipid metabolic process; GO:0006644 phospholipid metabolic process; GO:0006664 glycolipid metabolic process; GO:0006793 phosphorus metabol…	GO:0005622 intracellular; GO:0005623 cell; GO:0005737 cytoplasm; GO:0005829 cytosol; GO:0009507 chloroplast; GO:0009536 plastid; GO:0043226 organelle; GO:0043227 membrane-bounded organelle; GO:0043229 intracellular organelle; GO:0043231 intracellular membrane-bounded organelle; GO:0044424 intracellular part; GO:0044444 cytoplasmic part; GO:0044464 cell part;	GO:0000035 acyl binding; GO:0000036 ACP phosphopantetheine attachment site binding involved in fatty acid biosynthetic process; GO:0005488 binding; GO:0019842 vitamin binding; GO:0031177 phosphopantetheine binding; GO:0033218 amide binding; GO:0036094 small molecule binding; GO:0043167 ion binding; GO:0043168 anion binding; GO:0044620 ACP phosphopantetheine attachment site binding; GO:0048037 cof…				PF00550	Phosphopantetheine attachment site	I	KOG1748	Acyl carrier protein/NADH-ubiquinone oxidoreductase, NDUFAB1/SDAP subunit
Q8H8U7	Expressed protein OS=Oryza sativa subsp. japonica OX=39947 GN=LOC_Os03g17450 PE=2 SV=1	LOC_Os03g17450	26.186	14.3	2	2	2	0.902	0.967	0.948	1.012	1.076	1.137	1.145	0.0271	chloroplast
A0A0P0VL15	Lecithin-cholesterol acyltransferase-like 1(predicted) OS=Oryza sativa subsp. japonica OX=39947 GN=Os02g0589700 PE=4 SV=1	Os02g0589700	37.022	4.3	1	1	1									extracellular				K06129	LYPLA3; lysophospholipase III [EC:3.1.1.5]	osa00564 Glycerophospholipid metabolism - Oryza sativa japonica (Japanese rice) (RefSeq);			I	KOG2369	Lecithin:cholesterol acyltransferase (LCAT)/Acyl-ceramide synthase
B7FA11	TraB protein(predicted) OS=Oryza sativa subsp. japonica OX=39947 GN=Os05g0499500 PE=2 SV=1	Os05g0499500	43.353	5.3	2	2	2									chloroplast									T	KOG2860	Uncharacterized conserved protein, contains TraB domain
Q40665	Tubulin beta-3 chain OS=Oryza sativa subsp. japonica OX=39947 GN=TUBB3 PE=2 SV=2	TUBB3	50.121	44.8	14	23	2	1.127	1.018	1.153	0.817	0.944	0.986	0.833	0.054463	nucleus		GO:0005622 intracellular; GO:0005623 cell; GO:0005856 cytoskeleton; GO:0043226 organelle; GO:0043228 non-membrane-bounded organelle; GO:0043229 intracellular organelle; GO:0043232 intracellular non-membrane-bounded organelle; GO:0044424 intracellular part; GO:0044464 cell part;		K07375	TUBB; tubulin beta	osa04145 Phagosome - Oryza sativa japonica (Japanese rice) (RefSeq);	PF00091; PF03953	Tubulin/FtsZ family, GTPase domain; Tubulin C-terminal domain	Z	KOG1375	Beta tubulin
Q2QYK6	Chalcone-flavonone isomerase family protein OS=Oryza sativa subsp. japonica OX=39947 GN=LOC_Os12g02370 PE=3 SV=1	LOC_Os12g02370	23.619	49.1	9	18	9	0.913	0.933	0.852	0.639	1.73	0.885	1.206	0.7675	cytoplasm	GO:0008152 metabolic process; GO:0009058 biosynthetic process; GO:0009628 response to abiotic stimulus; GO:0009812 flavonoid metabolic process; GO:0009813 flavonoid biosynthetic process; GO:0050896 response to stimulus; GO:0071704 organic substance metabolic process; GO:0080167 response to karrikin; GO:1901576 organic substance biosynthetic process;	GO:0005622 intracellular; GO:0005623 cell; GO:0005737 cytoplasm; GO:0005783 endoplasmic reticulum; GO:0012505 endomembrane system; GO:0043226 organelle; GO:0043227 membrane-bounded organelle; GO:0043229 intracellular organelle; GO:0043231 intracellular membrane-bounded organelle; GO:0044424 intracellular part; GO:0044444 cytoplasmic part; GO:0044464 cell part;	GO:0003824 catalytic activity; GO:0016853 isomerase activity; GO:0016872 intramolecular lyase activity; GO:0045430 chalcone isomerase activity;	K01859	E5.5.1.6; chalcone isomerase [EC:5.5.1.6]	osa00941 Flavonoid biosynthesis - Oryza sativa japonica (Japanese rice) (RefSeq); osa01100 Metabolic pathways - Oryza sativa japonica (Japanese rice) (RefSeq); osa01110 Biosynthesis of secondary metabolites - Oryza sativa japonica (Japanese rice) (RefSeq);	PF02431	Chalcone-flavanone isomerase
Q5VMJ3	Profilin LP04 OS=Oryza sativa subsp. japonica OX=39947 GN=Os06g0152100 PE=2 SV=1	Os06g0152100	14.133	24.4	2	6	2	0.855	0.961	0.827	1.04	1.213	1.16	1.291	0.0166238	cytoplasm	GO:0000003 reproduction; GO:0000902 cell morphogenesis; GO:0000904 cell morphogenesis involved in differentiation; GO:0003006 developmental process involved in reproduction; GO:0006810 transport; GO:0007097 nuclear migration; GO:0007154 cell communication; GO:0007165 signal transduction; GO:0007186 G-protein coupled receptor signaling pathway; GO:0007275 multicellular organism development; GO:000…	GO:0005622 intracellular; GO:0005623 cell; GO:0005737 cytoplasm; GO:0005856 cytoskeleton; GO:0005938 cell cortex; GO:0015629 actin cytoskeleton; GO:0043226 organelle; GO:0043228 non-membrane-bounded organelle; GO:0043229 intracellular organelle; GO:0043232 intracellular non-membrane-bounded organelle; GO:0044424 intracellular part; GO:0044444 cytoplasmic part; GO:0044464 cell part; GO:0071944 cel…	GO:0003779 actin binding; GO:0003785 actin monomer binding; GO:0005488 binding; GO:0005515 protein binding; GO:0005543 phospholipid binding; GO:0005546 phosphatidylinositol-4,5-bisphosphate binding; GO:0008092 cytoskeletal protein binding; GO:0008289 lipid binding; GO:0035091 phosphatidylinositol binding; GO:0043167 ion binding; GO:0043168 anion binding; GO:0070064 proline-rich region binding; GO…	K05759	PFN; profilin		PF00235	Profilin	Z	KOG1755	Profilin
Q10DW3	Matrin-type domain-containing protein(predicted) OS=Oryza sativa subsp. japonica OX=39947 GN=LOC_Os03g50850 PE=4 SV=1	LOC_Os03g50850	59.84	8.3	4	5	4	0.969	0.855	1.048	1.002	1.178	0.991	1.104	0.28958	cytoplasm	GO:0000245 spliceosomal complex assembly; GO:0000375 RNA splicing, via transesterification reactions; GO:0000377 RNA splicing, via transesterification reactions with bulged adenosine as nucleophile; GO:0000389 mRNA 3'-splice site recognition; GO:0000398 mRNA splicing, via spliceosome; GO:0006139 nucleobase-containing compound metabolic process; GO:0006376 mRNA splice site selection; GO:0006396 RN…	GO:0005622 intracellular; GO:0005623 cell; GO:0005634 nucleus; GO:0005654 nucleoplasm; GO:0005681 spliceosomal complex; GO:0005737 cytoplasm; GO:0005829 cytosol; GO:0016604 nuclear body; GO:0016607 nuclear speck; GO:0031974 membrane-enclosed lumen; GO:0031981 nuclear lumen; GO:0032991 macromolecular complex; GO:0043226 organelle; GO:0043227 membrane-bounded organelle; GO:0043229 intracellular org…	GO:0003676 nucleic acid binding; GO:0003723 RNA binding; GO:0005488 binding; GO:0097159 organic cyclic compound binding; GO:1901363 heterocyclic compound binding;	K12827	SF3A3, SAP61, PRP9; splicing factor 3A subunit 3	osa03040 Spliceosome - Oryza sativa japonica (Japanese rice) (RefSeq);	PF12108; PF13297	Splicing factor SF3a60 binding domain; Telomere stability C-terminal	AO	KOG2636	Splicing factor 3a, subunit 3
A0A0P0UZ39	TauD domain-containing protein(predicted) OS=Oryza sativa subsp. japonica OX=39947 GN=Os01g0190000 PE=4 SV=1	Os01g0190000	31.176	28.1	7	11	7	0.916	0.962	0.89	1.15	0.91	1.204	1.179	0.152584	cytoplasm		GO:0005622 intracellular; GO:0005623 cell; GO:0005634 nucleus; GO:0043226 organelle; GO:0043227 membrane-bounded organelle; GO:0043229 intracellular organelle; GO:0043231 intracellular membrane-bounded organelle; GO:0044424 intracellular part; GO:0044464 cell part;					PF02668	Taurine catabolism dioxygenase TauD, TfdA family
Q7F9Y6	OSIGBa0142I02-OSIGBa0101B20.3 protein(predicted) OS=Oryza sativa subsp. japonica OX=39947 GN=Os04g0591000 PE=2 SV=1	Os04g0591000	31.672	24.7	5	11	5	0.89	0.961	0.879	0.823	1.035	1.469	1.219	0.37626	chloroplast							PF00076	RNA recognition motif. (a.k.a. RRM, RBD, or RNP domain)	A	KOG0118	FOG: RRM domain
Q0DEV8	Mg-por_mtran_C domain-containing protein(predicted) OS=Oryza sativa subsp. japonica OX=39947 GN=Os06g0132400 PE=4 SV=1	Os06g0132400	12.532	33.9	4	7	4	0.972	0.922	0.947	0.956	1.285	0.869	1.095	0.58554	cytoplasm	GO:0006725 cellular aromatic compound metabolic process; GO:0006778 porphyrin-containing compound metabolic process; GO:0006779 porphyrin-containing compound biosynthetic process; GO:0006807 nitrogen compound metabolic process; GO:0008152 metabolic process; GO:0009058 biosynthetic process; GO:0009987 cellular process; GO:0015994 chlorophyll metabolic process; GO:0015995 chlorophyll biosynthetic p…	GO:0005622 intracellular; GO:0005623 cell; GO:0005737 cytoplasm; GO:0009507 chloroplast; GO:0009526 plastid envelope; GO:0009534 chloroplast thylakoid; GO:0009536 plastid; GO:0009579 thylakoid; GO:0009941 chloroplast envelope; GO:0031967 organelle envelope; GO:0031975 envelope; GO:0031976 plastid thylakoid; GO:0031984 organelle subcompartment; GO:0043226 organelle; GO:0043227 membrane-bounded org…	GO:0003824 catalytic activity; GO:0008168 methyltransferase activity; GO:0008171 O-methyltransferase activity; GO:0008757 S-adenosylmethionine-dependent methyltransferase activity; GO:0016740 transferase activity; GO:0016741 transferase activity, transferring one-carbon groups; GO:0046406 magnesium protoporphyrin IX methyltransferase activity;	K03428	bchM, chlM; magnesium-protoporphyrin O-methyltransferase [EC:2.1.1.11]	osa00860 Porphyrin and chlorophyll metabolism - Oryza sativa japonica (Japanese rice) (RefSeq); osa01100 Metabolic pathways - Oryza sativa japonica (Japanese rice) (RefSeq); osa01110 Biosynthesis of secondary metabolites - Oryza sativa japonica (Japanese rice) (RefSeq);			H	KOG1270	Methyltransferases
Q5N9Z8	Aminotran_1_2 domain-containing protein(predicted) OS=Oryza sativa subsp. japonica OX=39947 GN=Os01g0871300 PE=2 SV=1	Os01g0871300	48.908	12.2	4	7	4	1.011	0.955	1.021	0.934	1.325	0.739	1.004	0.89712	chloroplast	GO:0000003 reproduction; GO:0003006 developmental process involved in reproduction; GO:0006082 organic acid metabolic process; GO:0006520 cellular amino acid metabolic process; GO:0006725 cellular aromatic compound metabolic process; GO:0006807 nitrogen compound metabolic process; GO:0007275 multicellular organism development; GO:0008152 metabolic process; GO:0008652 cellular amino acid biosynthe…	GO:0005622 intracellular; GO:0005623 cell; GO:0005737 cytoplasm; GO:0009507 chloroplast; GO:0009532 plastid stroma; GO:0009536 plastid; GO:0009570 chloroplast stroma; GO:0043226 organelle; GO:0043227 membrane-bounded organelle; GO:0043229 intracellular organelle; GO:0043231 intracellular membrane-bounded organelle; GO:0044422 organelle part; GO:0044424 intracellular part; GO:0044434 chloroplast p…	GO:0003824 catalytic activity; GO:0004069 L-aspartate:2-oxoglutarate aminotransferase activity; GO:0008483 transaminase activity; GO:0016740 transferase activity; GO:0016769 transferase activity, transferring nitrogenous groups; GO:0033853 aspartate-prephenate aminotransferase activity; GO:0033854 glutamate-prephenate aminotransferase activity;	K15849	PAT, AAT; bifunctional aspartate aminotransferase and glutamate/aspartate-prephenate aminotransferase [EC:2.6.1.1 2.6.1.78 2.6.1.79]	osa00350 Tyrosine metabolism - Oryza sativa japonica (Japanese rice) (RefSeq); osa00360 Phenylalanine metabolism - Oryza sativa japonica (Japanese rice) (RefSeq); osa00400 Phenylalanine, tyrosine and tryptophan biosynthesis - Oryza sativa japonica (Japanese rice) (RefSeq); osa00950 Isoquinoline alkaloid biosynthesis - Oryza sativa japonica (Japanese rice) (RefSeq); osa00960 Tropane, piperidine an…	PF00155	Aminotransferase class I and II	E	KOG0257	Kynurenine aminotransferase, glutamine transaminase K
Q10BB4	Dolichol-phosphate mannosyltransferase subunit 1 OS=Oryza sativa subsp. japonica OX=39947 GN=LOC_Os03g60939 PE=2 SV=1	LOC_Os03g60939	27.113	4.5	1	1	1	1.077	0.929	1.088	0.979	1.014	0.965	0.956	0.46752	cytoplasm	GO:0042221 response to chemical; GO:0050896 response to stimulus; GO:0060359 response to ammonium ion; GO:1901698 response to nitrogen compound;	GO:0005622 intracellular; GO:0005623 cell; GO:0005737 cytoplasm; GO:0005783 endoplasmic reticulum; GO:0012505 endomembrane system; GO:0031501 mannosyltransferase complex; GO:0032991 macromolecular complex; GO:0033185 dolichol-phosphate-mannose synthase complex; GO:0043226 organelle; GO:0043227 membrane-bounded organelle; GO:0043229 intracellular organelle; GO:0043231 intracellular membrane-bounde…		K00721	DPM1; dolichol-phosphate mannosyltransferase [EC:2.4.1.83]	osa00510 N-Glycan biosynthesis - Oryza sativa japonica (Japanese rice) (RefSeq); osa01100 Metabolic pathways - Oryza sativa japonica (Japanese rice) (RefSeq);			M	KOG2978	Dolichol-phosphate mannosyltransferase
Q8W316	Expressed protein OS=Oryza sativa subsp. japonica OX=39947 GN=LOC_Os03g50530 PE=4 SV=1	LOC_Os03g50530	19.408	30	5	7	5	0.882	0.937	0.803	1.065	0.943	1.37	1.288	0.110197	chloroplast
Q2R1U4	CDK5RAP1-like protein OS=Oryza sativa subsp. japonica OX=39947 GN=Os11g0592800 PE=2 SV=1	Os11g0592800	67.105	6.8	3	3	3	1.071	0.987	1.07	0.822	1.253	0.807	0.921	0.5212	chloroplast	GO:0000079 regulation of cyclin-dependent protein serine/threonine kinase activity; GO:0001932 regulation of protein phosphorylation; GO:0019220 regulation of phosphate metabolic process; GO:0019222 regulation of metabolic process; GO:0031323 regulation of cellular metabolic process; GO:0031399 regulation of protein modification process; GO:0032268 regulation of cellular protein metabolic process…						PF04055; PF01938	Radical SAM superfamily; TRAM domain	T	KOG2492	CDK5 activator-binding protein
Q6H748	Chlorophyll a-b binding protein, chloroplastic OS=Oryza sativa subsp. japonica OX=39947 GN=P0026H03.3-1 PE=2 SV=1	P0026H03.3-1	29.209	30.5	5	30	5	1.089	1.088	1.124	0.898	0.743	1.071	0.822	0.189698	chloroplast				K08909	LHCA3; light-harvesting complex I chlorophyll a/b binding protein 3	osa00196 Photosynthesis - antenna proteins - Oryza sativa japonica (Japanese rice) (RefSeq); osa01100 Metabolic pathways - Oryza sativa japonica (Japanese rice) (RefSeq);
Q688M9	'putative endo-1,31,4-beta-D-glucanase OS=Oryza sativa subsp. japonica OX=39947 GN=Os05g0399100 PE=2 SV=1	Os05g0399100	25.769	32.9	7	12	7	0.962	0.954	0.924	1.057	1.03	1.103	1.123	0.0077765	cytoplasm							PF01738	Dienelactone hydrolase family	Q	KOG3043	Predicted hydrolase related to dienelactone hydrolase
Q10H93	Expressed protein OS=Oryza sativa subsp. japonica OX=39947 GN=LOC_Os03g40010 PE=4 SV=1	LOC_Os03g40010	77.887	3.6	2	2	2									nucleus				K17046	DEK; protein DEK		PF08766	DEK C terminal domain	B	KOG2266	Chromatin-associated protein Dek and related proteins, contains SAP DNA binding domain
Q6ZF50	Short-chain type dehydrogenase/reductase(predicted) OS=Oryza sativa subsp. japonica OX=39947 GN=Os07g0561500 PE=4 SV=1	Os07g0561500	26.595	21.5	5	6	5	0.932	0.978	0.926	1.093	0.83	1.284	1.131	0.49142	chloroplast				K00059	fabG; 3-oxoacyl-[acyl-carrier protein] reductase [EC:1.1.1.100]	osa00061 Fatty acid biosynthesis - Oryza sativa japonica (Japanese rice) (RefSeq); osa00780 Biotin metabolism - Oryza sativa japonica (Japanese rice) (RefSeq); osa01100 Metabolic pathways - Oryza sativa japonica (Japanese rice) (RefSeq); osa01212 Fatty acid metabolism - Oryza sativa japonica (Japanese rice) (RefSeq);	PF13561	Enoyl-(Acyl carrier protein) reductase	Q	KOG0725	Reductases with broad range of substrate specificities
Q5QLS7	Thioredoxin-like fold domain-containing protein MRL7 homolog, chloroplastic OS=Oryza sativa subsp. japonica OX=39947 GN=MRL7 PE=2 SV=1	MRL7	36.327	3.2	1	1	1									chloroplast	GO:0006355 regulation of transcription, DNA-templated; GO:0006996 organelle organization; GO:0009657 plastid organization; GO:0009658 chloroplast organization; GO:0009889 regulation of biosynthetic process; GO:0009987 cellular process; GO:0010468 regulation of gene expression; GO:0010556 regulation of macromolecule biosynthetic process; GO:0016043 cellular component organization; GO:0019219 regul…	GO:0005622 intracellular; GO:0005623 cell; GO:0005737 cytoplasm; GO:0009295 nucleoid; GO:0009507 chloroplast; GO:0009532 plastid stroma; GO:0009536 plastid; GO:0009570 chloroplast stroma; GO:0042644 chloroplast nucleoid; GO:0042646 plastid nucleoid; GO:0043226 organelle; GO:0043227 membrane-bounded organelle; GO:0043228 non-membrane-bounded organelle; GO:0043229 intracellular organelle; GO:004323…
A0A0P0WEK4	OSIGBa0152L12.11 protein(predicted) OS=Oryza sativa subsp. japonica OX=39947 GN=Os04g0611267 PE=4 SV=1	Os04g0611267	7.5535	18.3	1	1	1	0.896	0.999	1.185	0.676	1.264	0.982	0.949	0.71486	cytoplasm
Q7X7F0	OSIGBa0125M19.13 protein(predicted) OS=Oryza sativa subsp. japonica OX=39947 GN=Os04g0532400 PE=3 SV=2	Os04g0532400	33.208	10.1	3	3	3	1.04	1	1.003	1.2	0.406	1.476	1.013	0.78612	chloroplast							PF00106	short chain dehydrogenase	Q	KOG1208	Dehydrogenases with different specificities (related to short-chain alcohol dehydrogenases)
Q69TG9	Glycine-rich protein-like OS=Oryza sativa subsp. japonica OX=39947 GN=Os06g0216700 PE=2 SV=1	Os06g0216700	16.547	12.8	2	2	2	0.972	1.014	0.966	1.04	1.22	0.803	1.038	0.87104	extracellular							PF02298	Plastocyanin-like domain
A0A0P0V1K4	dTDP-glucose 4-6-dehydratase-like protein (Fragment)(predicted) OS=Oryza sativa subsp. japonica OX=39947 GN=Os01g0315800 PE=4 SV=1	Os01g0315800	25.327	13.3	4	5	3	1.013	1.043	0.981	0.96	0.906	1.149	0.993	0.87694	chloroplast				K08678	UXS1, uxs; UDP-glucuronate decarboxylase [EC:4.1.1.35]	osa00520 Amino sugar and nucleotide sugar metabolism - Oryza sativa japonica (Japanese rice) (RefSeq); osa01100 Metabolic pathways - Oryza sativa japonica (Japanese rice) (RefSeq);			GM	KOG1429	dTDP-glucose 4-6-dehydratase/UDP-glucuronic acid decarboxylase
Q84L14	Nuclear cap-binding protein subunit 2 OS=Oryza sativa subsp. japonica OX=39947 GN=CBP20 PE=2 SV=1	CBP20	28.573	10.7	2	2	2	0.745	0.869	1.011	1.181	1.119	1.125	1.305	0.038184	nucleus	GO:0000375 RNA splicing, via transesterification reactions; GO:0000377 RNA splicing, via transesterification reactions with bulged adenosine as nucleophile; GO:0000394 RNA splicing, via endonucleolytic cleavage and ligation; GO:0000398 mRNA splicing, via spliceosome; GO:0006139 nucleobase-containing compound metabolic process; GO:0006396 RNA processing; GO:0006397 mRNA processing; GO:0006725 cell…	GO:0005622 intracellular; GO:0005623 cell; GO:0005845 mRNA cap binding complex; GO:0005846 nuclear cap binding complex; GO:0032991 macromolecular complex; GO:0034518 RNA cap binding complex; GO:0044424 intracellular part; GO:0044464 cell part;	GO:0000339 RNA cap binding; GO:0003676 nucleic acid binding; GO:0003723 RNA binding; GO:0005488 binding; GO:0097159 organic cyclic compound binding; GO:1901363 heterocyclic compound binding;	K12883	NCBP2, CBP20; nuclear cap-binding protein subunit 2	osa03013 RNA transport - Oryza sativa japonica (Japanese rice) (RefSeq); osa03015 mRNA surveillance pathway - Oryza sativa japonica (Japanese rice) (RefSeq); osa03040 Spliceosome - Oryza sativa japonica (Japanese rice) (RefSeq);	PF00076	RNA recognition motif. (a.k.a. RRM, RBD, or RNP domain)	A	KOG0121	Nuclear cap-binding protein complex, subunit CBP20 (RRM superfamily)
A0A0P0X9J7	Probable protein phosphatase 2C 65(predicted) OS=Oryza sativa subsp. japonica OX=39947 GN=Os07g0646100 PE=3 SV=1	Os07g0646100	39.194	4.3	1	1	1	1.013	0.914	0.985	0.941	1.037	1.164	1.079	0.34692	cytoplasm		GO:0005623 cell; GO:0005886 plasma membrane; GO:0016020 membrane; GO:0044464 cell part; GO:0071944 cell periphery;							T	KOG0698	Serine/threonine protein phosphatase
Q8H3I6	PKS_KS domain-containing protein(predicted) OS=Oryza sativa subsp. japonica OX=39947 GN=B1056G08.109 PE=2 SV=2	B1056G08.109	54.536	2.2	1	2	1	0.976	1.015	0.897	0.982	1.212	0.937	1.084	0.43388	chloroplast	GO:0000003 reproduction; GO:0003006 developmental process involved in reproduction; GO:0006082 organic acid metabolic process; GO:0006629 lipid metabolic process; GO:0006631 fatty acid metabolic process; GO:0006633 fatty acid biosynthetic process; GO:0006636 unsaturated fatty acid biosynthetic process; GO:0006950 response to stress; GO:0007275 multicellular organism development; GO:0008152 metabo…	GO:0005622 intracellular; GO:0005623 cell; GO:0005737 cytoplasm; GO:0009507 chloroplast; GO:0009532 plastid stroma; GO:0009536 plastid; GO:0009570 chloroplast stroma; GO:0043226 organelle; GO:0043227 membrane-bounded organelle; GO:0043229 intracellular organelle; GO:0043231 intracellular membrane-bounded organelle; GO:0044422 organelle part; GO:0044424 intracellular part; GO:0044434 chloroplast p…	GO:0003824 catalytic activity; GO:0004312 fatty acid synthase activity; GO:0004315 3-oxoacyl-[acyl-carrier-protein] synthase activity; GO:0016740 transferase activity; GO:0016746 transferase activity, transferring acyl groups; GO:0016747 transferase activity, transferring acyl groups other than amino-acyl groups;	K09458	fabF; 3-oxoacyl-[acyl-carrier-protein] synthase II [EC:2.3.1.179]	osa00061 Fatty acid biosynthesis - Oryza sativa japonica (Japanese rice) (RefSeq); osa00780 Biotin metabolism - Oryza sativa japonica (Japanese rice) (RefSeq); osa01100 Metabolic pathways - Oryza sativa japonica (Japanese rice) (RefSeq); osa01212 Fatty acid metabolism - Oryza sativa japonica (Japanese rice) (RefSeq);	PF00109; PF02801	Beta-ketoacyl synthase, N-terminal domain; Beta-ketoacyl synthase, C-terminal domain	IQ	KOG1394	3-oxoacyl-(acyl-carrier-protein) synthase (I and II)
Q7XPL2	Oxygen-dependent coproporphyrinogen-III oxidase, chloroplastic OS=Oryza sativa subsp. japonica OX=39947 GN=CPX PE=2 SV=2	CPX	43.871	39.8	15	38	15	0.892	0.931	0.88	0.958	1.286	1.086	1.232	0.081359	chloroplast	GO:0009719 response to endogenous stimulus; GO:0009725 response to hormone; GO:0009735 response to cytokinin; GO:0010033 response to organic substance; GO:0042221 response to chemical; GO:0050896 response to stimulus;	GO:0005576 extracellular region; GO:0005622 intracellular; GO:0005623 cell; GO:0005737 cytoplasm; GO:0009507 chloroplast; GO:0009532 plastid stroma; GO:0009536 plastid; GO:0009570 chloroplast stroma; GO:0043226 organelle; GO:0043227 membrane-bounded organelle; GO:0043229 intracellular organelle; GO:0043231 intracellular membrane-bounded organelle; GO:0044422 organelle part; GO:0044424 intracellul…	GO:0005488 binding; GO:0005515 protein binding; GO:0042802 identical protein binding; GO:0042803 protein homodimerization activity; GO:0046983 protein dimerization activity;	K00228	CPOX, hemF; coproporphyrinogen III oxidase [EC:1.3.3.3]	osa00860 Porphyrin and chlorophyll metabolism - Oryza sativa japonica (Japanese rice) (RefSeq); osa01100 Metabolic pathways - Oryza sativa japonica (Japanese rice) (RefSeq); osa01110 Biosynthesis of secondary metabolites - Oryza sativa japonica (Japanese rice) (RefSeq);			H	KOG1518	Coproporphyrinogen III oxidase CPO/HEM13
Q53LS6	At3g03330/T21P5_25 OS=Oryza sativa subsp. japonica OX=39947 GN=LOC_Os11g16410 PE=2 SV=1	LOC_Os11g16410	35.399	3	1	1	1									extracellular				K11165	DHRS7; dehydrogenase/reductase SDR family member 7 [EC:1.1.-.-]		PF00106	short chain dehydrogenase	Q	KOG1205	Predicted dehydrogenase
B7EG21	RRM domain-containing protein(predicted) OS=Oryza sativa subsp. japonica OX=39947 GN=Os07g0586000 PE=2 SV=1	Os07g0586000	22.403	6.1	1	1	1	0.957	0.964	1.098	0.951	1.097	0.966	0.998	0.97984	chloroplast									S	KOG2891	Surface glycoprotein
A0A0N7KU05	Os12g0466587 protein OS=Oryza sativa subsp. japonica OX=39947 GN=Os12g0466587 PE=4 SV=1	Os12g0466587	11.813	18.9	1	2	1	0.922	0.973	0.886	0.813	1.489	0.904	1.153	0.62876	chloroplast
Q10MJ2	Expressed protein OS=Oryza sativa subsp. japonica OX=39947 GN=LOC_Os03g19400 PE=2 SV=1	LOC_Os03g19400	28.201	3.9	1	1	1	1.007	1.025	1.153	1.009	0.986	0.859	0.896	0.168741	extracellular
Q337E9	Malic enzyme OS=Oryza sativa subsp. japonica OX=39947 GN=LOC_Os10g35960 PE=3 SV=2	LOC_Os10g35960	68.279	29.2	13	16	13	1.048	1.043	1.024	1.042	0.99	0.881	0.935	0.30052	mitochondria	GO:0006082 organic acid metabolic process; GO:0006090 pyruvate metabolic process; GO:0006108 malate metabolic process; GO:0008152 metabolic process; GO:0009987 cellular process; GO:0019752 carboxylic acid metabolic process; GO:0032787 monocarboxylic acid metabolic process; GO:0043436 oxoacid metabolic process; GO:0043648 dicarboxylic acid metabolic process; GO:0044237 cellular metabolic process; …	GO:0005622 intracellular; GO:0005623 cell; GO:0005737 cytoplasm; GO:0005739 mitochondrion; GO:0005759 mitochondrial matrix; GO:0009507 chloroplast; GO:0009536 plastid; GO:0031974 membrane-enclosed lumen; GO:0043226 organelle; GO:0043227 membrane-bounded organelle; GO:0043229 intracellular organelle; GO:0043231 intracellular membrane-bounded organelle; GO:0043233 organelle lumen; GO:0044422 organe…	GO:0000166 nucleotide binding; GO:0003824 catalytic activity; GO:0004470 malic enzyme activity; GO:0004471 malate dehydrogenase (decarboxylating) (NAD+) activity; GO:0005488 binding; GO:0005515 protein binding; GO:0005524 ATP binding; GO:0008144 drug binding; GO:0008270 zinc ion binding; GO:0016491 oxidoreductase activity; GO:0016614 oxidoreductase activity, acting on CH-OH group of donors; GO:00…	K00028	E1.1.1.39; malate dehydrogenase (decarboxylating) [EC:1.1.1.39]	osa00620 Pyruvate metabolism - Oryza sativa japonica (Japanese rice) (RefSeq); osa00710 Carbon fixation in photosynthetic organisms - Oryza sativa japonica (Japanese rice) (RefSeq); osa01100 Metabolic pathways - Oryza sativa japonica (Japanese rice) (RefSeq); osa01200 Carbon metabolism - Oryza sativa japonica (Japanese rice) (RefSeq);	PF00390; PF03949	Malic enzyme, N-terminal domain; Malic enzyme, NAD binding domain	C	KOG1257	NADP+-dependent malic enzyme
Q5Z9X9	Flowering locus K homology domain(predicted) OS=Oryza sativa subsp. japonica OX=39947 GN=P0459H02.14 PE=4 SV=1	P0459H02.14	72.248	3	2	2	2	0.907	0.969	0.904	1.093	1.119	1.045	1.172	0.0063375	nucleus	GO:0001101 response to acid chemical; GO:0002831 regulation of response to biotic stimulus; GO:0006139 nucleobase-containing compound metabolic process; GO:0006396 RNA processing; GO:0006725 cellular aromatic compound metabolic process; GO:0006807 nitrogen compound metabolic process; GO:0006950 response to stress; GO:0006970 response to osmotic stress; GO:0007154 cell communication; GO:0007165 si…	GO:0005622 intracellular; GO:0005623 cell; GO:0005634 nucleus; GO:0005654 nucleoplasm; GO:0010445 nuclear dicing body; GO:0016604 nuclear body; GO:0031974 membrane-enclosed lumen; GO:0031981 nuclear lumen; GO:0043226 organelle; GO:0043227 membrane-bounded organelle; GO:0043229 intracellular organelle; GO:0043231 intracellular membrane-bounded organelle; GO:0043233 organelle lumen; GO:0044422 orga…	GO:0003676 nucleic acid binding; GO:0003723 RNA binding; GO:0005488 binding; GO:0070878 primary miRNA binding; GO:0097159 organic cyclic compound binding; GO:1901363 heterocyclic compound binding;	K21444	PCBP3_4; poly(rC)-binding protein 3/4		PF00013	KH domain	A	KOG2190	PolyC-binding proteins alphaCP-1 and related KH domain proteins
Q8H855	Expressed protein OS=Oryza sativa subsp. japonica OX=39947 GN=LOC_Os03g12560 PE=4 SV=1	LOC_Os03g12560	27.316	18.7	3	4	3	0.971	0.862	0.86	0.901	1.329	1.123	1.245	0.156143	chloroplast
Q0DDN2	Putative Tic22(predicted) OS=Oryza sativa subsp. japonica OX=39947 GN=Os06g0213200 PE=4 SV=1	Os06g0213200	6.3882	19	1	1	1	0.895	0.948	0.994	1.195	0.788	1.263	1.144	0.49276	cytoplasm,nucleus		GO:0005622 intracellular; GO:0005623 cell; GO:0005737 cytoplasm; GO:0009507 chloroplast; GO:0009526 plastid envelope; GO:0009536 plastid; GO:0009941 chloroplast envelope; GO:0031967 organelle envelope; GO:0031975 envelope; GO:0043226 organelle; GO:0043227 membrane-bounded organelle; GO:0043229 intracellular organelle; GO:0043231 intracellular membrane-bounded organelle; GO:0044422 organelle part;…
Q5VMB3	ATPase-like OS=Oryza sativa subsp. japonica OX=39947 GN=Os06g0155600 PE=4 SV=1	Os06g0155600	70.051	10.4	6	8	6	0.921	0.999	0.988	0.97	1.076	1.075	1.073	0.176557	mitochondria							PF00004	ATPase family associated with various cellular activities (AAA)
Q2QXR8	Pyruvate kinase 2, cytosolic OS=Oryza sativa subsp. japonica OX=39947 GN=Os12g0145700 PE=2 SV=1	Os12g0145700	57.441	35.1	14	25	2	1.186	1.086	1.194	0.917	0.997	0.646	0.739	0.079464	cytoplasm	GO:0005975 carbohydrate metabolic process; GO:0006082 organic acid metabolic process; GO:0006090 pyruvate metabolic process; GO:0006091 generation of precursor metabolites and energy; GO:0006096 glycolytic process; GO:0006139 nucleobase-containing compound metabolic process; GO:0006163 purine nucleotide metabolic process; GO:0006164 purine nucleotide biosynthetic process; GO:0006165 nucleoside di…	GO:0005622 intracellular; GO:0005623 cell; GO:0005737 cytoplasm; GO:0044424 intracellular part; GO:0044464 cell part;	GO:0003824 catalytic activity; GO:0004743 pyruvate kinase activity; GO:0016740 transferase activity; GO:0016772 transferase activity, transferring phosphorus-containing groups; GO:0016773 phosphotransferase activity, alcohol group as acceptor;	K00873	PK, pyk; pyruvate kinase [EC:2.7.1.40]	osa00010 Glycolysis / Gluconeogenesis - Oryza sativa japonica (Japanese rice) (RefSeq); osa00230 Purine metabolism - Oryza sativa japonica (Japanese rice) (RefSeq); osa00620 Pyruvate metabolism - Oryza sativa japonica (Japanese rice) (RefSeq); osa01100 Metabolic pathways - Oryza sativa japonica (Japanese rice) (RefSeq); osa01110 Biosynthesis of secondary metabolites - Oryza sativa japonica (Japan…	PF02887	Pyruvate kinase, alpha/beta domain	G	KOG2323	Pyruvate kinase
P0C434	Photosystem II protein D1 OS=Oryza sativa subsp. japonica OX=39947 GN=psbA PE=3 SV=1	psbA	38.962	22.9	7	46	7	0.933	0.89	0.955	0.949	1.189	1.113	1.17	0.093956	plasma membrane		GO:0005622 intracellular; GO:0005623 cell; GO:0005737 cytoplasm; GO:0009507 chloroplast; GO:0009532 plastid stroma; GO:0009534 chloroplast thylakoid; GO:0009535 chloroplast thylakoid membrane; GO:0009536 plastid; GO:0009570 chloroplast stroma; GO:0009579 thylakoid; GO:0010287 plastoglobule; GO:0016020 membrane; GO:0031976 plastid thylakoid; GO:0031984 organelle subcompartment; GO:0034357 photosyn…	GO:0005488 binding; GO:0016168 chlorophyll binding; GO:0043167 ion binding; GO:0043168 anion binding; GO:0046906 tetrapyrrole binding; GO:0048037 cofactor binding; GO:0097159 organic cyclic compound binding; GO:1901363 heterocyclic compound binding;	K02703	psbA; photosystem II P680 reaction center D1 protein [EC:1.10.3.9]	osa00195 Photosynthesis - Oryza sativa japonica (Japanese rice) (RefSeq); osa01100 Metabolic pathways - Oryza sativa japonica (Japanese rice) (RefSeq);
Q6Z8J5	Peptidylprolyl isomerase OS=Oryza sativa subsp. japonica OX=39947 GN=Os02g0751600 PE=2 SV=1	Os02g0751600	23.446	34.3	6	13	6	0.97	0.949	0.93	1.06	0.916	1.194	1.113	0.32256	chloroplast	GO:0000413 protein peptidyl-prolyl isomerization; GO:0006457 protein folding; GO:0006464 cellular protein modification process; GO:0006807 nitrogen compound metabolic process; GO:0008152 metabolic process; GO:0009987 cellular process; GO:0018193 peptidyl-amino acid modification; GO:0018208 peptidyl-proline modification; GO:0019538 protein metabolic process; GO:0036211 protein modification process…	GO:0005622 intracellular; GO:0005623 cell; GO:0005737 cytoplasm; GO:0009507 chloroplast; GO:0009534 chloroplast thylakoid; GO:0009535 chloroplast thylakoid membrane; GO:0009536 plastid; GO:0009579 thylakoid; GO:0016020 membrane; GO:0031976 plastid thylakoid; GO:0031984 organelle subcompartment; GO:0034357 photosynthetic membrane; GO:0042651 thylakoid membrane; GO:0043226 organelle; GO:0043227 mem…	GO:0003755 peptidyl-prolyl cis-trans isomerase activity; GO:0003824 catalytic activity; GO:0005488 binding; GO:0005527 macrolide binding; GO:0005528 FK506 binding; GO:0008144 drug binding; GO:0016853 isomerase activity; GO:0016859 cis-trans isomerase activity; GO:0097159 organic cyclic compound binding; GO:1901363 heterocyclic compound binding;	K01802	E5.2.1.8; peptidylprolyl isomerase [EC:5.2.1.8]		PF00254	FKBP-type peptidyl-prolyl cis-trans isomerase	O	KOG0549	FKBP-type peptidyl-prolyl cis-trans isomerase
Q5ZE07	Multicopper oxidase LPR1 homolog 2 OS=Oryza sativa subsp. japonica OX=39947 GN=LPR2 PE=2 SV=1	LPR2	65.838	12.7	7	7	7	0.99	1.079	1.019	1.119	0.697	1.129	0.954	0.70408	chloroplast	GO:0006950 response to stress; GO:0007154 cell communication; GO:0008152 metabolic process; GO:0009267 cellular response to starvation; GO:0009605 response to external stimulus; GO:0009628 response to abiotic stimulus; GO:0009888 tissue development; GO:0009987 cellular process; GO:0009991 response to extracellular stimulus; GO:0010073 meristem maintenance; GO:0016036 cellular response to phosphat…	GO:0005618 cell wall; GO:0005622 intracellular; GO:0005623 cell; GO:0005737 cytoplasm; GO:0005783 endoplasmic reticulum; GO:0005794 Golgi apparatus; GO:0005829 cytosol; GO:0012505 endomembrane system; GO:0016020 membrane; GO:0030312 external encapsulating structure; GO:0043226 organelle; GO:0043227 membrane-bounded organelle; GO:0043229 intracellular organelle; GO:0043231 intracellular membrane-b…	GO:0003824 catalytic activity; GO:0016491 oxidoreductase activity; GO:0016679 oxidoreductase activity, acting on diphenols and related substances as donors; GO:0016682 oxidoreductase activity, acting on diphenols and related substances as donors, oxygen as acceptor; GO:0016722 oxidoreductase activity, oxidizing metal ions; GO:0052716 hydroquinone:oxygen oxidoreductase activity;				PF07731	Multicopper oxidase
Q40682	Elongation factor 1-delta 2 OS=Oryza sativa subsp. japonica OX=39947 GN=Os03g0406200 PE=2 SV=3	Os03g0406200	24.654	52.2	8	12	6	1.016	1.035	0.927	1.041	0.984	1.034	1.027	0.5112	cytoplasm		GO:0005622 intracellular; GO:0005623 cell; GO:0005737 cytoplasm; GO:0005829 cytosol; GO:0044424 intracellular part; GO:0044444 cytoplasmic part; GO:0044464 cell part;		K03232	EEF1B; elongation factor 1-beta		PF00736	EF-1 guanine nucleotide exchange domain	J	KOG1668	Elongation factor 1 beta/delta chain
Q652L9	DUF1618 domain-containing protein(predicted) OS=Oryza sativa subsp. japonica OX=39947 GN=Os09g0567000 PE=4 SV=1	Os09g0567000	54.508	2.7	1	1	1									cytoplasm									O	KOG0907	Thioredoxin
Q6Z0P6	Ribonucleoprotein-like(predicted) OS=Oryza sativa subsp. japonica OX=39947 GN=OJ1136_D12.118 PE=2 SV=1	OJ1136_D12.118	36.738	14.3	5	8	5	0.915	0.957	0.925	1.083	0.937	1.248	1.168	0.150199	nucleus				K12741	HNRNPA1_3; heterogeneous nuclear ribonucleoprotein A1/A3	osa03040 Spliceosome - Oryza sativa japonica (Japanese rice) (RefSeq);	PF00076	RNA recognition motif. (a.k.a. RRM, RBD, or RNP domain)	A	KOG0118	FOG: RRM domain
Q69WH7	TOM1-like protein 2(predicted) OS=Oryza sativa subsp. japonica OX=39947 GN=Os06g0332400 PE=4 SV=1	Os06g0332400	73.725	6.4	4	4	4	0.985	0.952	1.023	0.992	1.045	1.048	1.042	0.20446	nucleus	GO:0006082 organic acid metabolic process; GO:0006464 cellular protein modification process; GO:0006605 protein targeting; GO:0006625 protein targeting to peroxisome; GO:0006629 lipid metabolic process; GO:0006631 fatty acid metabolic process; GO:0006635 fatty acid beta-oxidation; GO:0006807 nitrogen compound metabolic process; GO:0006810 transport; GO:0006886 intracellular protein transport; GO:…	GO:0005622 intracellular; GO:0005623 cell; GO:0005737 cytoplasm; GO:0044424 intracellular part; GO:0044464 cell part;	GO:0003824 catalytic activity; GO:0004842 ubiquitin-protein transferase activity; GO:0005488 binding; GO:0005515 protein binding; GO:0016740 transferase activity; GO:0019787 ubiquitin-like protein transferase activity; GO:0019899 enzyme binding; GO:0031625 ubiquitin protein ligase binding; GO:0044389 ubiquitin-like protein ligase binding; GO:0061630 ubiquitin protein ligase activity; GO:0061659 u…				PF00790; PF03127	VHS domain; GAT domain	U	KOG1087	Cytosolic sorting protein GGA2/TOM1
Q8H7P4	FH protein interacting protein FIP1, putative, expressed OS=Oryza sativa subsp. japonica OX=39947 GN=OJ1217B09.2 PE=2 SV=1	OJ1217B09.2	28.374	4.5	1	1	1									nucleus							PF02893	GRAM domain
Q6ESK5	Peptidyl-prolyl cis-trans isomerase OS=Oryza sativa subsp. japonica OX=39947 GN=Os09g0411700 PE=2 SV=1	Os09g0411700	15.368	31.1	3	6	3	0.979	1.057	0.963	0.991	1.058	0.971	1.007	0.86252	mitochondria				K09579	PIN4; peptidyl-prolyl cis-trans isomerase NIMA-interacting 4 [EC:5.2.1.8]		PF13616	PPIC-type PPIASE domain	O	KOG3258	Parvulin-like peptidyl-prolyl cis-trans isomerase
A0A0P0YCJ3	Sulfurtransferase (Fragment) OS=Oryza sativa subsp. japonica OX=39947 GN=Os12g0608600 PE=4 SV=1	Os12g0608600	34.146	37.7	8	12	8	0.884	0.977	0.887	1.101	1.152	1.079	1.213	0.0070824	cytoplasm	GO:0000003 reproduction; GO:0003006 developmental process involved in reproduction; GO:0007275 multicellular organism development; GO:0009790 embryo development; GO:0009791 post-embryonic development; GO:0009793 embryo development ending in seed dormancy; GO:0010154 fruit development; GO:0022414 reproductive process; GO:0032501 multicellular organismal process; GO:0032502 developmental process; G…	GO:0005622 intracellular; GO:0005623 cell; GO:0005737 cytoplasm; GO:0005739 mitochondrion; GO:0005829 cytosol; GO:0009507 chloroplast; GO:0009536 plastid; GO:0043226 organelle; GO:0043227 membrane-bounded organelle; GO:0043229 intracellular organelle; GO:0043231 intracellular membrane-bounded organelle; GO:0044424 intracellular part; GO:0044444 cytoplasmic part; GO:0044464 cell part;	GO:0003824 catalytic activity; GO:0004792 thiosulfate sulfurtransferase activity; GO:0016740 transferase activity; GO:0016782 transferase activity, transferring sulfur-containing groups; GO:0016783 sulfurtransferase activity; GO:0016784 3-mercaptopyruvate sulfurtransferase activity;	K01011	TST, MPST, sseA; thiosulfate/3-mercaptopyruvate sulfurtransferase [EC:2.8.1.1 2.8.1.2]	osa00270 Cysteine and methionine metabolism - Oryza sativa japonica (Japanese rice) (RefSeq); osa00920 Sulfur metabolism - Oryza sativa japonica (Japanese rice) (RefSeq); osa01100 Metabolic pathways - Oryza sativa japonica (Japanese rice) (RefSeq); osa04122 Sulfur relay system - Oryza sativa japonica (Japanese rice) (RefSeq);	PF00581	Rhodanese-like domain	V	KOG1529	Mercaptopyruvate sulfurtransferase/thiosulfate sulfurtransferase
Q94LU9	UDP-N-acetylmuramoyl-L-alanyl-D-glutamate--2,6-diaminopimelate ligase MurE homolog, chloroplastic OS=Oryza sativa subsp. japonica OX=39947 GN=MURE PE=3 SV=1	MURE	82.194	6.1	4	4	4	0.992	1.002	0.983	1.025	0.988	1.097	1.045	0.24144	chloroplast	GO:0006996 organelle organization; GO:0009657 plastid organization; GO:0009658 chloroplast organization; GO:0009987 cellular process; GO:0010020 chloroplast fission; GO:0010468 regulation of gene expression; GO:0016043 cellular component organization; GO:0019222 regulation of metabolic process; GO:0043572 plastid fission; GO:0048285 organelle fission; GO:0050789 regulation of biological process; …	GO:0005622 intracellular; GO:0005623 cell; GO:0005737 cytoplasm; GO:0009295 nucleoid; GO:0009507 chloroplast; GO:0009536 plastid; GO:0043226 organelle; GO:0043227 membrane-bounded organelle; GO:0043229 intracellular organelle; GO:0043231 intracellular membrane-bounded organelle; GO:0044424 intracellular part; GO:0044444 cytoplasmic part; GO:0044464 cell part;					PF08245; PF02875	Mur ligase middle domain; Mur ligase family, glutamate ligase domain
Q6H5V7	Os02g0637900 protein OS=Oryza sativa subsp. japonica OX=39947 GN=Os02g0637900 PE=2 SV=1	Os02g0637900	23.895	7.4	1	1	1	0.895	0.959	1.088	0.99	0.917	1.21	1.059	0.6188	nucleus
Q9LST7	Proteasome subunit beta type-3 OS=Oryza sativa subsp. japonica OX=39947 GN=PBC1 PE=2 SV=1	PBC1	22.802	11.3	2	2	2	1.063	1.009	1.188	1.101	0.987	0.693	0.853	0.30116	chloroplast		GO:0000502 proteasome complex; GO:0005622 intracellular; GO:0005623 cell; GO:0005737 cytoplasm; GO:0005773 vacuole; GO:0005774 vacuolar membrane; GO:0005829 cytosol; GO:0005839 proteasome core complex; GO:0016020 membrane; GO:0019774 proteasome core complex, beta-subunit complex; GO:0031090 organelle membrane; GO:0032991 macromolecular complex; GO:0043226 organelle; GO:0043227 membrane-bounded or…		K02735	PSMB3; 20S proteasome subunit beta 3 [EC:3.4.25.1]	osa03050 Proteasome - Oryza sativa japonica (Japanese rice) (RefSeq);	PF00227	Proteasome subunit	O	KOG0180	20S proteasome, regulatory subunit beta type PSMB3/PUP3
Q2QW44	Zinc-finger homeodomain protein 3 OS=Oryza sativa subsp. japonica OX=39947 GN=ZHD3 PE=3 SV=3	ZHD3	34.951	11.2	2	2	1	0.969	1.271	0.887	0.413	0.998	1.467	0.92	0.64014	nucleus
B7EM60	Epimerase domain-containing protein(predicted) OS=Oryza sativa subsp. japonica OX=39947 GN=Os09g0491788 PE=2 SV=1	Os09g0491788	37.901	9.9	3	4	3	0.999	1.062	0.966	0.982	1.207	0.793	0.985	0.82804	chloroplast									V	KOG1502	Flavonol reductase/cinnamoyl-CoA reductase
P49199	40S ribosomal protein S8 OS=Oryza sativa subsp. japonica OX=39947 GN=RPS8 PE=2 SV=2	RPS8	24.829	40	7	11	2	1.088	1.044	1.023	0.804	1.247	0.798	0.903	0.49078	chloroplast	GO:0000462 maturation of SSU-rRNA from tricistronic rRNA transcript (SSU-rRNA, 5.8S rRNA, LSU-rRNA); GO:0006139 nucleobase-containing compound metabolic process; GO:0006364 rRNA processing; GO:0006396 RNA processing; GO:0006725 cellular aromatic compound metabolic process; GO:0006807 nitrogen compound metabolic process; GO:0006996 organelle organization; GO:0008152 metabolic process; GO:0009987 c…	GO:0000313 organellar ribosome; GO:0005618 cell wall; GO:0005622 intracellular; GO:0005623 cell; GO:0005634 nucleus; GO:0005730 nucleolus; GO:0005737 cytoplasm; GO:0005829 cytosol; GO:0005840 ribosome; GO:0005844 polysome; GO:0005886 plasma membrane; GO:0005911 cell-cell junction; GO:0009506 plasmodesma; GO:0009507 chloroplast; GO:0009532 plastid stroma; GO:0009536 plastid; GO:0009547 plastid rib…	GO:0003676 nucleic acid binding; GO:0003723 RNA binding; GO:0003729 mRNA binding; GO:0003735 structural constituent of ribosome; GO:0005198 structural molecule activity; GO:0005488 binding; GO:0097159 organic cyclic compound binding; GO:1901363 heterocyclic compound binding;	K02995	RP-S8e, RPS8; small subunit ribosomal protein S8e	osa03010 Ribosome - Oryza sativa japonica (Japanese rice) (RefSeq);			J	KOG3283	40S ribosomal protein S8
Q9AUR8	Coatomer subunit alpha-1 OS=Oryza sativa subsp. japonica OX=39947 GN=Os03g0711400 PE=2 SV=1	Os03g0711400	136.38	20.1	21	24	0									mitochondria	GO:0006810 transport; GO:0006886 intracellular protein transport; GO:0006888 ER to Golgi vesicle-mediated transport; GO:0006890 retrograde vesicle-mediated transport, Golgi to ER; GO:0006891 intra-Golgi vesicle-mediated transport; GO:0008104 protein localization; GO:0015031 protein transport; GO:0015833 peptide transport; GO:0016192 vesicle-mediated transport; GO:0033036 macromolecule localizatio…	GO:0005622 intracellular; GO:0005623 cell; GO:0005737 cytoplasm; GO:0005794 Golgi apparatus; GO:0005798 Golgi-associated vesicle; GO:0005829 cytosol; GO:0005886 plasma membrane; GO:0012505 endomembrane system; GO:0012506 vesicle membrane; GO:0016020 membrane; GO:0030117 membrane coat; GO:0030120 vesicle coat; GO:0030126 COPI vesicle coat; GO:0030135 coated vesicle; GO:0030137 COPI-coated vesicle;…		K05236	COPA, RET1; coatomer subunit alpha				U	KOG0292	Vesicle coat complex COPI, alpha subunit
Q75LK5	Ferredoxin OS=Oryza sativa subsp. japonica OX=39947 GN=LOC_Os03g61960 PE=2 SV=1	LOC_Os03g61960	16.209	56.2	4	6	3	0.861	0.815	0.967	1.036	1.087	1.37	1.322	0.051882	chloroplast				K02639	petF; ferredoxin	osa00195 Photosynthesis - Oryza sativa japonica (Japanese rice) (RefSeq);	PF00111	2Fe-2S iron-sulfur cluster binding domain
Q2QPW9	Mitochondrial import inner membrane translocase subunit Tim17/Tim22/Tim23 family protein, putative, expressed OS=Oryza sativa subsp. japonica OX=39947 GN=LOC_Os12g33020 PE=2 SV=1	LOC_Os12g33020	24.162	4.7	1	2	1	1.06	0.996	1.246	0.884	1.054	0.789	0.826	0.145417	nucleus	GO:0006605 protein targeting; GO:0006810 transport; GO:0006886 intracellular protein transport; GO:0008104 protein localization; GO:0015031 protein transport; GO:0015833 peptide transport; GO:0033036 macromolecule localization; GO:0033365 protein localization to organelle; GO:0034613 cellular protein localization; GO:0042886 amide transport; GO:0045036 protein targeting to chloroplast; GO:0045184…	GO:0005622 intracellular; GO:0005623 cell; GO:0005737 cytoplasm; GO:0009507 chloroplast; GO:0009526 plastid envelope; GO:0009527 plastid outer membrane; GO:0009536 plastid; GO:0009707 chloroplast outer membrane; GO:0009941 chloroplast envelope; GO:0016020 membrane; GO:0019867 outer membrane; GO:0031090 organelle membrane; GO:0031967 organelle envelope; GO:0031968 organelle outer membrane; GO:0031…	GO:0005488 binding; GO:0005515 protein binding; GO:0042802 identical protein binding; GO:0042803 protein homodimerization activity; GO:0046983 protein dimerization activity;						U	KOG1652	Mitochondrial import inner membrane translocase, subunit TIM17
Q6ZAA5	D-3-phosphoglycerate dehydrogenase OS=Oryza sativa subsp. japonica OX=39947 GN=Os08g0447000 PE=2 SV=1	Os08g0447000	64.558	24.8	11	12	10	1.062	1.036	0.998	0.99	1.109	0.751	0.921	0.50066	chloroplast		GO:0005622 intracellular; GO:0005623 cell; GO:0005634 nucleus; GO:0005737 cytoplasm; GO:0005829 cytosol; GO:0009507 chloroplast; GO:0009532 plastid stroma; GO:0009536 plastid; GO:0009570 chloroplast stroma; GO:0043226 organelle; GO:0043227 membrane-bounded organelle; GO:0043229 intracellular organelle; GO:0043231 intracellular membrane-bounded organelle; GO:0044422 organelle part; GO:0044424 intr…		K00058	serA, PHGDH; D-3-phosphoglycerate dehydrogenase / 2-oxoglutarate reductase [EC:1.1.1.95 1.1.1.399]	osa00260 Glycine, serine and threonine metabolism - Oryza sativa japonica (Japanese rice) (RefSeq); osa00270 Cysteine and methionine metabolism - Oryza sativa japonica (Japanese rice) (RefSeq); osa01100 Metabolic pathways - Oryza sativa japonica (Japanese rice) (RefSeq); osa01200 Carbon metabolism - Oryza sativa japonica (Japanese rice) (RefSeq); osa01230 Biosynthesis of amino acids - Oryza sativ…	PF00389; PF02826; PF01842	D-isomer specific 2-hydroxyacid dehydrogenase, catalytic domain; D-isomer specific 2-hydroxyacid dehydrogenase, NAD binding domain; ACT domain	E	KOG0068	D-3-phosphoglycerate dehydrogenase, D-isomer-specific 2-hydroxy acid dehydrogenase superfamily
A0A0P0X592	Putative Photosystem I reaction center subunit IV(predicted) OS=Oryza sativa subsp. japonica OX=39947 GN=Os07g0435300 PE=4 SV=1	Os07g0435300	8.7689	60.8	4	36	4	1.037	1.034	1.015	1.098	0.914	0.95	0.96	0.51476	cytoplasm				K02693	psaE; photosystem I subunit IV	osa00195 Photosynthesis - Oryza sativa japonica (Japanese rice) (RefSeq); osa01100 Metabolic pathways - Oryza sativa japonica (Japanese rice) (RefSeq);	PF02427	Photosystem I reaction centre subunit IV / PsaE
Q6ERL4	Aminotran_5 domain-containing protein(predicted) OS=Oryza sativa subsp. japonica OX=39947 GN=Os09g0338400 PE=2 SV=1	Os09g0338400	50.025	41.3	13	19	13	1.013	0.969	0.977	1.106	0.936	1.096	1.06	0.3726	chloroplast	GO:0006790 sulfur compound metabolic process; GO:0008152 metabolic process; GO:0009987 cellular process; GO:0016043 cellular component organization; GO:0016226 iron-sulfur cluster assembly; GO:0022607 cellular component assembly; GO:0031163 metallo-sulfur cluster assembly; GO:0044085 cellular component biogenesis; GO:0044237 cellular metabolic process; GO:0051186 cofactor metabolic process; GO:00…	GO:0005622 intracellular; GO:0005623 cell; GO:0005737 cytoplasm; GO:0005739 mitochondrion; GO:0043226 organelle; GO:0043227 membrane-bounded organelle; GO:0043229 intracellular organelle; GO:0043231 intracellular membrane-bounded organelle; GO:0044424 intracellular part; GO:0044444 cytoplasmic part; GO:0044464 cell part;	GO:0000166 nucleotide binding; GO:0003824 catalytic activity; GO:0005488 binding; GO:0005524 ATP binding; GO:0008144 drug binding; GO:0008270 zinc ion binding; GO:0016740 transferase activity; GO:0016782 transferase activity, transferring sulfur-containing groups; GO:0016783 sulfurtransferase activity; GO:0017076 purine nucleotide binding; GO:0030554 adenyl nucleotide binding; GO:0031071 cysteine…	K04487	iscS, NFS1; cysteine desulfurase [EC:2.8.1.7]	osa00730 Thiamine metabolism - Oryza sativa japonica (Japanese rice) (RefSeq); osa01100 Metabolic pathways - Oryza sativa japonica (Japanese rice) (RefSeq); osa04122 Sulfur relay system - Oryza sativa japonica (Japanese rice) (RefSeq);	PF00266	Aminotransferase class-V	E	KOG1549	Cysteine desulfurase NFS1
Q7XKI6	OSIGBa0115K01-H0319F09.13 protein(predicted) OS=Oryza sativa subsp. japonica OX=39947 GN=Os04g0527800 PE=2 SV=2	Os04g0527800	37.508	39.6	10	18	10	1.054	0.982	1.087	0.914	1.136	0.939	0.957	0.5578	chloroplast									S	KOG0154	RNA-binding protein RBM5 and related proteins, contain G-patch and RRM domains
Q7XJX7	CULLIN_2 domain-containing protein(predicted) OS=Oryza sativa subsp. japonica OX=39947 GN=Os04g0643000 PE=3 SV=2	Os04g0643000	84.803	1.1	1	1	1									cytoplasm	GO:0009314 response to radiation; GO:0009416 response to light stimulus; GO:0009628 response to abiotic stimulus; GO:0009639 response to red or far red light; GO:0009909 regulation of flower development; GO:0009911 positive regulation of flower development; GO:0048518 positive regulation of biological process; GO:0048580 regulation of post-embryonic development; GO:0048582 positive regulation of …	GO:0000151 ubiquitin ligase complex; GO:0005622 intracellular; GO:0005623 cell; GO:0005737 cytoplasm; GO:0005829 cytosol; GO:0031461 cullin-RING ubiquitin ligase complex; GO:0032991 macromolecular complex; GO:0044424 intracellular part; GO:0044444 cytoplasmic part; GO:0044464 cell part; GO:1902494 catalytic complex; GO:1990234 transferase complex;	GO:0005488 binding; GO:0005515 protein binding; GO:0019899 enzyme binding; GO:0031625 ubiquitin protein ligase binding; GO:0044389 ubiquitin-like protein ligase binding;	K03869	CUL3; cullin 3	osa04120 Ubiquitin mediated proteolysis - Oryza sativa japonica (Japanese rice) (RefSeq);	PF10557	Cullin protein neddylation domain	D	KOG2166	Cullins
Q7XXN2	Serine/threonine-protein kinase STY46(predicted) OS=Oryza sativa subsp. japonica OX=39947 GN=Os09g0544300 PE=2 SV=1	Os09g0544300	66.329	6.6	3	3	3	0.975	0.973	1.02	0.937	0.989	1.156	1.038	0.62858	cytoplasm	GO:0006464 cellular protein modification process; GO:0006468 protein phosphorylation; GO:0006793 phosphorus metabolic process; GO:0006796 phosphate-containing compound metabolic process; GO:0006807 nitrogen compound metabolic process; GO:0006996 organelle organization; GO:0007154 cell communication; GO:0007165 signal transduction; GO:0008152 metabolic process; GO:0009657 plastid organization; GO:…	GO:0005622 intracellular; GO:0005623 cell; GO:0005737 cytoplasm; GO:0005829 cytosol; GO:0044424 intracellular part; GO:0044444 cytoplasmic part; GO:0044464 cell part;	GO:0003824 catalytic activity; GO:0004672 protein kinase activity; GO:0004674 protein serine/threonine kinase activity; GO:0004712 protein serine/threonine/tyrosine kinase activity; GO:0016301 kinase activity; GO:0016740 transferase activity; GO:0016772 transferase activity, transferring phosphorus-containing groups; GO:0016773 phosphotransferase activity, alcohol group as acceptor;				PF07714	Protein tyrosine kinase	T	KOG0192	Tyrosine kinase specific for activated (GTP-bound) p21cdc42Hs
A0A0P0VWM6	Thioredoxin domain-containing protein(predicted) OS=Oryza sativa subsp. japonica OX=39947 GN=Os03g0311300 PE=4 SV=1	Os03g0311300	51.732	41.2	13	17	13	1.079	1.1	1.115	0.976	0.836	0.915	0.828	0.014179	chloroplast	GO:0009314 response to radiation; GO:0009416 response to light stimulus; GO:0009628 response to abiotic stimulus; GO:0010196 nonphotochemical quenching; GO:0050896 response to stimulus; GO:1990066 energy quenching;	GO:0005622 intracellular; GO:0005623 cell; GO:0005737 cytoplasm; GO:0009507 chloroplast; GO:0009532 plastid stroma; GO:0009534 chloroplast thylakoid; GO:0009536 plastid; GO:0009570 chloroplast stroma; GO:0009579 thylakoid; GO:0016020 membrane; GO:0031976 plastid thylakoid; GO:0031984 organelle subcompartment; GO:0034357 photosynthetic membrane; GO:0042651 thylakoid membrane; GO:0043226 organelle;…					PF13905	Thioredoxin-like	O	KOG2914	Predicted haloacid-halidohydrolase and related hydrolases
A0A0P0V8I5	FCP1 homology domain-containing protein(predicted) OS=Oryza sativa subsp. japonica OX=39947 GN=Os01g0762400 PE=4 SV=1	Os01g0762400	40.487	6.1	2	2	2	1.058	1.028	0.957	1.038	0.924	1.049	0.989	0.8334	chloroplast	GO:0006464 cellular protein modification process; GO:0006470 protein dephosphorylation; GO:0006605 protein targeting; GO:0006626 protein targeting to mitochondrion; GO:0006793 phosphorus metabolic process; GO:0006796 phosphate-containing compound metabolic process; GO:0006807 nitrogen compound metabolic process; GO:0006810 transport; GO:0006839 mitochondrial transport; GO:0006886 intracellular pr…	GO:0005622 intracellular; GO:0005623 cell; GO:0005737 cytoplasm; GO:0005739 mitochondrion; GO:0005740 mitochondrial envelope; GO:0005743 mitochondrial inner membrane; GO:0005744 mitochondrial inner membrane presequence translocase complex; GO:0016020 membrane; GO:0019866 organelle inner membrane; GO:0031090 organelle membrane; GO:0031966 mitochondrial membrane; GO:0031967 organelle envelope; GO:0…	GO:0003824 catalytic activity; GO:0004721 phosphoprotein phosphatase activity; GO:0016787 hydrolase activity; GO:0016788 hydrolase activity, acting on ester bonds; GO:0016791 phosphatase activity; GO:0042578 phosphoric ester hydrolase activity;	K17496	TIM50; mitochondrial import inner membrane translocase subunit TIM50				K	KOG2832	TFIIF-interacting CTD phosphatase, including NLI-interacting factor (involved in RNA polymerase II regulation)
Q84T99	NEDD8-activating enzyme E1 regulatory subunit OS=Oryza sativa subsp. japonica OX=39947 GN=OJ1754_E06.18 PE=2 SV=1	OJ1754_E06.18	59.132	13.6	6	9	6	1.095	1.037	1.1	0.965	0.985	0.843	0.864	0.047581	cytoplasm	GO:0000003 reproduction; GO:0000280 nuclear division; GO:0001101 response to acid chemical; GO:0006139 nucleobase-containing compound metabolic process; GO:0006259 DNA metabolic process; GO:0006281 DNA repair; GO:0006310 DNA recombination; GO:0006464 cellular protein modification process; GO:0006725 cellular aromatic compound metabolic process; GO:0006807 nitrogen compound metabolic process; GO:0…	GO:0005622 intracellular; GO:0005623 cell; GO:0005737 cytoplasm; GO:0005777 peroxisome; GO:0005829 cytosol; GO:0042579 microbody; GO:0043226 organelle; GO:0043227 membrane-bounded organelle; GO:0043229 intracellular organelle; GO:0043231 intracellular membrane-bounded organelle; GO:0044424 intracellular part; GO:0044444 cytoplasmic part; GO:0044464 cell part;	GO:0003824 catalytic activity; GO:0008641 small protein activating enzyme activity; GO:0016874 ligase activity; GO:0016877 ligase activity, forming carbon-sulfur bonds; GO:0019781 NEDD8 activating enzyme activity;	K04532	NAE1, APPBP1; amyloid beta precursor protein binding protein 1		PF00899	ThiF family	O	KOG2016	NEDD8-activating complex, APP-BP1/UBA5 component
Q10MS3	Malonyl CoA-acyl carrier protein transacylase containing protein, expressed OS=Oryza sativa subsp. japonica OX=39947 GN=LOC_Os03g18590 PE=2 SV=1	LOC_Os03g18590	40.456	32	8	10	8	0.927	0.977	0.966	0.948	1.182	1.038	1.104	0.22364	chloroplast				K00645	fabD; [acyl-carrier-protein] S-malonyltransferase [EC:2.3.1.39]	osa00061 Fatty acid biosynthesis - Oryza sativa japonica (Japanese rice) (RefSeq); osa01100 Metabolic pathways - Oryza sativa japonica (Japanese rice) (RefSeq); osa01212 Fatty acid metabolism - Oryza sativa japonica (Japanese rice) (RefSeq);	PF00698	Acyl transferase domain	I	KOG2926	Malonyl-CoA:ACP transacylase
A0A0P0VKQ3	Probable bifunctional riboflavin biosynthesis protein RIBA 2, chloroplastic(predicted) OS=Oryza sativa subsp. japonica OX=39947 GN=Os02g0572400 PE=3 SV=1	Os02g0572400	43.699	17.8	5	6	1									endoplasmic reticulum	GO:0006766 vitamin metabolic process; GO:0006767 water-soluble vitamin metabolic process; GO:0006771 riboflavin metabolic process; GO:0006807 nitrogen compound metabolic process; GO:0008152 metabolic process; GO:0009058 biosynthetic process; GO:0009110 vitamin biosynthetic process; GO:0009231 riboflavin biosynthetic process; GO:0009987 cellular process; GO:0017144 drug metabolic process; GO:00181…	GO:0005622 intracellular; GO:0005623 cell; GO:0005737 cytoplasm; GO:0009507 chloroplast; GO:0009532 plastid stroma; GO:0009536 plastid; GO:0009570 chloroplast stroma; GO:0016020 membrane; GO:0043226 organelle; GO:0043227 membrane-bounded organelle; GO:0043229 intracellular organelle; GO:0043231 intracellular membrane-bounded organelle; GO:0044422 organelle part; GO:0044424 intracellular part; GO:…	GO:0003824 catalytic activity; GO:0003933 GTP cyclohydrolase activity; GO:0003935 GTP cyclohydrolase II activity; GO:0008686 3,4-dihydroxy-2-butanone-4-phosphate synthase activity; GO:0016787 hydrolase activity; GO:0016810 hydrolase activity, acting on carbon-nitrogen (but not peptide) bonds; GO:0016814 hydrolase activity, acting on carbon-nitrogen (but not peptide) bonds, in cyclic amidines; GO:…	K14652	ribBA; 3,4-dihydroxy 2-butanone 4-phosphate synthase / GTP cyclohydrolase II [EC:4.1.99.12 3.5.4.25]	osa00740 Riboflavin metabolism - Oryza sativa japonica (Japanese rice) (RefSeq); osa00790 Folate biosynthesis - Oryza sativa japonica (Japanese rice) (RefSeq); osa01100 Metabolic pathways - Oryza sativa japonica (Japanese rice) (RefSeq); osa01110 Biosynthesis of secondary metabolites - Oryza sativa japonica (Japanese rice) (RefSeq);			H	KOG1284	Bifunctional GTP cyclohydrolase II/3,4-dihydroxy-2butanone-4-phosphate synthase
Q6AV23	T-complex protein 1 subunit beta(predicted) OS=Oryza sativa subsp. japonica OX=39947 GN=LOC_Os03g42220 PE=2 SV=1	LOC_Os03g42220	57.228	42.7	17	27	17	1.045	1.041	1.046	0.928	1.103	0.84	0.917	0.36138	cytoplasm				K09494	CCT2; T-complex protein 1 subunit beta				O	KOG0363	Chaperonin complex component, TCP-1 beta subunit (CCT2)
Q2QX67	5-formyltetrahydrofolate cyclo-ligase family protein, putative, expressed OS=Oryza sativa subsp. japonica OX=39947 GN=LOC_Os12g07020 PE=2 SV=1	LOC_Os12g07020	37.685	34.6	7	11	7	0.935	0.986	0.934	1.013	0.992	1.22	1.13	0.158963	chloroplast	GO:0006403 RNA localization; GO:0008298 intracellular mRNA localization; GO:0033036 macromolecule localization; GO:0051179 localization; GO:0051641 cellular localization; GO:0070727 cellular macromolecule localization;	GO:0005622 intracellular; GO:0005623 cell; GO:0005737 cytoplasm; GO:0009507 chloroplast; GO:0009536 plastid; GO:0043226 organelle; GO:0043227 membrane-bounded organelle; GO:0043229 intracellular organelle; GO:0043231 intracellular membrane-bounded organelle; GO:0044424 intracellular part; GO:0044444 cytoplasmic part; GO:0044464 cell part;		K01934	MTHFS; 5-formyltetrahydrofolate cyclo-ligase [EC:6.3.3.2]	osa00670 One carbon pool by folate - Oryza sativa japonica (Japanese rice) (RefSeq); osa01100 Metabolic pathways - Oryza sativa japonica (Japanese rice) (RefSeq);			H	KOG4410	5-formyltetrahydrofolate cyclo-ligase
Q10MA6	YTH domain-containing protein(predicted) OS=Oryza sativa subsp. japonica OX=39947 GN=LOC_Os03g20180 PE=2 SV=1	LOC_Os03g20180	77.045	5.5	3	3	1									nucleus				K20102	YTHDF; YTH domain-containing family protein		PF04146	YT521-B-like domain	S	KOG1901	Uncharacterized high-glucose-regulated protein
Q2QVJ5	NADP-dependent oxidoreductase P1, putative, expressed OS=Oryza sativa subsp. japonica OX=39947 GN=LOC_Os12g12590 PE=2 SV=1	LOC_Os12g12590	38.098	7.2	2	3	0									cytoplasm									S	KOG1196	Predicted NAD-dependent oxidoreductase
Q7XI67	D-alanine--D-alanine ligase family(predicted) OS=Oryza sativa subsp. japonica OX=39947 GN=P0034A04.101-1 PE=4 SV=1	P0034A04.101-1	103.39	33.8	28	57	28	1.132	1.087	1.124	0.913	1.046	0.703	0.796	0.176299	chloroplast
Q6AVS5	Expressed protein OS=Oryza sativa subsp. japonica OX=39947 GN=OSJNBa0027J18.5 PE=2 SV=1	OSJNBa0027J18.5	32.517	11.8	3	4	3	1.06	0.99	1.095	1.044	1.215	0.612	0.913	0.59724	nucleus									S	KOG2567	Uncharacterized conserved protein
Q7XTR7	ENTH domain-containing protein(predicted) OS=Oryza sativa subsp. japonica OX=39947 GN=Os04g0599900 PE=2 SV=2	Os04g0599900	63.187	3	2	2	2	1.071	1.029	1.103	0.861	1.17	0.781	0.878	0.30518	nucleus				K12471	EPN; epsin	osa04144 Endocytosis - Oryza sativa japonica (Japanese rice) (RefSeq);	PF01417	ENTH domain	F	KOG2056	Equilibrative nucleoside transporter protein
B9G4P3	Probable 6-phosphogluconolactonase OS=Oryza sativa subsp. japonica OX=39947 GN=Os09g0529100 PE=3 SV=1	Os09g0529100	29.022	50.9	10	18	9	0.9	0.905	0.882	1.102	1.044	1.195	1.243	0.0056758	cytoplasm	GO:0002229 defense response to oomycetes; GO:0002239 response to oomycetes; GO:0006081 cellular aldehyde metabolic process; GO:0006082 organic acid metabolic process; GO:0006098 pentose-phosphate shunt; GO:0006139 nucleobase-containing compound metabolic process; GO:0006725 cellular aromatic compound metabolic process; GO:0006732 coenzyme metabolic process; GO:0006733 oxidoreduction coenzyme meta…	GO:0005622 intracellular; GO:0005623 cell; GO:0005737 cytoplasm; GO:0005773 vacuole; GO:0005774 vacuolar membrane; GO:0005777 peroxisome; GO:0005829 cytosol; GO:0009507 chloroplast; GO:0009532 plastid stroma; GO:0009536 plastid; GO:0009570 chloroplast stroma; GO:0016020 membrane; GO:0031090 organelle membrane; GO:0042579 microbody; GO:0043226 organelle; GO:0043227 membrane-bounded organelle; GO:0…	GO:0003824 catalytic activity; GO:0016787 hydrolase activity; GO:0016788 hydrolase activity, acting on ester bonds; GO:0017057 6-phosphogluconolactonase activity; GO:0052689 carboxylic ester hydrolase activity;	K01057	PGLS, pgl, devB; 6-phosphogluconolactonase [EC:3.1.1.31]	osa00030 Pentose phosphate pathway - Oryza sativa japonica (Japanese rice) (RefSeq); osa01100 Metabolic pathways - Oryza sativa japonica (Japanese rice) (RefSeq); osa01110 Biosynthesis of secondary metabolites - Oryza sativa japonica (Japanese rice) (RefSeq); osa01200 Carbon metabolism - Oryza sativa japonica (Japanese rice) (RefSeq);	PF01182	Glucosamine-6-phosphate isomerases/6-phosphogluconolactonase	G	KOG3147	6-phosphogluconolactonase - like protein
A0A0P0X550	IAA-amino acid hydrolase ILR1-like 7(predicted) OS=Oryza sativa subsp. japonica OX=39947 GN=Os07g0249700 PE=4 SV=1	Os07g0249700	47.865	1.5	1	1	1									chloroplast	GO:0008152 metabolic process; GO:0009850 auxin metabolic process; GO:0009987 cellular process; GO:0010817 regulation of hormone levels; GO:0042445 hormone metabolic process; GO:0044237 cellular metabolic process; GO:0065007 biological regulation; GO:0065008 regulation of biological quality;	GO:0005622 intracellular; GO:0005623 cell; GO:0005737 cytoplasm; GO:0005783 endoplasmic reticulum; GO:0012505 endomembrane system; GO:0043226 organelle; GO:0043227 membrane-bounded organelle; GO:0043229 intracellular organelle; GO:0043231 intracellular membrane-bounded organelle; GO:0044424 intracellular part; GO:0044444 cytoplasmic part; GO:0044464 cell part;	GO:0003824 catalytic activity; GO:0010178 IAA-amino acid conjugate hydrolase activity; GO:0010210 IAA-Phe conjugate hydrolase activity; GO:0010211 IAA-Leu conjugate hydrolase activity; GO:0016787 hydrolase activity; GO:0016810 hydrolase activity, acting on carbon-nitrogen (but not peptide) bonds;	K14664	ILR1; IAA-amino acid hydrolase [EC:3.5.1.-]		PF07687	Peptidase dimerisation domain
Q6YZ09	EF-hand domain-containing protein(predicted) OS=Oryza sativa subsp. japonica OX=39947 GN=Os08g0141400 PE=2 SV=1	Os08g0141400	39.58	2.2	1	1	1									cytoplasm	GO:0001300 chronological cell aging; GO:0005975 carbohydrate metabolic process; GO:0005996 monosaccharide metabolic process; GO:0006006 glucose metabolic process; GO:0006066 alcohol metabolic process; GO:0006067 ethanol metabolic process; GO:0006082 organic acid metabolic process; GO:0006090 pyruvate metabolic process; GO:0006091 generation of precursor metabolites and energy; GO:0006113 fermenta…	GO:0005622 intracellular; GO:0005623 cell; GO:0005737 cytoplasm; GO:0005739 mitochondrion; GO:0005740 mitochondrial envelope; GO:0005743 mitochondrial inner membrane; GO:0005758 mitochondrial intermembrane space; GO:0009536 plastid; GO:0016020 membrane; GO:0019866 organelle inner membrane; GO:0019898 extrinsic component of membrane; GO:0031090 organelle membrane; GO:0031312 extrinsic component of…	GO:0003824 catalytic activity; GO:0003954 NADH dehydrogenase activity; GO:0008137 NADH dehydrogenase (ubiquinone) activity; GO:0016491 oxidoreductase activity; GO:0016651 oxidoreductase activity, acting on NAD(P)H; GO:0016655 oxidoreductase activity, acting on NAD(P)H, quinone or similar compound as acceptor; GO:0050136 NADH dehydrogenase (quinone) activity;	K17871	ndh1; NADH:ubiquinone reductase (non-electrogenic) [EC:1.6.5.9]		PF07992	Pyridine nucleotide-disulphide oxidoreductase	C	KOG2495	NADH-dehydrogenase (ubiquinone)
Q75M01	Usp domain-containing protein(predicted) OS=Oryza sativa subsp. japonica OX=39947 GN=Os05g0157200 PE=2 SV=1	Os05g0157200	18.004	47.3	6	8	6	0.917	0.941	0.918	1.097	0.83	1.329	1.173	0.41074	cytoplasm		GO:0005623 cell; GO:0005886 plasma membrane; GO:0016020 membrane; GO:0044464 cell part; GO:0071944 cell periphery;	GO:0000166 nucleotide binding; GO:0005488 binding; GO:0008144 drug binding; GO:0016208 AMP binding; GO:0017076 purine nucleotide binding; GO:0030554 adenyl nucleotide binding; GO:0032553 ribonucleotide binding; GO:0032555 purine ribonucleotide binding; GO:0032559 adenyl ribonucleotide binding; GO:0036094 small molecule binding; GO:0043167 ion binding; GO:0043168 anion binding; GO:0043169 cation b…				PF00582	Universal stress protein family
Q6Z9G0	Glyceraldehyde-3-phosphate dehydrogenase OS=Oryza sativa subsp. japonica OX=39947 GN=Os08g0440800 PE=2 SV=1	Os08g0440800	53.369	62.7	22	64	22	1.071	1.044	1.053	1.03	0.917	0.914	0.903	0.060959	cytoplasm		GO:0005622 intracellular; GO:0005623 cell; GO:0005737 cytoplasm; GO:0044424 intracellular part; GO:0044464 cell part;		K00131	gapN; glyceraldehyde-3-phosphate dehydrogenase (NADP+) [EC:1.2.1.9]	osa00010 Glycolysis / Gluconeogenesis - Oryza sativa japonica (Japanese rice) (RefSeq); osa00030 Pentose phosphate pathway - Oryza sativa japonica (Japanese rice) (RefSeq); osa01100 Metabolic pathways - Oryza sativa japonica (Japanese rice) (RefSeq); osa01200 Carbon metabolism - Oryza sativa japonica (Japanese rice) (RefSeq);			C	KOG2450	Aldehyde dehydrogenase
Q9SBW2	Protein INVOLVED IN DE NOVO 2 (Fragment)(predicted) OS=Oryza sativa subsp. japonica OX=39947 GN=P0663E10.10-1 PE=2 SV=1	P0663E10.10-1	72.714	1.7	1	1	1									cytoplasm							PF03470; PF03468; PF03469	XS zinc finger domain; XS domain; XH domain
Q5JNC7	ENTH domain-containing protein(predicted) OS=Oryza sativa subsp. japonica OX=39947 GN=Os01g0738600 PE=4 SV=1	Os01g0738600	67.285	5.7	2	2	2	1.059	0.752	0.996	1.092	1.069	1.106	1.164	0.26474	nucleus				K12471	EPN; epsin	osa04144 Endocytosis - Oryza sativa japonica (Japanese rice) (RefSeq);	PF01417	ENTH domain	F	KOG2056	Equilibrative nucleoside transporter protein
Q0IZQ2	Cysteine--tRNA ligase CPS1 homolog, chloroplastic/mitochondrial OS=Oryza sativa subsp. japonica OX=39947 GN=Os09g0556500 PE=2 SV=1	Os09g0556500	63.946	25	12	24	10	1.067	1.033	1.057	0.893	1.104	0.844	0.9	0.30604	chloroplast	GO:0000741 karyogamy; GO:0006082 organic acid metabolic process; GO:0006139 nucleobase-containing compound metabolic process; GO:0006399 tRNA metabolic process; GO:0006412 translation; GO:0006417 regulation of translation; GO:0006418 tRNA aminoacylation for protein translation; GO:0006423 cysteinyl-tRNA aminoacylation; GO:0006518 peptide metabolic process; GO:0006520 cellular amino acid metabolic…	GO:0005622 intracellular; GO:0005623 cell; GO:0005737 cytoplasm; GO:0005739 mitochondrion; GO:0009507 chloroplast; GO:0009532 plastid stroma; GO:0009536 plastid; GO:0009570 chloroplast stroma; GO:0043226 organelle; GO:0043227 membrane-bounded organelle; GO:0043229 intracellular organelle; GO:0043231 intracellular membrane-bounded organelle; GO:0044422 organelle part; GO:0044424 intracellular part…	GO:0000166 nucleotide binding; GO:0003824 catalytic activity; GO:0004812 aminoacyl-tRNA ligase activity; GO:0004817 cysteine-tRNA ligase activity; GO:0005488 binding; GO:0005524 ATP binding; GO:0008144 drug binding; GO:0016874 ligase activity; GO:0016875 ligase activity, forming carbon-oxygen bonds; GO:0017076 purine nucleotide binding; GO:0030554 adenyl nucleotide binding; GO:0032553 ribonucleot…	K01883	CARS, cysS; cysteinyl-tRNA synthetase [EC:6.1.1.16]	osa00970 Aminoacyl-tRNA biosynthesis - Oryza sativa japonica (Japanese rice) (RefSeq);	PF09190	DALR domain	J	KOG2007	Cysteinyl-tRNA synthetase
Q8LQ70	Dehydrogenase (Fragment)(predicted) OS=Oryza sativa subsp. japonica OX=39947 GN=Os01g0742300 PE=4 SV=1	Os01g0742300	32.02	14.6	5	6	5	0.954	0.904	1.017	1.066	1.028	1.065	1.099	0.057621	chloroplast		GO:0005622 intracellular; GO:0005623 cell; GO:0005737 cytoplasm; GO:0005829 cytosol; GO:0044424 intracellular part; GO:0044444 cytoplasmic part; GO:0044464 cell part;		K00020	mmsB, HIBADH; 3-hydroxyisobutyrate dehydrogenase [EC:1.1.1.31]	osa00280 Valine, leucine and isoleucine degradation - Oryza sativa japonica (Japanese rice) (RefSeq); osa01100 Metabolic pathways - Oryza sativa japonica (Japanese rice) (RefSeq);	PF03446	NAD binding domain of 6-phosphogluconate dehydrogenase	I	KOG0409	Predicted dehydrogenase
Q0J5H3	Malate dehydrogenase (Fragment) OS=Oryza sativa subsp. japonica OX=39947 GN=Os08g0434300 PE=3 SV=1	Os08g0434300	37.436	24.2	8	16	2	0.856	0.855	0.797	0.86	1.463	1.062	1.35	0.21906	mitochondria	GO:0000003 reproduction; GO:0003006 developmental process involved in reproduction; GO:0006950 response to stress; GO:0007275 multicellular organism development; GO:0008152 metabolic process; GO:0009266 response to temperature stimulus; GO:0009409 response to cold; GO:0009628 response to abiotic stimulus; GO:0009719 response to endogenous stimulus; GO:0009725 response to hormone; GO:0009735 respo…	GO:0005576 extracellular region; GO:0005622 intracellular; GO:0005623 cell; GO:0005737 cytoplasm; GO:0005739 mitochondrion; GO:0005773 vacuole; GO:0005774 vacuolar membrane; GO:0009507 chloroplast; GO:0009526 plastid envelope; GO:0009532 plastid stroma; GO:0009536 plastid; GO:0009570 chloroplast stroma; GO:0009941 chloroplast envelope; GO:0010319 stromule; GO:0016020 membrane; GO:0031090 organell…	GO:0003824 catalytic activity; GO:0008746 NAD(P)+ transhydrogenase activity; GO:0016491 oxidoreductase activity; GO:0016614 oxidoreductase activity, acting on CH-OH group of donors; GO:0016615 malate dehydrogenase activity; GO:0016616 oxidoreductase activity, acting on the CH-OH group of donors, NAD or NADP as acceptor; GO:0016651 oxidoreductase activity, acting on NAD(P)H; GO:0016652 oxidoreduct…	K00026	MDH2; malate dehydrogenase [EC:1.1.1.37]	osa00020 Citrate cycle (TCA cycle) - Oryza sativa japonica (Japanese rice) (RefSeq); osa00270 Cysteine and methionine metabolism - Oryza sativa japonica (Japanese rice) (RefSeq); osa00620 Pyruvate metabolism - Oryza sativa japonica (Japanese rice) (RefSeq); osa00630 Glyoxylate and dicarboxylate metabolism - Oryza sativa japonica (Japanese rice) (RefSeq); osa00710 Carbon fixation in photosynthetic…	PF02866	lactate/malate dehydrogenase, alpha/beta C-terminal domain	C	KOG1494	NAD-dependent malate dehydrogenase
P92683	Cytochrome c oxidase subunit Vb OS=Oryza sativa subsp. japonica OX=39947 GN=coxVb PE=2 SV=1	coxVb	18.047	55.6	9	44	9	0.937	0.997	0.907	0.98	1	1.252	1.138	0.21242	mitochondria				K02265	COX5B; cytochrome c oxidase subunit 5b	osa00190 Oxidative phosphorylation - Oryza sativa japonica (Japanese rice) (RefSeq); osa01100 Metabolic pathways - Oryza sativa japonica (Japanese rice) (RefSeq);	PF01215	Cytochrome c oxidase subunit Vb	C	KOG3352	Cytochrome c oxidase, subunit Vb/COX4
Q6ESX9	WD_REPEATS_REGION domain-containing protein(predicted) OS=Oryza sativa subsp. japonica OX=39947 GN=Os02g0543400 PE=2 SV=1	Os02g0543400	33.238	4.3	1	1	1	1.019	0.998	1.12	0.857	1.083	0.953	0.922	0.33184	cytoplasm		GO:0005622 intracellular; GO:0005623 cell; GO:0005737 cytoplasm; GO:0044424 intracellular part; GO:0044464 cell part;		K13124	MORG1; mitogen-activated protein kinase organizer 1				S	KOG0316	Conserved WD40 repeat-containing protein
Q6ZFI5	SWIB complex BAF60b domain-containing protein(predicted) OS=Oryza sativa subsp. japonica OX=39947 GN=Os08g0502800 PE=4 SV=1	Os08g0502800	43.435	4.9	2	2	1									nucleus	GO:0006355 regulation of transcription, DNA-templated; GO:0006356 regulation of transcription from RNA polymerase I promoter; GO:0009889 regulation of biosynthetic process; GO:0009891 positive regulation of biosynthetic process; GO:0009893 positive regulation of metabolic process; GO:0010468 regulation of gene expression; GO:0010556 regulation of macromolecule biosynthetic process; GO:0010557 pos…	GO:0000120 RNA polymerase I transcription factor complex; GO:0000500 RNA polymerase I upstream activating factor complex; GO:0005622 intracellular; GO:0005623 cell; GO:0005634 nucleus; GO:0005667 transcription factor complex; GO:0005730 nucleolus; GO:0031974 membrane-enclosed lumen; GO:0031981 nuclear lumen; GO:0032991 macromolecular complex; GO:0043226 organelle; GO:0043227 membrane-bounded orga…		K15223	UAF30, SPP27; upstream activation factor subunit UAF30		PF02201	SWIB/MDM2 domain	K	KOG1946	RNA polymerase I transcription factor UAF
Q6F2U7	Inositol-1-monophosphatase OS=Oryza sativa subsp. japonica OX=39947 GN=OSJNBa0010D22.28 PE=2 SV=1	OSJNBa0010D22.28	28.973	19.1	4	7	4	1.004	0.974	1.037	0.984	1.053	0.989	1.004	0.90786	cytoplasm	GO:0005975 carbohydrate metabolic process; GO:0005996 monosaccharide metabolic process; GO:0006020 inositol metabolic process; GO:0006021 inositol biosynthetic process; GO:0006066 alcohol metabolic process; GO:0006082 organic acid metabolic process; GO:0006732 coenzyme metabolic process; GO:0006766 vitamin metabolic process; GO:0006767 water-soluble vitamin metabolic process; GO:0006793 phosphoru…	GO:0005622 intracellular; GO:0005623 cell; GO:0005737 cytoplasm; GO:0005829 cytosol; GO:0005886 plasma membrane; GO:0016020 membrane; GO:0044424 intracellular part; GO:0044444 cytoplasmic part; GO:0044464 cell part; GO:0071944 cell periphery;	GO:0000287 magnesium ion binding; GO:0003824 catalytic activity; GO:0005488 binding; GO:0008934 inositol monophosphate 1-phosphatase activity; GO:0010347 L-galactose-1-phosphate phosphatase activity; GO:0016787 hydrolase activity; GO:0016788 hydrolase activity, acting on ester bonds; GO:0016791 phosphatase activity; GO:0019203 carbohydrate phosphatase activity; GO:0042578 phosphoric ester hydrola…	K10047	VTC4; inositol-phosphate phosphatase / L-galactose 1-phosphate phosphatase [EC:3.1.3.25 3.1.3.93]	osa00053 Ascorbate and aldarate metabolism - Oryza sativa japonica (Japanese rice) (RefSeq); osa00562 Inositol phosphate metabolism - Oryza sativa japonica (Japanese rice) (RefSeq); osa01100 Metabolic pathways - Oryza sativa japonica (Japanese rice) (RefSeq); osa01110 Biosynthesis of secondary metabolites - Oryza sativa japonica (Japanese rice) (RefSeq); osa04070 Phosphatidylinositol signaling sy…			G	KOG2951	Inositol monophosphatase
Q6ZD10	Bifunctional aspartokinase/homoserine dehydrogenase 1, chloroplastic(predicted) OS=Oryza sativa subsp. japonica OX=39947 GN=OJ1790_D02.29-1 PE=4 SV=1	OJ1790_D02.29-1	99.972	24.3	19	24	13	1.085	1.011	1.073	0.753	1.381	0.671	0.885	0.51952	chloroplast	GO:0006082 organic acid metabolic process; GO:0006520 cellular amino acid metabolic process; GO:0006793 phosphorus metabolic process; GO:0006796 phosphate-containing compound metabolic process; GO:0006807 nitrogen compound metabolic process; GO:0008152 metabolic process; GO:0008652 cellular amino acid biosynthetic process; GO:0009058 biosynthetic process; GO:0009069 serine family amino acid metab…	GO:0005622 intracellular; GO:0005623 cell; GO:0005737 cytoplasm; GO:0009507 chloroplast; GO:0009532 plastid stroma; GO:0009536 plastid; GO:0009570 chloroplast stroma; GO:0043226 organelle; GO:0043227 membrane-bounded organelle; GO:0043229 intracellular organelle; GO:0043231 intracellular membrane-bounded organelle; GO:0044422 organelle part; GO:0044424 intracellular part; GO:0044434 chloroplast p…	GO:0003824 catalytic activity; GO:0004072 aspartate kinase activity; GO:0004412 homoserine dehydrogenase activity; GO:0016301 kinase activity; GO:0016491 oxidoreductase activity; GO:0016614 oxidoreductase activity, acting on CH-OH group of donors; GO:0016616 oxidoreductase activity, acting on the CH-OH group of donors, NAD or NADP as acceptor; GO:0016740 transferase activity; GO:0016772 transfera…	K12524	thrA; bifunctional aspartokinase / homoserine dehydrogenase 1 [EC:2.7.2.4 1.1.1.3]	osa00260 Glycine, serine and threonine metabolism - Oryza sativa japonica (Japanese rice) (RefSeq); osa00261 Monobactam biosynthesis - Oryza sativa japonica (Japanese rice) (RefSeq); osa00270 Cysteine and methionine metabolism - Oryza sativa japonica (Japanese rice) (RefSeq); osa00300 Lysine biosynthesis - Oryza sativa japonica (Japanese rice) (RefSeq); osa01100 Metabolic pathways - Oryza sativa …	PF01842; PF13840; PF03447; PF00742	ACT domain; Family description; Homoserine dehydrogenase, NAD binding domain; Homoserine dehydrogenase
Q6ZGV8	Clustered mitochondria protein homolog OS=Oryza sativa subsp. japonica OX=39947 GN=Os02g0717400 PE=3 SV=1	Os02g0717400	153.63	10.9	13	16	13	1.106	0.997	1.189	0.834	1.064	0.861	0.838	0.121877	mitochondria				K03255	TIF31, CLU1; protein TIF31		PF13236	Clustered mitochondria	S	KOG1839	Uncharacterized protein CLU1/cluA/TIF31 involved in mitochondrial morphology/distribution, also found associated with eIF-3
Q0D8Q3	GYF domain-containing protein(predicted) OS=Oryza sativa subsp. japonica OX=39947 GN=Os07g0137900 PE=4 SV=1	Os07g0137900	123.29	9.7	7	8	5	1.049	0.971	1.048	1.058	0.932	0.999	0.974	0.5815	nucleus							PF02213	GYF domain	S	KOG1862	GYF domain containing proteins
Q651B1	C2 domain-containing protein(predicted) OS=Oryza sativa subsp. japonica OX=39947 GN=Os09g0571200 PE=2 SV=1	Os09g0571200	30.468	3.8	1	1	1	0.921	1.016	0.958	1.1	0.877	1.188	1.093	0.43934	cytoplasm							PF00168	C2 domain
Q2QNE1	Thaumatin-like protein(predicted) OS=Oryza sativa subsp. japonica OX=39947 GN=LOC_Os12g38120 PE=2 SV=1	LOC_Os12g38120	22.994	17.8	3	5	3	0.846	0.938	0.916	1.077	1.056	1.255	1.255	0.023203	extracellular							PF00314	Thaumatin family	O	KOG0800	FOG: Predicted E3 ubiquitin ligase
Q656U1	UPF0587 protein F46B6.12(predicted) OS=Oryza sativa subsp. japonica OX=39947 GN=P0697C12.21-1 PE=2 SV=1	P0697C12.21-1	19.686	20.5	3	3	3	0.948	1.009	0.945	0.978	1.061	1.097	1.081	0.128675	chloroplast									S	KOG1296	Uncharacterized conserved protein
Q336N7	Expressed protein OS=Oryza sativa subsp. japonica OX=39947 GN=LOC_Os10g42700 PE=2 SV=1	LOC_Os10g42700	40.543	13.6	4	5	4	1.141	0.966	1.188	0.898	1.091	0.772	0.838	0.197324	chloroplast		GO:0005622 intracellular; GO:0005623 cell; GO:0005737 cytoplasm; GO:0009507 chloroplast; GO:0009536 plastid; GO:0043226 organelle; GO:0043227 membrane-bounded organelle; GO:0043229 intracellular organelle; GO:0043231 intracellular membrane-bounded organelle; GO:0044424 intracellular part; GO:0044444 cytoplasmic part; GO:0044464 cell part;	GO:0000287 magnesium ion binding; GO:0005488 binding; GO:0043167 ion binding; GO:0043169 cation binding; GO:0046872 metal ion binding;				PF01202	Shikimate kinase
A0A0P0WT49	Putative galactinol--sucrose galactosyltransferase 6(predicted) OS=Oryza sativa subsp. japonica OX=39947 GN=Os06g0172800 PE=4 SV=1	Os06g0172800	99.214	12.3	8	10	8	1.143	1.035	1.121	1.016	1.053	0.678	0.833	0.23608	chloroplast				K06617	E2.4.1.82; raffinose synthase [EC:2.4.1.82]	osa00052 Galactose metabolism - Oryza sativa japonica (Japanese rice) (RefSeq); osa01100 Metabolic pathways - Oryza sativa japonica (Japanese rice) (RefSeq);
A0A0P0WJI6	cDNA clone:J023106B01, full insert sequence(predicted) OS=Oryza sativa subsp. japonica OX=39947 GN=Os05g0232200 PE=4 SV=1	Os05g0232200	47.405	6.9	3	3	3	0.989	0.995	1.025	1	0.986	1.053	1.01	0.69454	Golgi apparatus
P12139	50S ribosomal protein L20, chloroplastic OS=Oryza sativa subsp. japonica OX=39947 GN=rpl20 PE=3 SV=3	rpl20	14.346	5.9	1	1	1	1.011	0.884	0.885	0.878	1.832	0.465	1.142	0.96698	chloroplast				K02887	RP-L20, MRPL20, rplT; large subunit ribosomal protein L20	osa03010 Ribosome - Oryza sativa japonica (Japanese rice) (RefSeq);			J	KOG4707	Mitochondrial/chloroplast ribosomal protein L20
A0A0P0XP65	Abhydrolase_3 domain-containing protein(predicted) OS=Oryza sativa subsp. japonica OX=39947 GN=Os09g0462200 PE=4 SV=1	Os09g0462200	35.867	16.7	4	5	4	0.902	0.985	1.125	0.994	1.074	0.954	1.003	0.93588	cytoplasm							PF07859	alpha/beta hydrolase fold	V	KOG1515	Arylacetamide deacetylase
Q7XD74	Prefoldin subunit 5(predicted) OS=Oryza sativa subsp. japonica OX=39947 GN=LOC_Os10g34670 PE=2 SV=1	LOC_Os10g34670	16.662	52.7	6	8	6	0.906	0.984	0.905	0.957	0.987	1.314	1.166	0.24206	nucleus	GO:0006355 regulation of transcription, DNA-templated; GO:0009889 regulation of biosynthetic process; GO:0010468 regulation of gene expression; GO:0010556 regulation of macromolecule biosynthetic process; GO:0019219 regulation of nucleobase-containing compound metabolic process; GO:0019222 regulation of metabolic process; GO:0031323 regulation of cellular metabolic process; GO:0031326 regulation …	GO:0005622 intracellular; GO:0005623 cell; GO:0005737 cytoplasm; GO:0005829 cytosol; GO:0016272 prefoldin complex; GO:0032991 macromolecular complex; GO:0044424 intracellular part; GO:0044444 cytoplasmic part; GO:0044464 cell part;		K04797	pfdA, PFDN5; prefoldin alpha subunit				O	KOG3048	Molecular chaperone Prefoldin, subunit 5
Q2R052	Glycoside hydrolase family 28 protein, putative, expressed OS=Oryza sativa subsp. japonica OX=39947 GN=LOC_Os11g43750 PE=3 SV=1	LOC_Os11g43750	48.351	7.3	2	2	2									mitochondria							PF00295	Glycosyl hydrolases family 28
A0A0P0VFX2	Pyrophosphate-energized vacuolar membrane proton pump 1(predicted) OS=Oryza sativa subsp. japonica OX=39947 GN=Os02g0184200 PE=4 SV=1	Os02g0184200	32.275	30.3	8	13	1	0.956	1.022	0.944	0.969	1.178	0.95	1.06	0.50038	vacuolar membrane				K23025
Q6ZKL9	Cir_N domain-containing protein(predicted) OS=Oryza sativa subsp. japonica OX=39947 GN=OJ1118_A06.14-1 PE=2 SV=1	OJ1118_A06.14-1	59.915	1.6	1	1	1									nucleus							PF10197	N-terminal domain of CBF1 interacting co-repressor CIR	S	KOG3869	Uncharacterized conserved protein
Q9LDX7	SOUL heme-binding family protein(predicted) OS=Oryza sativa subsp. japonica OX=39947 GN=Os01g0235300 PE=2 SV=1	Os01g0235300	23.878	8.4	1	2	1									extracellular
Q7XBA6	Non-specific lipid-transfer protein OS=Oryza sativa subsp. japonica OX=39947 GN=Os11g0115400 PE=2 SV=1	Os11g0115400	11.317	46.6	5	13	2	1.116	0.854	1.212	1.055	0.509	1.283	0.895	0.59716	extracellular
Q0DKY4	S-adenosylmethionine synthase 1 OS=Oryza sativa subsp. japonica OX=39947 GN=SAM1 PE=2 SV=1	SAM1	43.219	51	13	26	4	1.134	1.11	1.049	0.776	1.07	0.854	0.82	0.102002	cytoplasm		GO:0005622 intracellular; GO:0005623 cell; GO:0005737 cytoplasm; GO:0005829 cytosol; GO:0044424 intracellular part; GO:0044444 cytoplasmic part; GO:0044464 cell part;	GO:0003824 catalytic activity; GO:0004478 methionine adenosyltransferase activity; GO:0016740 transferase activity; GO:0016765 transferase activity, transferring alkyl or aryl (other than methyl) groups;	K00789	metK; S-adenosylmethionine synthetase [EC:2.5.1.6]	osa00270 Cysteine and methionine metabolism - Oryza sativa japonica (Japanese rice) (RefSeq); osa01100 Metabolic pathways - Oryza sativa japonica (Japanese rice) (RefSeq); osa01110 Biosynthesis of secondary metabolites - Oryza sativa japonica (Japanese rice) (RefSeq); osa01230 Biosynthesis of amino acids - Oryza sativa japonica (Japanese rice) (RefSeq);	PF00438; PF02772; PF02773	S-adenosylmethionine synthetase, N-terminal domain; S-adenosylmethionine synthetase, central domain; S-adenosylmethionine synthetase, C-terminal domain	H	KOG1506	S-adenosylmethionine synthetase
A0A0P0XMB6	WD_REPEATS_REGION domain-containing protein(predicted) OS=Oryza sativa subsp. japonica OX=39947 GN=Os09g0407950 PE=4 SV=1	Os09g0407950	109.68	7.8	5	5	5	0.995	1.039	1.027	0.891	1.052	0.953	0.946	0.31312	cytoplasm
Q6YZX5	ATP-grasp domain-containing protein(predicted) OS=Oryza sativa subsp. japonica OX=39947 GN=Os08g0191200 PE=2 SV=1	Os08g0191200	55.133	22.2	9	13	9	0.994	1.006	1.048	0.986	0.956	0.981	0.959	0.089003	chloroplast		GO:0005622 intracellular; GO:0005623 cell; GO:0005737 cytoplasm; GO:0009507 chloroplast; GO:0009532 plastid stroma; GO:0009536 plastid; GO:0009570 chloroplast stroma; GO:0043226 organelle; GO:0043227 membrane-bounded organelle; GO:0043229 intracellular organelle; GO:0043231 intracellular membrane-bounded organelle; GO:0044422 organelle part; GO:0044424 intracellular part; GO:0044434 chloroplast p…		K01945	purD; phosphoribosylamine---glycine ligase [EC:6.3.4.13]	osa00230 Purine metabolism - Oryza sativa japonica (Japanese rice) (RefSeq); osa01100 Metabolic pathways - Oryza sativa japonica (Japanese rice) (RefSeq); osa01110 Biosynthesis of secondary metabolites - Oryza sativa japonica (Japanese rice) (RefSeq);	PF02844; PF01071; PF02843	Phosphoribosylglycinamide synthetase, N domain; Phosphoribosylglycinamide synthetase, ATP-grasp (A) domain; Phosphoribosylglycinamide synthetase, C domain	F	KOG0237	Glycinamide ribonucleotide synthetase (GARS)/Aminoimidazole ribonucleotide synthetase (AIRS)
B7F8E6	Macrophage migration inhibitory factor family protein, expressed OS=Oryza sativa subsp. japonica OX=39947 GN=LOC_Os11g01600 PE=2 SV=1	LOC_Os11g01600	12.12	47.8	4	7	4	0.878	0.948	0.963	1.121	0.954	1.354	1.229	0.134042	cytoplasm							PF01187	Macrophage migration inhibitory factor (MIF)	U	KOG1759	Macrophage migration inhibitory factor
Q42993	Chitinase 1 OS=Oryza sativa subsp. japonica OX=39947 GN=Cht1 PE=2 SV=1	Cht1	33.764	3.1	1	1	1									chloroplast	GO:0006040 amino sugar metabolic process; GO:0006950 response to stress; GO:0006952 defense response; GO:0008152 metabolic process; GO:0009605 response to external stimulus; GO:0009607 response to biotic stimulus; GO:0009620 response to fungus; GO:0043207 response to external biotic stimulus; GO:0050832 defense response to fungus; GO:0050896 response to stimulus; GO:0051704 multi-organism process…		GO:0003824 catalytic activity; GO:0004553 hydrolase activity, hydrolyzing O-glycosyl compounds; GO:0004563 beta-N-acetylhexosaminidase activity; GO:0004568 chitinase activity; GO:0005488 binding; GO:0008061 chitin binding; GO:0008144 drug binding; GO:0008843 endochitinase activity; GO:0015929 hexosaminidase activity; GO:0016231 beta-N-acetylglucosaminidase activity; GO:0016787 hydrolase activity;…	K20547	CHIB; basic endochitinase B [EC:3.2.1.14]	osa00520 Amino sugar and nucleotide sugar metabolism - Oryza sativa japonica (Japanese rice) (RefSeq); osa01100 Metabolic pathways - Oryza sativa japonica (Japanese rice) (RefSeq); osa04016 MAPK signaling pathway - plant - Oryza sativa japonica (Japanese rice) (RefSeq);	PF00187; PF00182	Chitin recognition protein; Chitinase class I	S	KOG4742	Predicted chitinase
B9FPI9	Peptide-methionine (R)-S-oxide reductase OS=Oryza sativa subsp. japonica OX=39947 GN=Os05g0404200 PE=3 SV=1	Os05g0404200	15.564	93.8	12	31	11	0.826	0.932	0.837	1.098	0.892	1.492	1.342	0.151476	chloroplast	GO:0000302 response to reactive oxygen species; GO:0000304 response to singlet oxygen; GO:0006950 response to stress; GO:0006979 response to oxidative stress; GO:0007584 response to nutrient; GO:0008152 metabolic process; GO:0009266 response to temperature stimulus; GO:0009409 response to cold; GO:0009605 response to external stimulus; GO:0009628 response to abiotic stimulus; GO:0009631 cold accl…	GO:0005622 intracellular; GO:0005623 cell; GO:0005634 nucleus; GO:0005737 cytoplasm; GO:0005783 endoplasmic reticulum; GO:0005829 cytosol; GO:0009507 chloroplast; GO:0009532 plastid stroma; GO:0009536 plastid; GO:0009570 chloroplast stroma; GO:0012505 endomembrane system; GO:0043226 organelle; GO:0043227 membrane-bounded organelle; GO:0043229 intracellular organelle; GO:0043231 intracellular memb…	GO:0003824 catalytic activity; GO:0016491 oxidoreductase activity; GO:0016667 oxidoreductase activity, acting on a sulfur group of donors; GO:0016671 oxidoreductase activity, acting on a sulfur group of donors, disulfide as acceptor; GO:0033743 peptide-methionine (R)-S-oxide reductase activity; GO:0070191 methionine-R-sulfoxide reductase activity;	K07305	msrB; peptide-methionine (R)-S-oxide reductase [EC:1.8.4.12]				O	KOG0856	Predicted pilin-like transcription factor
Q94JA2	Malate dehydrogenase OS=Oryza sativa subsp. japonica OX=39947 GN=P0047B08.9 PE=2 SV=1	P0047B08.9	35.46	40	10	40	2	0.893	0.938	0.878	0.981	1.021	1.274	1.209	0.093115	mitochondria	GO:0006950 response to stress; GO:0006952 defense response; GO:0006970 response to osmotic stress; GO:0008152 metabolic process; GO:0009266 response to temperature stimulus; GO:0009409 response to cold; GO:0009605 response to external stimulus; GO:0009607 response to biotic stimulus; GO:0009617 response to bacterium; GO:0009628 response to abiotic stimulus; GO:0009651 response to salt stress; GO:…	GO:0005576 extracellular region; GO:0005618 cell wall; GO:0005622 intracellular; GO:0005623 cell; GO:0005737 cytoplasm; GO:0005739 mitochondrion; GO:0005759 mitochondrial matrix; GO:0009507 chloroplast; GO:0009536 plastid; GO:0016020 membrane; GO:0030312 external encapsulating structure; GO:0031974 membrane-enclosed lumen; GO:0043226 organelle; GO:0043227 membrane-bounded organelle; GO:0043229 in…	GO:0003824 catalytic activity; GO:0005488 binding; GO:0005507 copper ion binding; GO:0016491 oxidoreductase activity; GO:0016614 oxidoreductase activity, acting on CH-OH group of donors; GO:0016615 malate dehydrogenase activity; GO:0016616 oxidoreductase activity, acting on the CH-OH group of donors, NAD or NADP as acceptor; GO:0030060 L-malate dehydrogenase activity; GO:0043167 ion binding; GO:0…	K00026	MDH2; malate dehydrogenase [EC:1.1.1.37]	osa00020 Citrate cycle (TCA cycle) - Oryza sativa japonica (Japanese rice) (RefSeq); osa00270 Cysteine and methionine metabolism - Oryza sativa japonica (Japanese rice) (RefSeq); osa00620 Pyruvate metabolism - Oryza sativa japonica (Japanese rice) (RefSeq); osa00630 Glyoxylate and dicarboxylate metabolism - Oryza sativa japonica (Japanese rice) (RefSeq); osa00710 Carbon fixation in photosynthetic…	PF02866	lactate/malate dehydrogenase, alpha/beta C-terminal domain	C	KOG1494	NAD-dependent malate dehydrogenase
Q9SXF8	Aquaporin PIP 1-3 OS=Oryza sativa subsp. japonica OX=39947 GN=PIP1-3 PE=2 SV=2	PIP1-3	30.756	6.6	1	1	1									plasma membrane	GO:0006810 transport; GO:0006811 ion transport; GO:0006833 water transport; GO:0034220 ion transmembrane transport; GO:0042044 fluid transport; GO:0051179 localization; GO:0051234 establishment of localization; GO:0055085 transmembrane transport;	GO:0005623 cell; GO:0005886 plasma membrane; GO:0005887 integral component of plasma membrane; GO:0016020 membrane; GO:0016021 integral component of membrane; GO:0031224 intrinsic component of membrane; GO:0031226 intrinsic component of plasma membrane; GO:0044425 membrane part; GO:0044459 plasma membrane part; GO:0044464 cell part; GO:0071944 cell periphery;	GO:0005215 transporter activity; GO:0005372 water transmembrane transporter activity; GO:0015250 water channel activity; GO:0015267 channel activity; GO:0015318 inorganic solute uptake transmembrane transporter activity; GO:0022803 passive transmembrane transporter activity; GO:0022838 substrate-specific channel activity; GO:0022857 transmembrane transporter activity;	K09872	PIP; aquaporin PIP				G	KOG0223	Aquaporin (major intrinsic protein family)
Q8GVP6	Probable pyruvate, phosphate dikinase regulatory protein, chloroplastic OS=Oryza sativa subsp. japonica OX=39947 GN=PDRP1 PE=2 SV=2	PDRP1	51.075	20	7	8	7	1.02	1.038	1.117	1.049	0.889	0.891	0.891	0.128078	chloroplast	GO:0006464 cellular protein modification process; GO:0006468 protein phosphorylation; GO:0006793 phosphorus metabolic process; GO:0006796 phosphate-containing compound metabolic process; GO:0006807 nitrogen compound metabolic process; GO:0008152 metabolic process; GO:0009987 cellular process; GO:0016310 phosphorylation; GO:0019538 protein metabolic process; GO:0036211 protein modification process…	GO:0005622 intracellular; GO:0005623 cell; GO:0005737 cytoplasm; GO:0005829 cytosol; GO:0044424 intracellular part; GO:0044444 cytoplasmic part; GO:0044464 cell part;	GO:0003824 catalytic activity; GO:0004672 protein kinase activity; GO:0016301 kinase activity; GO:0016740 transferase activity; GO:0016772 transferase activity, transferring phosphorus-containing groups; GO:0016773 phosphotransferase activity, alcohol group as acceptor;	K20115	RP; [pyruvate, phosphate dikinase]-phosphate phosphotransferase / [pyruvate, phosphate dikinase] kinase [EC:2.7.4.27 2.7.11.32]
Q2QXS4	DUF3700 domain-containing protein(predicted) OS=Oryza sativa subsp. japonica OX=39947 GN=LOC_Os12g05050 PE=2 SV=1	LOC_Os12g05050	25.197	26.1	6	9	5	0.892	0.888	0.952	1.201	0.989	1.124	1.213	0.035958	cytoplasm							PF12481	Aluminium induced protein
Q6ZGK5	Glutaredoxin-like protein OS=Oryza sativa subsp. japonica OX=39947 GN=Os02g0767900 PE=2 SV=1	Os02g0767900	15.068	32.1	4	7	4	0.935	0.945	0.894	1.024	0.99	1.309	1.198	0.125965	chloroplast							PF05768	Glutaredoxin-like domain (DUF836)
Q6ZGP5	PLAT domain-containing protein(predicted) OS=Oryza sativa subsp. japonica OX=39947 GN=Os02g0753300 PE=2 SV=1	Os02g0753300	19.986	24.4	2	5	2	0.904	0.949	0.894	1.059	1.236	0.977	1.191	0.075384	chloroplast	GO:0001101 response to acid chemical; GO:0006950 response to stress; GO:0006970 response to osmotic stress; GO:0009266 response to temperature stimulus; GO:0009409 response to cold; GO:0009414 response to water deprivation; GO:0009415 response to water; GO:0009628 response to abiotic stimulus; GO:0009651 response to salt stress; GO:0010035 response to inorganic substance; GO:0042221 response to c…	GO:0005622 intracellular; GO:0005623 cell; GO:0005737 cytoplasm; GO:0005773 vacuole; GO:0005774 vacuolar membrane; GO:0005783 endoplasmic reticulum; GO:0005886 plasma membrane; GO:0009507 chloroplast; GO:0009534 chloroplast thylakoid; GO:0009535 chloroplast thylakoid membrane; GO:0009536 plastid; GO:0009579 thylakoid; GO:0012505 endomembrane system; GO:0016020 membrane; GO:0031090 organelle membr…					PF01477	PLAT/LH2 domain
A0A0P0XSU0	CPD photolyase(predicted) OS=Oryza sativa subsp. japonica OX=39947 GN=Os10g0167600 PE=4 SV=1	Os10g0167600	40.157	4.1	1	2	1	0.97	0.841	1.053	0.912	0.987	1.307	1.119	0.45686	chloroplast	GO:0000719 photoreactive repair; GO:0006139 nucleobase-containing compound metabolic process; GO:0006259 DNA metabolic process; GO:0006281 DNA repair; GO:0006290 pyrimidine dimer repair; GO:0006725 cellular aromatic compound metabolic process; GO:0006807 nitrogen compound metabolic process; GO:0006950 response to stress; GO:0006974 cellular response to DNA damage stimulus; GO:0008152 metabolic pr…		GO:0000166 nucleotide binding; GO:0003824 catalytic activity; GO:0003904 deoxyribodipyrimidine photo-lyase activity; GO:0003913 DNA photolyase activity; GO:0005488 binding; GO:0016829 lyase activity; GO:0016830 carbon-carbon lyase activity; GO:0036094 small molecule binding; GO:0043167 ion binding; GO:0043168 anion binding; GO:0048037 cofactor binding; GO:0050660 flavin adenine dinucleotide bindi…	K01669	phrB; deoxyribodipyrimidine photo-lyase [EC:4.1.99.3]		PF00875	DNA photolyase	LT	KOG0133	Deoxyribodipyrimidine photolyase/cryptochrome
Q0IT04	Protein transport protein SEC23 (Fragment) OS=Oryza sativa subsp. japonica OX=39947 GN=Os11g0433500 PE=3 SV=1	Os11g0433500	39.767	8.8	2	3	1									nucleus				K14006	SEC23; protein transport protein SEC23	osa04141 Protein processing in endoplasmic reticulum - Oryza sativa japonica (Japanese rice) (RefSeq);	PF08033; PF04815; PF00626	Sec23/Sec24 beta-sandwich domain; Sec23/Sec24 helical domain; Gelsolin repeat	U	KOG1986	Vesicle coat complex COPII, subunit SEC23
A0A0P0Y0U8	Expressed protein(predicted) OS=Oryza sativa subsp. japonica OX=39947 GN=Os11g0240600 PE=4 SV=1	Os11g0240600	35.815	2.1	1	1	1									chloroplast							PF07859	alpha/beta hydrolase fold	V	KOG1515	Arylacetamide deacetylase
Q10SU2	Expressed protein OS=Oryza sativa subsp. japonica OX=39947 GN=LOC_Os03g02020 PE=4 SV=1	LOC_Os03g02020	33.055	13.8	3	3	3	1.073	1.097	1.103	0.996	0.929	0.839	0.844	0.027443	chloroplast							PF07876	Stress responsive A/B Barrel Domain
Q6YW27	ADP-ribosylation factor 3(predicted) OS=Oryza sativa subsp. japonica OX=39947 GN=Os08g0248900 PE=2 SV=1	Os08g0248900	20.397	8.8	1	1	1	1.139	1.109	0.934	0.835	1.322	0.648	0.882	0.48636	chloroplast	GO:0010035 response to inorganic substance; GO:0010038 response to metal ion; GO:0042221 response to chemical; GO:0046686 response to cadmium ion; GO:0050896 response to stimulus;	GO:0005622 intracellular; GO:0005623 cell; GO:0005737 cytoplasm; GO:0005794 Golgi apparatus; GO:0005795 Golgi stack; GO:0005886 plasma membrane; GO:0012505 endomembrane system; GO:0016020 membrane; GO:0031984 organelle subcompartment; GO:0043226 organelle; GO:0043227 membrane-bounded organelle; GO:0043229 intracellular organelle; GO:0043231 intracellular membrane-bounded organelle; GO:0044422 org…		K07942	ARL1; ADP-ribosylation factor-like protein 1		PF00025	ADP-ribosylation factor family	U	KOG0070	GTP-binding ADP-ribosylation factor Arf1
Q6ZJC5	UPF0029 domain-containing protein(predicted) OS=Oryza sativa subsp. japonica OX=39947 GN=Os08g0478100 PE=2 SV=1	Os08g0478100	27.71	16.2	4	4	4	0.921	0.979	0.984	1.088	1	1.078	1.098	0.052695	chloroplast									S	KOG3299	Uncharacterized conserved protein
Q7XBX2	GTPase activating protein, putative, expressed OS=Oryza sativa subsp. japonica OX=39947 GN=LOC_Os10g42420 PE=4 SV=1	LOC_Os10g42420	43.992	17.9	5	6	5	1.013	0.932	1.033	0.995	1.04	1.037	1.032	0.40966	nucleus	GO:0000003 reproduction; GO:0001101 response to acid chemical; GO:0003006 developmental process involved in reproduction; GO:0007275 multicellular organism development; GO:0009555 pollen development; GO:0009719 response to endogenous stimulus; GO:0009725 response to hormone; GO:0009737 response to abscisic acid; GO:0009790 embryo development; GO:0009791 post-embryonic development; GO:0009793 embr…	GO:0005622 intracellular; GO:0005623 cell; GO:0005737 cytoplasm; GO:0005829 cytosol; GO:0044424 intracellular part; GO:0044444 cytoplasmic part; GO:0044464 cell part;		K12493	ARFGAP2_3; ADP-ribosylation factor GTPase-activating protein 2/3	osa04144 Endocytosis - Oryza sativa japonica (Japanese rice) (RefSeq);	PF01412	Putative GTPase activating protein for Arf	T	KOG0706	Predicted GTPase-activating protein
Q7X7K8	NADPH--cytochrome P450 reductase OS=Oryza sativa subsp. japonica OX=39947 GN=Os04g0653400 PE=3 SV=2	Os04g0653400	76.171	4	2	3	2	1.038	1.11	1.08	0.858	1.093	0.812	0.856	0.154282	chloroplast	GO:0006725 cellular aromatic compound metabolic process; GO:0008152 metabolic process; GO:0009698 phenylpropanoid metabolic process; GO:0009987 cellular process; GO:0019748 secondary metabolic process; GO:0044237 cellular metabolic process; GO:0055114 oxidation-reduction process; GO:0071704 organic substance metabolic process; GO:1901360 organic cyclic compound metabolic process;	GO:0005622 intracellular; GO:0005623 cell; GO:0005737 cytoplasm; GO:0005783 endoplasmic reticulum; GO:0009507 chloroplast; GO:0009536 plastid; GO:0012505 endomembrane system; GO:0043226 organelle; GO:0043227 membrane-bounded organelle; GO:0043229 intracellular organelle; GO:0043231 intracellular membrane-bounded organelle; GO:0044424 intracellular part; GO:0044444 cytoplasmic part; GO:0044464 cel…	GO:0003824 catalytic activity; GO:0003958 NADPH-hemoprotein reductase activity; GO:0016491 oxidoreductase activity; GO:0016651 oxidoreductase activity, acting on NAD(P)H; GO:0016653 oxidoreductase activity, acting on NAD(P)H, heme protein as acceptor;	K00327	POR; NADPH-ferrihemoprotein reductase [EC:1.6.2.4]		PF00258; PF00667; PF00175	Flavodoxin; FAD binding domain; Oxidoreductase NAD-binding domain	C	KOG1158	NADP/FAD dependent oxidoreductase
Q0J360	Beta-fructofuranosidase, insoluble isoenzyme 7 OS=Oryza sativa subsp. japonica OX=39947 GN=CIN7 PE=2 SV=1	CIN7	65.489	5.9	2	2	2	1.296	1.178	1.161	0.815	0.837	0.748	0.66	0.00101692	chloroplast							PF00251; PF08244	Glycosyl hydrolases family 32 N-terminal domain; Glycosyl hydrolases family 32 C terminal	G	KOG0228	Beta-fructofuranosidase (invertase)
Q6K9R2	Thioredoxin domain-containing protein(predicted) OS=Oryza sativa subsp. japonica OX=39947 GN=Os02g0819200 PE=2 SV=1	Os02g0819200	20.613	6.4	1	1	1									chloroplast	GO:0006950 response to stress; GO:0006979 response to oxidative stress; GO:0008152 metabolic process; GO:0009636 response to toxic substance; GO:0009987 cellular process; GO:0019725 cellular homeostasis; GO:0033554 cellular response to stress; GO:0034599 cellular response to oxidative stress; GO:0042221 response to chemical; GO:0042592 homeostatic process; GO:0045454 cell redox homeostasis; GO:00…	GO:0005622 intracellular; GO:0005623 cell; GO:0005737 cytoplasm; GO:0009507 chloroplast; GO:0009532 plastid stroma; GO:0009536 plastid; GO:0009570 chloroplast stroma; GO:0043226 organelle; GO:0043227 membrane-bounded organelle; GO:0043229 intracellular organelle; GO:0043231 intracellular membrane-bounded organelle; GO:0044422 organelle part; GO:0044424 intracellular part; GO:0044434 chloroplast p…	GO:0003824 catalytic activity; GO:0004791 thioredoxin-disulfide reductase activity; GO:0015035 protein disulfide oxidoreductase activity; GO:0015036 disulfide oxidoreductase activity; GO:0016209 antioxidant activity; GO:0016491 oxidoreductase activity; GO:0016651 oxidoreductase activity, acting on NAD(P)H; GO:0016667 oxidoreductase activity, acting on a sulfur group of donors; GO:0016668 oxidored…				PF00085	Thioredoxin	O	KOG0907	Thioredoxin
Q0J0H3	Transket_pyr domain-containing protein(predicted) OS=Oryza sativa subsp. japonica OX=39947 GN=Os09g0509300 PE=2 SV=1	Os09g0509300	69.045	1.8	1	1	1	1.02	1.013	1.171	1.028	1.087	0.707	0.881	0.37682	nucleus		GO:0005623 cell; GO:0005886 plasma membrane; GO:0016020 membrane; GO:0044464 cell part; GO:0071944 cell periphery;
Q0DVG7	Bromodomain containing protein, expressed(predicted) OS=Oryza sativa subsp. japonica OX=39947 GN=Os03g0130800 PE=4 SV=1	Os03g0130800	67.605	5.2	3	3	3	0.834	0.843	1.06	0.977	1.131	1.205	1.21	0.124795	nucleus	GO:0002576 platelet degranulation; GO:0006325 chromatin organization; GO:0006464 cellular protein modification process; GO:0006473 protein acetylation; GO:0006475 internal protein amino acid acetylation; GO:0006807 nitrogen compound metabolic process; GO:0006810 transport; GO:0006887 exocytosis; GO:0006996 organelle organization; GO:0008152 metabolic process; GO:0009987 cellular process; GO:00160…	GO:0000123 histone acetyltransferase complex; GO:0005576 extracellular region; GO:0005622 intracellular; GO:0005623 cell; GO:0005634 nucleus; GO:0005654 nucleoplasm; GO:0005737 cytoplasm; GO:0005829 cytosol; GO:0031248 protein acetyltransferase complex; GO:0031974 membrane-enclosed lumen; GO:0031981 nuclear lumen; GO:0032991 macromolecular complex; GO:0043226 organelle; GO:0043227 membrane-bounde…		K22184	BRD9; bromodomain-containing protein 9		PF00439	Bromodomain	S	KOG0955	PHD finger protein BR140/LIN-49
A0A0P0XAR8	Fibroin heavy chain-like protein(predicted) OS=Oryza sativa subsp. japonica OX=39947 GN=Os07g0685400 PE=4 SV=1	Os07g0685400	62.494	2.5	1	1	1	0.911	0.959	0.888	0.972	1.065	1.251	1.192	0.091244	nucleus	GO:0000003 reproduction; GO:0003006 developmental process involved in reproduction; GO:0006403 RNA localization; GO:0006405 RNA export from nucleus; GO:0006606 protein import into nucleus; GO:0006810 transport; GO:0006886 intracellular protein transport; GO:0006913 nucleocytoplasmic transport; GO:0007275 multicellular organism development; GO:0008104 protein localization; GO:0008356 asymmetric ce…	GO:0005622 intracellular; GO:0005623 cell; GO:0005634 nucleus; GO:0005635 nuclear envelope; GO:0005643 nuclear pore; GO:0005737 cytoplasm; GO:0005739 mitochondrion; GO:0012505 endomembrane system; GO:0031967 organelle envelope; GO:0031975 envelope; GO:0032991 macromolecular complex; GO:0043226 organelle; GO:0043227 membrane-bounded organelle; GO:0043229 intracellular organelle; GO:0043231 intrace…	GO:0005048 signal sequence binding; GO:0005198 structural molecule activity; GO:0005488 binding; GO:0008139 nuclear localization sequence binding; GO:0017056 structural constituent of nuclear pore; GO:0033218 amide binding; GO:0042277 peptide binding;	K14317	NUP214, CAN; nuclear pore complex protein Nup214	osa03013 RNA transport - Oryza sativa japonica (Japanese rice) (RefSeq);
Q10LF8	Nucleolar protein Nop56, putative, expressed OS=Oryza sativa subsp. japonica OX=39947 GN=LOC_Os03g22880 PE=4 SV=1	LOC_Os03g22880	61.331	6.7	3	3	3	1.121	1.107	1.099	0.863	1.026	0.806	0.81	0.095682	nucleus				K14564	NOP56; nucleolar protein 56	osa03008 Ribosome biogenesis in eukaryotes - Oryza sativa japonica (Japanese rice) (RefSeq);	PF08156	NOP5NT (NUC127) domain	AJ	KOG2573	Ribosome biogenesis protein - Nop56p/Sik1p
Q69LE7	Probable polyribonucleotide nucleotidyltransferase 1, chloroplastic OS=Oryza sativa subsp. japonica OX=39947 GN=PNP1 PE=2 SV=1	PNP1	97.399	24.3	17	27	17	1.146	1.063	1.11	0.838	1.031	0.821	0.81	0.047244	chloroplast	GO:0006109 regulation of carbohydrate metabolic process; GO:0006139 nucleobase-containing compound metabolic process; GO:0006396 RNA processing; GO:0006401 RNA catabolic process; GO:0006629 lipid metabolic process; GO:0006720 isoprenoid metabolic process; GO:0006721 terpenoid metabolic process; GO:0006725 cellular aromatic compound metabolic process; GO:0006778 porphyrin-containing compound metab…	GO:0005622 intracellular; GO:0005623 cell; GO:0005737 cytoplasm; GO:0009507 chloroplast; GO:0009532 plastid stroma; GO:0009536 plastid; GO:0009570 chloroplast stroma; GO:0043226 organelle; GO:0043227 membrane-bounded organelle; GO:0043229 intracellular organelle; GO:0043231 intracellular membrane-bounded organelle; GO:0044422 organelle part; GO:0044424 intracellular part; GO:0044434 chloroplast p…	GO:0000175 3'-5'-exoribonuclease activity; GO:0003824 catalytic activity; GO:0004518 nuclease activity; GO:0004527 exonuclease activity; GO:0004532 exoribonuclease activity; GO:0004540 ribonuclease activity; GO:0004654 polyribonucleotide nucleotidyltransferase activity; GO:0008408 3'-5' exonuclease activity; GO:0016740 transferase activity; GO:0016772 transferase activity, transferring phosphorus…	K00962	pnp, PNPT1; polyribonucleotide nucleotidyltransferase [EC:2.7.7.8]	osa03018 RNA degradation - Oryza sativa japonica (Japanese rice) (RefSeq);	PF01138; PF03725; PF00013; PF00575	3' exoribonuclease family, domain 1; 3' exoribonuclease family, domain 2; KH domain; S1 RNA binding domain	J	KOG1067	Predicted RNA-binding polyribonucleotide nucleotidyltransferase
Q2R237	Sec-independent protein translocase protein TATB, chloroplastic OS=Oryza sativa subsp. japonica OX=39947 GN=TATB PE=2 SV=2	TATB	26.928	18.6	3	9	3	0.889	0.836	0.922	1.003	0.993	1.422	1.291	0.117138	chloroplast	GO:0006605 protein targeting; GO:0006612 protein targeting to membrane; GO:0006810 transport; GO:0006886 intracellular protein transport; GO:0006950 response to stress; GO:0008104 protein localization; GO:0009266 response to temperature stimulus; GO:0009409 response to cold; GO:0009628 response to abiotic stimulus; GO:0009889 regulation of biosynthetic process; GO:0010119 regulation of stomatal m…	GO:0005622 intracellular; GO:0005623 cell; GO:0005737 cytoplasm; GO:0005886 plasma membrane; GO:0009507 chloroplast; GO:0009526 plastid envelope; GO:0009534 chloroplast thylakoid; GO:0009535 chloroplast thylakoid membrane; GO:0009536 plastid; GO:0009579 thylakoid; GO:0009941 chloroplast envelope; GO:0016020 membrane; GO:0031967 organelle envelope; GO:0031975 envelope; GO:0031976 plastid thylakoid…	GO:0005215 transporter activity; GO:0008320 protein transmembrane transporter activity; GO:0008565 protein transporter activity; GO:0009977 proton motive force dependent protein transmembrane transporter activity; GO:0015291 secondary active transmembrane transporter activity; GO:0015399 primary active transmembrane transporter activity; GO:0015405 P-P-bond-hydrolysis-driven transmembrane transpo…
A0A0P0W625	H0215A08.5 protein(predicted) OS=Oryza sativa subsp. japonica OX=39947 GN=Os04g0111225 PE=4 SV=1	Os04g0111225	21.072	44.9	6	16	6	0.931	0.93	0.906	0.98	1.022	1.17	1.146	0.069078	chloroplast	GO:0000103 sulfate assimilation; GO:0006790 sulfur compound metabolic process; GO:0006793 phosphorus metabolic process; GO:0006796 phosphate-containing compound metabolic process; GO:0006950 response to stress; GO:0007154 cell communication; GO:0008152 metabolic process; GO:0009267 cellular response to starvation; GO:0009605 response to external stimulus; GO:0009970 cellular response to sulfate s…	GO:0005622 intracellular; GO:0005623 cell; GO:0005737 cytoplasm; GO:0005829 cytosol; GO:0009507 chloroplast; GO:0009532 plastid stroma; GO:0009536 plastid; GO:0009570 chloroplast stroma; GO:0043226 organelle; GO:0043227 membrane-bounded organelle; GO:0043229 intracellular organelle; GO:0043231 intracellular membrane-bounded organelle; GO:0044422 organelle part; GO:0044424 intracellular part; GO:0…	GO:0003824 catalytic activity; GO:0004020 adenylylsulfate kinase activity; GO:0004779 sulfate adenylyltransferase activity; GO:0004781 sulfate adenylyltransferase (ATP) activity; GO:0016301 kinase activity; GO:0016740 transferase activity; GO:0016772 transferase activity, transferring phosphorus-containing groups; GO:0016773 phosphotransferase activity, alcohol group as acceptor; GO:0016779 nucle…	K13811	PAPSS; 3'-phosphoadenosine 5'-phosphosulfate synthase [EC:2.7.7.4 2.7.1.25]	osa00230 Purine metabolism - Oryza sativa japonica (Japanese rice) (RefSeq); osa00261 Monobactam biosynthesis - Oryza sativa japonica (Japanese rice) (RefSeq); osa00450 Selenocompound metabolism - Oryza sativa japonica (Japanese rice) (RefSeq); osa00920 Sulfur metabolism - Oryza sativa japonica (Japanese rice) (RefSeq); osa01100 Metabolic pathways - Oryza sativa japonica (Japanese rice) (RefSeq);	PF14306	PUA-like domain	P	KOG0636	ATP sulfurylase (sulfate adenylyltransferase)
Q10NQ3	Vacuolar protein sorting-associated protein 9A OS=Oryza sativa subsp. japonica OX=39947 GN=VPS9A PE=1 SV=1	VPS9A	53.84	12.7	3	3	3	0.91	0.971	1.023	1.116	0.962	1.073	1.085	0.22142	cytoplasm	GO:0000003 reproduction; GO:0000278 mitotic cell cycle; GO:0000281 mitotic cytokinesis; GO:0000910 cytokinesis; GO:0000911 cytokinesis by cell plate formation; GO:0000919 cell plate assembly; GO:0003006 developmental process involved in reproduction; GO:0007049 cell cycle; GO:0007275 multicellular organism development; GO:0009790 embryo development; GO:0009791 post-embryonic development; GO:00097…	GO:0005622 intracellular; GO:0005623 cell; GO:0005634 nucleus; GO:0005737 cytoplasm; GO:0005829 cytosol; GO:0016020 membrane; GO:0043226 organelle; GO:0043227 membrane-bounded organelle; GO:0043229 intracellular organelle; GO:0043231 intracellular membrane-bounded organelle; GO:0044424 intracellular part; GO:0044444 cytoplasmic part; GO:0044464 cell part;	GO:0005085 guanyl-nucleotide exchange factor activity; GO:0005088 Ras guanyl-nucleotide exchange factor activity; GO:0005089 Rho guanyl-nucleotide exchange factor activity; GO:0005488 binding; GO:0005515 protein binding; GO:0017016 Ras GTPase binding; GO:0017048 Rho GTPase binding; GO:0019899 enzyme binding; GO:0031267 small GTPase binding; GO:0051020 GTPase binding; GO:0098772 molecular function…	K20131	RABGEF1; Rab5 GDP/GTP exchange factor				U	KOG2319	Vacuolar assembly/sorting protein VPS9
Q0D3Z9	WD_REPEATS_REGION domain-containing protein(predicted) OS=Oryza sativa subsp. japonica OX=39947 GN=Os07g0657200 PE=4 SV=1	Os07g0657200	121.75	18.8	17	26	17	1.058	1.037	1.032	1.017	1.062	0.812	0.925	0.41532	nucleus		GO:0005622 intracellular; GO:0005623 cell; GO:0005737 cytoplasm; GO:0005829 cytosol; GO:0005911 cell-cell junction; GO:0009506 plasmodesma; GO:0016020 membrane; GO:0030054 cell junction; GO:0044424 intracellular part; GO:0044444 cytoplasmic part; GO:0044464 cell part; GO:0055044 symplast;		K14005	SEC31; protein transport protein SEC31	osa04141 Protein processing in endoplasmic reticulum - Oryza sativa japonica (Japanese rice) (RefSeq);	PF12931	Sec23-binding domain of Sec16	U	KOG0307	Vesicle coat complex COPII, subunit SEC31
Q8H387	Drought responsive protein 2(predicted) OS=Oryza sativa subsp. japonica OX=39947 GN=OJ1513_F02.133 PE=2 SV=1	OJ1513_F02.133	8.5419	14.3	1	1	1									mitochondria
Q657T1	Peptidyl-prolyl cis-trans isomerase OS=Oryza sativa subsp. japonica OX=39947 GN=Os01g0111100 PE=3 SV=1	Os01g0111100	30.387	30.6	7	19	7	0.887	0.951	0.906	1.063	0.947	1.303	1.207	0.132558	chloroplast	GO:0000413 protein peptidyl-prolyl isomerization; GO:0006464 cellular protein modification process; GO:0006807 nitrogen compound metabolic process; GO:0007275 multicellular organism development; GO:0008152 metabolic process; GO:0009987 cellular process; GO:0018193 peptidyl-amino acid modification; GO:0018208 peptidyl-proline modification; GO:0019538 protein metabolic process; GO:0022622 root syst…	GO:0005622 intracellular; GO:0005623 cell; GO:0005737 cytoplasm; GO:0005783 endoplasmic reticulum; GO:0005911 cell-cell junction; GO:0009506 plasmodesma; GO:0009507 chloroplast; GO:0009536 plastid; GO:0012505 endomembrane system; GO:0030054 cell junction; GO:0043226 organelle; GO:0043227 membrane-bounded organelle; GO:0043229 intracellular organelle; GO:0043231 intracellular membrane-bounded orga…	GO:0003755 peptidyl-prolyl cis-trans isomerase activity; GO:0003824 catalytic activity; GO:0016853 isomerase activity; GO:0016859 cis-trans isomerase activity;	K03768	PPIB, ppiB; peptidyl-prolyl cis-trans isomerase B (cyclophilin B) [EC:5.2.1.8]		PF00160	Cyclophilin type peptidyl-prolyl cis-trans isomerase/CLD	O	KOG0865	Cyclophilin type peptidyl-prolyl cis-trans isomerase
Q10N21	L-ascorbate peroxidase 1, cytosolic OS=Oryza sativa subsp. japonica OX=39947 GN=APX1 PE=1 SV=1	APX1	27.155	56.4	12	32	11	0.886	0.961	0.868	1.037	1.088	1.225	1.234	0.023383	cytoplasm	GO:0000302 response to reactive oxygen species; GO:0006950 response to stress; GO:0006979 response to oxidative stress; GO:0008152 metabolic process; GO:0009056 catabolic process; GO:0009636 response to toxic substance; GO:0009987 cellular process; GO:0016999 antibiotic metabolic process; GO:0017001 antibiotic catabolic process; GO:0017144 drug metabolic process; GO:0033554 cellular response to s…	GO:0005622 intracellular; GO:0005623 cell; GO:0005737 cytoplasm; GO:0009507 chloroplast; GO:0009536 plastid; GO:0043226 organelle; GO:0043227 membrane-bounded organelle; GO:0043229 intracellular organelle; GO:0043231 intracellular membrane-bounded organelle; GO:0044424 intracellular part; GO:0044444 cytoplasmic part; GO:0044464 cell part;	GO:0003824 catalytic activity; GO:0004130 cytochrome-c peroxidase activity; GO:0004601 peroxidase activity; GO:0016209 antioxidant activity; GO:0016491 oxidoreductase activity; GO:0016684 oxidoreductase activity, acting on peroxide as acceptor; GO:0016688 L-ascorbate peroxidase activity;	K00434	E1.11.1.11; L-ascorbate peroxidase [EC:1.11.1.11]	osa00053 Ascorbate and aldarate metabolism - Oryza sativa japonica (Japanese rice) (RefSeq); osa00480 Glutathione metabolism - Oryza sativa japonica (Japanese rice) (RefSeq); osa01100 Metabolic pathways - Oryza sativa japonica (Japanese rice) (RefSeq);	PF00141	Peroxidase
A0A0P0W896	Amine oxidase (Fragment) OS=Oryza sativa subsp. japonica OX=39947 GN=Os04g0269600 PE=3 SV=1	Os04g0269600	33.235	22.7	5	8	5	0.872	0.921	0.881	1.029	1.1	1.196	1.243	0.0097434	chloroplast	GO:0001101 response to acid chemical; GO:0001505 regulation of neurotransmitter levels; GO:0006807 nitrogen compound metabolic process; GO:0006809 nitric oxide biosynthetic process; GO:0007154 cell communication; GO:0007165 signal transduction; GO:0008152 metabolic process; GO:0009058 biosynthetic process; GO:0009719 response to endogenous stimulus; GO:0009725 response to hormone; GO:0009737 resp…			K00276	AOC3, AOC2, tynA; primary-amine oxidase [EC:1.4.3.21]	osa00260 Glycine, serine and threonine metabolism - Oryza sativa japonica (Japanese rice) (RefSeq); osa00350 Tyrosine metabolism - Oryza sativa japonica (Japanese rice) (RefSeq); osa00360 Phenylalanine metabolism - Oryza sativa japonica (Japanese rice) (RefSeq); osa00410 beta-Alanine metabolism - Oryza sativa japonica (Japanese rice) (RefSeq); osa00950 Isoquinoline alkaloid biosynthesis - Oryza s…	PF02727; PF02728	Copper amine oxidase, N2 domain; Copper amine oxidase, N3 domain	Q	KOG1186	Copper amine oxidase
A0A0P0XGA2	NADH-u_ox-rdase domain-containing protein(predicted) OS=Oryza sativa subsp. japonica OX=39947 GN=Os08g0431500 PE=4 SV=1	Os08g0431500	4.5413	31.7	1	1	1									cytoplasm							PF10785	NADH-ubiquinone oxidoreductase complex I, 21 kDa subunit
Q10RZ6	Expressed protein OS=Oryza sativa subsp. japonica OX=39947 GN=LOC_Os03g04710 PE=2 SV=1	LOC_Os03g04710	35.553	10.6	3	3	3	0.871	0.959	0.833	1.096	0.994	1.305	1.275	0.056864	chloroplast
Q6K5G8	Glyceraldehyde-3-phosphate dehydrogenase 3, cytosolic OS=Oryza sativa subsp. japonica OX=39947 GN=GAPC3 PE=2 SV=1	GAPC3	36.567	56.1	16	51	6	1.094	1.049	1.086	1.033	0.94	0.839	0.871	0.082599	cytoplasm	GO:0006950 response to stress; GO:0008152 metabolic process; GO:0009266 response to temperature stimulus; GO:0009408 response to heat; GO:0009628 response to abiotic stimulus; GO:0034059 response to anoxia; GO:0036293 response to decreased oxygen levels; GO:0050896 response to stimulus; GO:0055114 oxidation-reduction process; GO:0070482 response to oxygen levels;	GO:0032991 macromolecular complex;	GO:0000166 nucleotide binding; GO:0003824 catalytic activity; GO:0004365 glyceraldehyde-3-phosphate dehydrogenase (NAD+) (phosphorylating) activity; GO:0005488 binding; GO:0016491 oxidoreductase activity; GO:0016620 oxidoreductase activity, acting on the aldehyde or oxo group of donors, NAD or NADP as acceptor; GO:0016903 oxidoreductase activity, acting on the aldehyde or oxo group of donors; GO:…	K00134	GAPDH, gapA; glyceraldehyde 3-phosphate dehydrogenase [EC:1.2.1.12]	osa00010 Glycolysis / Gluconeogenesis - Oryza sativa japonica (Japanese rice) (RefSeq); osa00710 Carbon fixation in photosynthetic organisms - Oryza sativa japonica (Japanese rice) (RefSeq); osa01100 Metabolic pathways - Oryza sativa japonica (Japanese rice) (RefSeq); osa01110 Biosynthesis of secondary metabolites - Oryza sativa japonica (Japanese rice) (RefSeq); osa01200 Carbon metabolism - Oryz…	PF00044; PF02800	Glyceraldehyde 3-phosphate dehydrogenase, NAD binding domain; Glyceraldehyde 3-phosphate dehydrogenase, C-terminal domain	G	KOG0657	Glyceraldehyde 3-phosphate dehydrogenase
Q0JAF4	PEROXIDASE_4 domain-containing protein(predicted) OS=Oryza sativa subsp. japonica OX=39947 GN=Os04g0602100 PE=2 SV=1	Os04g0602100	38.181	50.7	15	36	15	0.946	0.992	0.968	1.061	0.904	1.193	1.087	0.39888	chloroplast	GO:0000302 response to reactive oxygen species; GO:0006950 response to stress; GO:0006979 response to oxidative stress; GO:0008152 metabolic process; GO:0009056 catabolic process; GO:0009636 response to toxic substance; GO:0009987 cellular process; GO:0016999 antibiotic metabolic process; GO:0017001 antibiotic catabolic process; GO:0017144 drug metabolic process; GO:0033554 cellular response to s…	GO:0005622 intracellular; GO:0005623 cell; GO:0005634 nucleus; GO:0005737 cytoplasm; GO:0009507 chloroplast; GO:0009534 chloroplast thylakoid; GO:0009535 chloroplast thylakoid membrane; GO:0009536 plastid; GO:0009543 chloroplast thylakoid lumen; GO:0009579 thylakoid; GO:0016020 membrane; GO:0031976 plastid thylakoid; GO:0031977 thylakoid lumen; GO:0031978 plastid thylakoid lumen; GO:0031984 organ…	GO:0003824 catalytic activity; GO:0004130 cytochrome-c peroxidase activity; GO:0004601 peroxidase activity; GO:0016209 antioxidant activity; GO:0016491 oxidoreductase activity; GO:0016684 oxidoreductase activity, acting on peroxide as acceptor;	K00434	E1.11.1.11; L-ascorbate peroxidase [EC:1.11.1.11]	osa00053 Ascorbate and aldarate metabolism - Oryza sativa japonica (Japanese rice) (RefSeq); osa00480 Glutathione metabolism - Oryza sativa japonica (Japanese rice) (RefSeq); osa01100 Metabolic pathways - Oryza sativa japonica (Japanese rice) (RefSeq);	PF00141	Peroxidase
Q6K9X9	Acyl-CoA binding protein-like OS=Oryza sativa subsp. japonica OX=39947 GN=Os02g0822800 PE=4 SV=1	Os02g0822800	56.655	6.7	2	2	2	1.076	0.972	1.109	0.927	1.002	0.96	0.915	0.128143	cytoplasm	GO:0001101 response to acid chemical; GO:0006810 transport; GO:0006869 lipid transport; GO:0009314 response to radiation; GO:0009416 response to light stimulus; GO:0009628 response to abiotic stimulus; GO:0009719 response to endogenous stimulus; GO:0009723 response to ethylene; GO:0009725 response to hormone; GO:0009753 response to jasmonic acid; GO:0010033 response to organic substance; GO:00108…	GO:0005622 intracellular; GO:0005623 cell; GO:0005634 nucleus; GO:0005737 cytoplasm; GO:0005829 cytosol; GO:0043226 organelle; GO:0043227 membrane-bounded organelle; GO:0043229 intracellular organelle; GO:0043231 intracellular membrane-bounded organelle; GO:0044424 intracellular part; GO:0044444 cytoplasmic part; GO:0044464 cell part;	GO:0000062 fatty-acyl-CoA binding; GO:0000166 nucleotide binding; GO:0005488 binding; GO:0017076 purine nucleotide binding; GO:0030554 adenyl nucleotide binding; GO:0032553 ribonucleotide binding; GO:0032555 purine ribonucleotide binding; GO:0032559 adenyl ribonucleotide binding; GO:0033218 amide binding; GO:0036094 small molecule binding; GO:0043167 ion binding; GO:0043168 anion binding; GO:0048…				PF13415	Galactose oxidase, central domain	S	KOG0379	Kelch repeat-containing proteins
A0A0P0WYA9	Beta-galactosidase 9(predicted) OS=Oryza sativa subsp. japonica OX=39947 GN=Os06g0573600 PE=4 SV=1	Os06g0573600	41.979	12.1	3	5	2									nucleus		GO:0005618 cell wall; GO:0005622 intracellular; GO:0005623 cell; GO:0005737 cytoplasm; GO:0005773 vacuole; GO:0030312 external encapsulating structure; GO:0043226 organelle; GO:0043227 membrane-bounded organelle; GO:0043229 intracellular organelle; GO:0043231 intracellular membrane-bounded organelle; GO:0044424 intracellular part; GO:0044444 cytoplasmic part; GO:0044464 cell part; GO:0071944 cell…	GO:0003824 catalytic activity; GO:0004553 hydrolase activity, hydrolyzing O-glycosyl compounds; GO:0004565 beta-galactosidase activity; GO:0015925 galactosidase activity; GO:0016787 hydrolase activity; GO:0016798 hydrolase activity, acting on glycosyl bonds;						G	KOG0496	Beta-galactosidase
A0A0P0X6F8	Putative asparaginyl-tRNA synthetase, chloroplast/mitochondrial(predicted) OS=Oryza sativa subsp. japonica OX=39947 GN=Os07g0485400 PE=4 SV=1	Os07g0485400	24.014	11.9	2	3	2									cytoplasm	GO:0000003 reproduction; GO:0003006 developmental process involved in reproduction; GO:0006082 organic acid metabolic process; GO:0006139 nucleobase-containing compound metabolic process; GO:0006399 tRNA metabolic process; GO:0006412 translation; GO:0006418 tRNA aminoacylation for protein translation; GO:0006421 asparaginyl-tRNA aminoacylation; GO:0006518 peptide metabolic process; GO:0006520 cel…	GO:0005622 intracellular; GO:0005623 cell; GO:0005737 cytoplasm; GO:0005739 mitochondrion; GO:0009507 chloroplast; GO:0009532 plastid stroma; GO:0009536 plastid; GO:0009570 chloroplast stroma; GO:0043226 organelle; GO:0043227 membrane-bounded organelle; GO:0043229 intracellular organelle; GO:0043231 intracellular membrane-bounded organelle; GO:0044422 organelle part; GO:0044424 intracellular part…	GO:0003824 catalytic activity; GO:0004812 aminoacyl-tRNA ligase activity; GO:0004816 asparagine-tRNA ligase activity; GO:0016874 ligase activity; GO:0016875 ligase activity, forming carbon-oxygen bonds;	K01893	NARS, asnS; asparaginyl-tRNA synthetase [EC:6.1.1.22]	osa00970 Aminoacyl-tRNA biosynthesis - Oryza sativa japonica (Japanese rice) (RefSeq);	PF00152	tRNA synthetases class II (D, K and N)	J	KOG0554	Asparaginyl-tRNA synthetase (mitochondrial)
Q2QN11	Eukaryotic aspartyl protease family protein, expressed OS=Oryza sativa subsp. japonica OX=39947 GN=LOC_Os12g39360 PE=3 SV=1	LOC_Os12g39360	46.238	21.1	5	6	5	0.958	0.986	1.078	0.995	0.732	1.249	0.985	0.82458	chloroplast									O	KOG1339	Aspartyl protease
Q6ZBX7	Protein DETOXIFICATION(predicted) OS=Oryza sativa subsp. japonica OX=39947 GN=P0543D10.17-1 PE=4 SV=1	P0543D10.17-1	45.917	2.1	1	1	1	0.971	0.914	1.129	0.906	0.832	1.324	1.016	0.99366	plasma membrane	GO:0006810 transport; GO:0006855 drug transmembrane transport; GO:0008152 metabolic process; GO:0009058 biosynthetic process; GO:0009812 flavonoid metabolic process; GO:0009813 flavonoid biosynthetic process; GO:0015893 drug transport; GO:0042221 response to chemical; GO:0042493 response to drug; GO:0050896 response to stimulus; GO:0051179 localization; GO:0051234 establishment of localization; G…	GO:0005622 intracellular; GO:0005623 cell; GO:0005737 cytoplasm; GO:0005773 vacuole; GO:0043226 organelle; GO:0043227 membrane-bounded organelle; GO:0043229 intracellular organelle; GO:0043231 intracellular membrane-bounded organelle; GO:0044424 intracellular part; GO:0044444 cytoplasmic part; GO:0044464 cell part;	GO:0005215 transporter activity; GO:0015238 drug transmembrane transporter activity; GO:0022857 transmembrane transporter activity;	K03327	TC.MATE, SLC47A, norM, mdtK, dinF; multidrug resistance protein, MATE family				V	KOG1347	Uncharacterized membrane protein, predicted efflux pump
Q6K6Q8	Os02g0495900 protein OS=Oryza sativa subsp. japonica OX=39947 GN=Os02g0495900 PE=2 SV=1	Os02g0495900	15.617	7.3	1	1	1									chloroplast
Q0DXR0	Putative dynamin homolog(predicted) OS=Oryza sativa subsp. japonica OX=39947 GN=Os02g0738900 PE=3 SV=1	Os02g0738900	100.39	8.3	7	7	2	1.057	0.998	1.036	0.793	1.329	0.786	0.941	0.64934	chloroplast	GO:0000266 mitochondrial fission; GO:0000902 cell morphogenesis; GO:0000904 cell morphogenesis involved in differentiation; GO:0001101 response to acid chemical; GO:0006810 transport; GO:0006892 post-Golgi vesicle-mediated transport; GO:0006896 Golgi to vacuole transport; GO:0006897 endocytosis; GO:0006898 receptor-mediated endocytosis; GO:0006996 organelle organization; GO:0007005 mitochondrion …	GO:0005622 intracellular; GO:0005623 cell; GO:0005737 cytoplasm; GO:0005773 vacuole; GO:0005774 vacuolar membrane; GO:0005794 Golgi apparatus; GO:0005829 cytosol; GO:0005886 plasma membrane; GO:0005911 cell-cell junction; GO:0009504 cell plate; GO:0009506 plasmodesma; GO:0012505 endomembrane system; GO:0016020 membrane; GO:0030054 cell junction; GO:0030135 coated vesicle; GO:0030136 clathrin-coat…	GO:0003824 catalytic activity; GO:0003924 GTPase activity; GO:0005488 binding; GO:0005515 protein binding; GO:0008017 microtubule binding; GO:0008092 cytoskeletal protein binding; GO:0015631 tubulin binding; GO:0016462 pyrophosphatase activity; GO:0016787 hydrolase activity; GO:0016817 hydrolase activity, acting on acid anhydrides; GO:0016818 hydrolase activity, acting on acid anhydrides, in phos…	K01528	DNM; dynamin GTPase [EC:3.6.5.5]	osa04144 Endocytosis - Oryza sativa japonica (Japanese rice) (RefSeq);	PF00350; PF00169	Dynamin family; PH domain	U	KOG0446	Vacuolar sorting protein VPS1, dynamin, and related proteins
Q7X8A1	Glyceraldehyde-3-phosphate dehydrogenase OS=Oryza sativa subsp. japonica OX=39947 GN=Os04g0459500 PE=2 SV=1	Os04g0459500	42.715	76.4	26	192	19	1.051	1.046	1.057	1.09	0.785	1.003	0.912	0.41322	chloroplast	GO:0009314 response to radiation; GO:0009416 response to light stimulus; GO:0009628 response to abiotic stimulus; GO:0009987 cellular process; GO:0016043 cellular component organization; GO:0022607 cellular component assembly; GO:0043933 macromolecular complex subunit organization; GO:0044085 cellular component biogenesis; GO:0050896 response to stimulus; GO:0051259 protein oligomerization; GO:00…	GO:0005622 intracellular; GO:0005623 cell; GO:0005737 cytoplasm; GO:0009507 chloroplast; GO:0009536 plastid; GO:0043226 organelle; GO:0043227 membrane-bounded organelle; GO:0043229 intracellular organelle; GO:0043231 intracellular membrane-bounded organelle; GO:0044424 intracellular part; GO:0044444 cytoplasmic part; GO:0044464 cell part; GO:0099080 supramolecular complex;	GO:0005488 binding; GO:0005515 protein binding; GO:0019899 enzyme binding; GO:0019900 kinase binding; GO:0042802 identical protein binding;	K05298	GAPA; glyceraldehyde-3-phosphate dehydrogenase (NADP+) (phosphorylating) [EC:1.2.1.13]	osa00710 Carbon fixation in photosynthetic organisms - Oryza sativa japonica (Japanese rice) (RefSeq); osa01100 Metabolic pathways - Oryza sativa japonica (Japanese rice) (RefSeq); osa01200 Carbon metabolism - Oryza sativa japonica (Japanese rice) (RefSeq);	PF00044; PF02800	Glyceraldehyde 3-phosphate dehydrogenase, NAD binding domain; Glyceraldehyde 3-phosphate dehydrogenase, C-terminal domain	G	KOG0657	Glyceraldehyde 3-phosphate dehydrogenase
Q6YTY2	KH type-2 domain-containing protein(predicted) OS=Oryza sativa subsp. japonica OX=39947 GN=Os07g0608500 PE=2 SV=1	Os07g0608500	25.999	34.8	8	17	1									cytoplasm				K02985	RP-S3e, RPS3; small subunit ribosomal protein S3e	osa03010 Ribosome - Oryza sativa japonica (Japanese rice) (RefSeq);	PF07650; PF00189	KH domain; Ribosomal protein S3, C-terminal domain	J	KOG3181	40S ribosomal protein S3
A0A0P0VR55	YCF37-like protein(predicted) OS=Oryza sativa subsp. japonica OX=39947 GN=Os02g0815300 PE=4 SV=1	Os02g0815300	18.5	15.2	2	10	2	0.887	0.909	0.883	1.13	0.786	1.48	1.268	0.38138	chloroplast
Q9ZWF5	50S ribosomal protein L12, chloroplastic(predicted) OS=Oryza sativa subsp. japonica OX=39947 GN=rpl12-1 PE=3 SV=1	rpl12-1	18.209	60.9	10	42	3	0.867	0.882	0.909	0.88	0.991	1.584	1.3	0.33126	chloroplast				K02935	RP-L7, MRPL12, rplL; large subunit ribosomal protein L7/L12	osa03010 Ribosome - Oryza sativa japonica (Japanese rice) (RefSeq);	PF00542	Ribosomal protein L7/L12 C-terminal domain	J	KOG1715	Mitochondrial/chloroplast ribosomal protein L12
Q6AVZ3	Peroxidase OS=Oryza sativa subsp. japonica OX=39947 GN=Os05g0135500 PE=2 SV=1	Os05g0135500	36.703	8.1	2	2	2	0.837	0.863	0.938	0.875	1.434	1.061	1.277	0.20216	extracellular				K00430	E1.11.1.7; peroxidase [EC:1.11.1.7]	osa00940 Phenylpropanoid biosynthesis - Oryza sativa japonica (Japanese rice) (RefSeq); osa01100 Metabolic pathways - Oryza sativa japonica (Japanese rice) (RefSeq); osa01110 Biosynthesis of secondary metabolites - Oryza sativa japonica (Japanese rice) (RefSeq);	PF00141	Peroxidase
A0A0P0WMY2	60S acidic ribosomal protein p2b (Fragment)(predicted) OS=Oryza sativa subsp. japonica OX=39947 GN=Os05g0445500 PE=3 SV=1	Os05g0445500	14.428	47.5	4	10	4	0.865	0.881	0.889	0.918	1.053	1.45	1.298	0.21596	chloroplast		GO:0005622 intracellular; GO:0005623 cell; GO:0005737 cytoplasm; GO:0005829 cytosol; GO:0005840 ribosome; GO:0015934 large ribosomal subunit; GO:0022625 cytosolic large ribosomal subunit; GO:0022626 cytosolic ribosome; GO:0032991 macromolecular complex; GO:0043226 organelle; GO:0043228 non-membrane-bounded organelle; GO:0043229 intracellular organelle; GO:0043232 intracellular non-membrane-bounde…	GO:0003735 structural constituent of ribosome; GO:0005198 structural molecule activity; GO:0005488 binding; GO:0044877 macromolecular complex binding;	K02943	RP-LP2, RPLP2; large subunit ribosomal protein LP2	osa03010 Ribosome - Oryza sativa japonica (Japanese rice) (RefSeq);			J	KOG3449	60S acidic ribosomal protein P2
A0A0P0WVH8	CAAD domain-containing protein(predicted) OS=Oryza sativa subsp. japonica OX=39947 GN=Os06g0295700 PE=4 SV=1	Os06g0295700	9.1954	11.8	1	1	1	0.932	0.896	0.943	1.091	0.804	1.423	1.197	0.45186	mitochondria	GO:0001101 response to acid chemical; GO:0006091 generation of precursor metabolites and energy; GO:0008152 metabolic process; GO:0009719 response to endogenous stimulus; GO:0009725 response to hormone; GO:0009737 response to abscisic acid; GO:0009767 photosynthetic electron transport chain; GO:0009773 photosynthetic electron transport in photosystem I; GO:0009987 cellular process; GO:0010033 res…	GO:0000229 cytoplasmic chromosome; GO:0005622 intracellular; GO:0005623 cell; GO:0005694 chromosome; GO:0005737 cytoplasm; GO:0009295 nucleoid; GO:0009507 chloroplast; GO:0009508 plastid chromosome; GO:0009521 photosystem; GO:0009522 photosystem I; GO:0009526 plastid envelope; GO:0009532 plastid stroma; GO:0009534 chloroplast thylakoid; GO:0009535 chloroplast thylakoid membrane; GO:0009536 plasti…	GO:0003676 nucleic acid binding; GO:0003677 DNA binding; GO:0005488 binding; GO:0005515 protein binding; GO:0019904 protein domain specific binding; GO:0097159 organic cyclic compound binding; GO:1901363 heterocyclic compound binding;
Q7XPN5	OSIGBa0113E10.15 protein(predicted) OS=Oryza sativa subsp. japonica OX=39947 GN=Os04g0652600 PE=2 SV=2	Os04g0652600	61.632	2.6	1	3	1	0.892	0.937	0.868	0.997	0.903	1.457	1.245	0.31262	nucleus									O	KOG3991	Uncharacterized conserved protein
Q0ISQ1	Protein transport protein Sec24-like CEF, putative, expressed(predicted) OS=Oryza sativa subsp. japonica OX=39947 GN=Os11g0482100 PE=4 SV=1	Os11g0482100	64.301	4.2	3	3	2	0.95	1.046	0.996	0.996	1.15	0.881	1.012	0.94088	extracellular				K14007	SEC24; protein transport protein SEC24	osa04141 Protein processing in endoplasmic reticulum - Oryza sativa japonica (Japanese rice) (RefSeq);	PF04811; PF08033; PF04815	Sec23/Sec24 trunk domain; Sec23/Sec24 beta-sandwich domain; Sec23/Sec24 helical domain	U	KOG1984	Vesicle coat complex COPII, subunit SFB3
P0C457	50S ribosomal protein L33, chloroplastic OS=Oryza sativa subsp. japonica OX=39947 GN=rpl33 PE=3 SV=1	rpl33	7.6429	47	5	13	5	1.11	0.943	1.211	0.787	1.253	0.73	0.849	0.3637	cytoplasm		GO:0005622 intracellular; GO:0005623 cell; GO:0005737 cytoplasm; GO:0009507 chloroplast; GO:0009536 plastid; GO:0043226 organelle; GO:0043227 membrane-bounded organelle; GO:0043229 intracellular organelle; GO:0043231 intracellular membrane-bounded organelle; GO:0044424 intracellular part; GO:0044444 cytoplasmic part; GO:0044464 cell part;		K02913	RP-L33, MRPL33, rpmG; large subunit ribosomal protein L33	osa03010 Ribosome - Oryza sativa japonica (Japanese rice) (RefSeq);
A0A0P0XXB5	Mediator of RNA polymerase II transcription subunit 32(predicted) OS=Oryza sativa subsp. japonica OX=39947 GN=Os10g0548400 PE=4 SV=1	Os10g0548400	22.295	5.6	1	1	1	0.902	0.936	0.932	1.082	1.071	1.125	1.183	0.00089891	chloroplast	GO:0000302 response to reactive oxygen species; GO:0006950 response to stress; GO:0006979 response to oxidative stress; GO:0007275 multicellular organism development; GO:0009266 response to temperature stimulus; GO:0009409 response to cold; GO:0009628 response to abiotic stimulus; GO:0009631 cold acclimation; GO:0009636 response to toxic substance; GO:0010035 response to inorganic substance; GO:0…	GO:0005622 intracellular; GO:0005623 cell; GO:0005634 nucleus; GO:0005654 nucleoplasm; GO:0016592 mediator complex; GO:0031974 membrane-enclosed lumen; GO:0031981 nuclear lumen; GO:0032991 macromolecular complex; GO:0043226 organelle; GO:0043227 membrane-bounded organelle; GO:0043229 intracellular organelle; GO:0043231 intracellular membrane-bounded organelle; GO:0043233 organelle lumen; GO:00444…
Q2QX21	WD_REPEATS_REGION domain-containing protein(predicted) OS=Oryza sativa subsp. japonica OX=39947 GN=LOC_Os12g07450 PE=4 SV=2	LOC_Os12g07450	59.788	2.1	1	1	1									nucleus	GO:0006355 regulation of transcription, DNA-templated; GO:0007154 cell communication; GO:0007584 response to nutrient; GO:0009605 response to external stimulus; GO:0009889 regulation of biosynthetic process; GO:0009890 negative regulation of biosynthetic process; GO:0009892 negative regulation of metabolic process; GO:0009987 cellular process; GO:0009991 response to extracellular stimulus; GO:001…								S	KOG2394	WD40 protein DMR-N9
Q5QLQ7	Os01g0666600 protein OS=Oryza sativa subsp. japonica OX=39947 GN=Os01g0666600 PE=4 SV=1	Os01g0666600	19.602	8.6	1	2	1	0.967	0.969	0.943	1.002	1.002	1.17	1.102	0.144343	chloroplast
Q8S5W0	Heavy metal-associated domain containing protein, expressed OS=Oryza sativa subsp. japonica OX=39947 GN=LOC_Os03g03500 PE=2 SV=1	LOC_Os03g03500	20.85	4.6	1	1	1									nucleus	GO:0006810 transport; GO:0006811 ion transport; GO:0006812 cation transport; GO:0006873 cellular ion homeostasis; GO:0006875 cellular metal ion homeostasis; GO:0009987 cellular process; GO:0019725 cellular homeostasis; GO:0030001 metal ion transport; GO:0030003 cellular cation homeostasis; GO:0042592 homeostatic process; GO:0046916 cellular transition metal ion homeostasis; GO:0048878 chemical ho…	GO:0005622 intracellular; GO:0005623 cell; GO:0005737 cytoplasm; GO:0044424 intracellular part; GO:0044464 cell part;	GO:0005488 binding; GO:0043167 ion binding; GO:0043169 cation binding; GO:0046872 metal ion binding; GO:0046914 transition metal ion binding;				PF00403	Heavy-metal-associated domain	P	KOG1603	Copper chaperone
A0A0N7KPC8	3'-5' exonuclease domain-containing protein(predicted) OS=Oryza sativa subsp. japonica OX=39947 GN=Os08g0175200 PE=4 SV=1	Os08g0175200	42.408	4.7	1	1	1									nucleus				K19476	IST1; vacuolar protein sorting-associated protein IST1	osa04144 Endocytosis - Oryza sativa japonica (Japanese rice) (RefSeq);			Z	KOG2027	Spindle pole body protein
Q2QQV2	L-galactose dehydrogenase(predicted) OS=Oryza sativa subsp. japonica OX=39947 GN=LOC_Os12g29760 PE=2 SV=1	LOC_Os12g29760	34.23	16.8	3	3	3	0.919	0.972	0.884	0.881	1.125	1.255	1.175	0.23402	cytoplasm	GO:0005975 carbohydrate metabolic process; GO:0005996 monosaccharide metabolic process; GO:0006082 organic acid metabolic process; GO:0006732 coenzyme metabolic process; GO:0006766 vitamin metabolic process; GO:0006767 water-soluble vitamin metabolic process; GO:0008152 metabolic process; GO:0009058 biosynthetic process; GO:0009108 coenzyme biosynthetic process; GO:0009110 vitamin biosynthetic pr…	GO:0005622 intracellular; GO:0005623 cell; GO:0005737 cytoplasm; GO:0005829 cytosol; GO:0044424 intracellular part; GO:0044444 cytoplasmic part; GO:0044464 cell part;	GO:0003824 catalytic activity; GO:0010349 L-galactose dehydrogenase activity; GO:0016491 oxidoreductase activity; GO:0016614 oxidoreductase activity, acting on CH-OH group of donors; GO:0016616 oxidoreductase activity, acting on the CH-OH group of donors, NAD or NADP as acceptor; GO:0016645 oxidoreductase activity, acting on the CH-NH group of donors; GO:0016646 oxidoreductase activity, acting on…	K17744	GalDH; L-galactose dehydrogenase [EC:1.1.1.316]	osa00053 Ascorbate and aldarate metabolism - Oryza sativa japonica (Japanese rice) (RefSeq); osa01100 Metabolic pathways - Oryza sativa japonica (Japanese rice) (RefSeq); osa01110 Biosynthesis of secondary metabolites - Oryza sativa japonica (Japanese rice) (RefSeq);	PF00248	Aldo/keto reductase family	C	KOG1576	Predicted oxidoreductase
A0A0P0X6M7	ANK_REP_REGION domain-containing protein(predicted) OS=Oryza sativa subsp. japonica OX=39947 GN=Os07g0520800 PE=4 SV=1	Os07g0520800	17.796	7.9	1	5	1	0.862	0.875	0.821	0.946	1.202	1.351	1.368	0.046857	chloroplast	GO:0006810 transport; GO:0006886 intracellular protein transport; GO:0006996 organelle organization; GO:0008104 protein localization; GO:0009628 response to abiotic stimulus; GO:0009657 plastid organization; GO:0009658 chloroplast organization; GO:0009987 cellular process; GO:0015031 protein transport; GO:0015833 peptide transport; GO:0016043 cellular component organization; GO:0022607 cellular c…	GO:0005622 intracellular; GO:0005623 cell; GO:0005737 cytoplasm; GO:0009507 chloroplast; GO:0009526 plastid envelope; GO:0009532 plastid stroma; GO:0009534 chloroplast thylakoid; GO:0009535 chloroplast thylakoid membrane; GO:0009536 plastid; GO:0009570 chloroplast stroma; GO:0009579 thylakoid; GO:0009941 chloroplast envelope; GO:0016020 membrane; GO:0031967 organelle envelope; GO:0031975 envelope…
P0DKK2	60S ribosomal protein L37a-2 OS=Oryza sativa subsp. japonica OX=39947 GN=Os05g0557000 PE=1 SV=1	Os05g0557000	10.243	35.9	4	5	4	1.16	0.991	1.296	0.786	1.169	0.612	0.745	0.186358	chloroplast				K02921	RP-L37Ae, RPL37A; large subunit ribosomal protein L37Ae	osa03010 Ribosome - Oryza sativa japonica (Japanese rice) (RefSeq);			J	KOG0402	60S ribosomal protein L37
Q2QWZ9	Transmembrane 9 superfamily member OS=Oryza sativa subsp. japonica OX=39947 GN=LOC_Os12g07670 PE=2 SV=1	LOC_Os12g07670	68.072	3.3	2	3	2									plasma membrane		GO:0016020 membrane; GO:0016021 integral component of membrane; GO:0031224 intrinsic component of membrane; GO:0044425 membrane part;		K17087	TM9SF3; transmembrane 9 superfamily member 3				U	KOG1278	Endosomal membrane proteins, EMP70
Q306J3	Dirigent protein OS=Oryza sativa subsp. japonica OX=39947 GN=JAC1 PE=2 SV=1	JAC1	33.012	28.4	6	11	6	0.879	0.824	0.953	1.03	1.261	0.925	1.211	0.138737	nucleus							PF01419	Jacalin-like lectin domain
Q7XZH5	Xanthoxin dehydrogenase(predicted) OS=Oryza sativa subsp. japonica OX=39947 GN=OSJNBa0028F23.5 PE=2 SV=1	OSJNBa0028F23.5	29.601	19.9	5	7	5	0.958	0.961	0.944	1.016	1.126	1.024	1.106	0.041078	cytoplasm	GO:0001101 response to acid chemical; GO:0006066 alcohol metabolic process; GO:0006082 organic acid metabolic process; GO:0006520 cellular amino acid metabolic process; GO:0006560 proline metabolic process; GO:0006561 proline biosynthetic process; GO:0006629 lipid metabolic process; GO:0006714 sesquiterpenoid metabolic process; GO:0006720 isoprenoid metabolic process; GO:0006721 terpenoid metabol…	GO:0005622 intracellular; GO:0005623 cell; GO:0005737 cytoplasm; GO:0005829 cytosol; GO:0044424 intracellular part; GO:0044444 cytoplasmic part; GO:0044464 cell part;	GO:0003824 catalytic activity; GO:0004022 alcohol dehydrogenase (NAD) activity; GO:0010301 xanthoxin dehydrogenase activity; GO:0016491 oxidoreductase activity; GO:0016614 oxidoreductase activity, acting on CH-OH group of donors; GO:0016616 oxidoreductase activity, acting on the CH-OH group of donors, NAD or NADP as acceptor;	K09841	ABA2; xanthoxin dehydrogenase [EC:1.1.1.288]	osa00906 Carotenoid biosynthesis - Oryza sativa japonica (Japanese rice) (RefSeq); osa01100 Metabolic pathways - Oryza sativa japonica (Japanese rice) (RefSeq); osa01110 Biosynthesis of secondary metabolites - Oryza sativa japonica (Japanese rice) (RefSeq);	PF13561	Enoyl-(Acyl carrier protein) reductase	Q	KOG0725	Reductases with broad range of substrate specificities
Q5W6W7	Long chain acyl-CoA synthetase OS=Oryza sativa subsp. japonica OX=39947 GN=Os05g0317200 PE=2 SV=1	Os05g0317200	79.878	11.2	7	11	6									chloroplast	GO:0001676 long-chain fatty acid metabolic process; GO:0006082 organic acid metabolic process; GO:0006629 lipid metabolic process; GO:0006631 fatty acid metabolic process; GO:0008152 metabolic process; GO:0009987 cellular process; GO:0019752 carboxylic acid metabolic process; GO:0032787 monocarboxylic acid metabolic process; GO:0043436 oxoacid metabolic process; GO:0044237 cellular metabolic proc…	GO:0005622 intracellular; GO:0005623 cell; GO:0005737 cytoplasm; GO:0005783 endoplasmic reticulum; GO:0005794 Golgi apparatus; GO:0009507 chloroplast; GO:0009526 plastid envelope; GO:0009536 plastid; GO:0009941 chloroplast envelope; GO:0012505 endomembrane system; GO:0031967 organelle envelope; GO:0031975 envelope; GO:0043226 organelle; GO:0043227 membrane-bounded organelle; GO:0043229 intracellu…	GO:0003824 catalytic activity; GO:0004467 long-chain fatty acid-CoA ligase activity; GO:0015645 fatty acid ligase activity; GO:0016405 CoA-ligase activity; GO:0016874 ligase activity; GO:0016877 ligase activity, forming carbon-sulfur bonds; GO:0016878 acid-thiol ligase activity;	K01897	ACSL, fadD; long-chain acyl-CoA synthetase [EC:6.2.1.3]	osa00061 Fatty acid biosynthesis - Oryza sativa japonica (Japanese rice) (RefSeq); osa00071 Fatty acid degradation - Oryza sativa japonica (Japanese rice) (RefSeq); osa01100 Metabolic pathways - Oryza sativa japonica (Japanese rice) (RefSeq); osa01212 Fatty acid metabolism - Oryza sativa japonica (Japanese rice) (RefSeq); osa04146 Peroxisome - Oryza sativa japonica (Japanese rice) (RefSeq);			I	KOG1180	Acyl-CoA synthetase
A5HEI2	Bowman-Birk type proteinase inhibitor A OS=Oryza sativa subsp. japonica OX=39947 GN=pinA PE=2 SV=1	pinA	27.735	7.6	2	3	2	0.961	0.942	0.935	1.095	0.875	1.267	1.141	0.38144	extracellular							PF00228	Bowman-Birk serine protease inhibitor family
Q8W423	26S proteasome regulatory particle non-ATPase subunit12 OS=Oryza sativa subsp. japonica OX=39947 GN=OsRPN12 PE=2 SV=1	OsRPN12	30.772	24.7	7	7	7	1.08	1.021	1.061	1.059	1.01	0.801	0.908	0.30258	cytoplasm	GO:0000003 reproduction; GO:0003006 developmental process involved in reproduction; GO:0006508 proteolysis; GO:0006511 ubiquitin-dependent protein catabolic process; GO:0006807 nitrogen compound metabolic process; GO:0006950 response to stress; GO:0007275 multicellular organism development; GO:0008152 metabolic process; GO:0009056 catabolic process; GO:0009057 macromolecule catabolic process; GO:…	GO:0000502 proteasome complex; GO:0005622 intracellular; GO:0005623 cell; GO:0005634 nucleus; GO:0005737 cytoplasm; GO:0005829 cytosol; GO:0005838 proteasome regulatory particle; GO:0008541 proteasome regulatory particle, lid subcomplex; GO:0009507 chloroplast; GO:0009526 plastid envelope; GO:0009536 plastid; GO:0009941 chloroplast envelope; GO:0022624 proteasome accessory complex; GO:0031967 org…		K03031	PSMD8, RPN12; 26S proteasome regulatory subunit N12	osa03050 Proteasome - Oryza sativa japonica (Japanese rice) (RefSeq);			O	KOG3151	26S proteasome regulatory complex, subunit RPN12/PSMD8
Q337M8	TPR_REGION domain-containing protein(predicted) OS=Oryza sativa subsp. japonica OX=39947 GN=LOC_Os10g32300 PE=4 SV=1	LOC_Os10g32300	42.139	26	7	9	4	1.03	1.009	1.024	0.99	1.1	0.909	0.979	0.70614	chloroplast	GO:0006091 generation of precursor metabolites and energy; GO:0008152 metabolic process; GO:0009987 cellular process; GO:0015979 photosynthesis; GO:0016043 cellular component organization; GO:0019684 photosynthesis, light reaction; GO:0022607 cellular component assembly; GO:0034622 cellular macromolecular complex assembly; GO:0043933 macromolecular complex subunit organization; GO:0044085 cellula…	GO:0005622 intracellular; GO:0005623 cell; GO:0005737 cytoplasm; GO:0009507 chloroplast; GO:0009534 chloroplast thylakoid; GO:0009535 chloroplast thylakoid membrane; GO:0009536 plastid; GO:0009579 thylakoid; GO:0016020 membrane; GO:0031976 plastid thylakoid; GO:0031984 organelle subcompartment; GO:0034357 photosynthetic membrane; GO:0042651 thylakoid membrane; GO:0043226 organelle; GO:0043227 mem…
Q8LRF5	Autophagy-related protein 3 OS=Oryza sativa subsp. japonica OX=39947 GN=Os01g0200000 PE=3 SV=1	Os01g0200000	35.582	8.9	2	3	2	1.001	0.958	0.985	0.967	1.066	1.065	1.052	0.22308	nucleus	GO:0000045 autophagosome assembly; GO:0000422 mitophagy; GO:0006914 autophagy; GO:0006996 organelle organization; GO:0007005 mitochondrion organization; GO:0007033 vacuole organization; GO:0008152 metabolic process; GO:0009056 catabolic process; GO:0009987 cellular process; GO:0016043 cellular component organization; GO:0016236 macroautophagy; GO:0022411 cellular component disassembly; GO:0022607…	GO:0000151 ubiquitin ligase complex; GO:0000153 cytoplasmic ubiquitin ligase complex; GO:0005622 intracellular; GO:0005623 cell; GO:0005737 cytoplasm; GO:0005829 cytosol; GO:0032991 macromolecular complex; GO:0044424 intracellular part; GO:0044444 cytoplasmic part; GO:0044464 cell part; GO:1902494 catalytic complex; GO:1990234 transferase complex;	GO:0003824 catalytic activity; GO:0016740 transferase activity; GO:0019776 Atg8 ligase activity;	K08343	ATG3; ubiquitin-like-conjugating enzyme ATG3	osa04136 Autophagy - other - Oryza sativa japonica (Japanese rice) (RefSeq);	PF03986; PF03987; PF10381	Autophagocytosis associated protein (Atg3), N-terminal domain ; Autophagocytosis associated protein, active-site domain ; Autophagocytosis associated protein C-terminal	O	KOG2981	Protein involved in autophagocytosis during starvation
A0A0P0WLR9	Annexin OS=Oryza sativa subsp. japonica OX=39947 GN=Os05g0382900 PE=3 SV=1	Os05g0382900	35.351	28.2	7	9	7	0.975	0.965	0.935	1.146	1.161	0.881	1.109	0.40248	cytoplasm	GO:0001101 response to acid chemical; GO:0006950 response to stress; GO:0006970 response to osmotic stress; GO:0009266 response to temperature stimulus; GO:0009408 response to heat; GO:0009409 response to cold; GO:0009414 response to water deprivation; GO:0009415 response to water; GO:0009628 response to abiotic stimulus; GO:0009651 response to salt stress; GO:0010035 response to inorganic substa…	GO:0005622 intracellular; GO:0005623 cell; GO:0005737 cytoplasm; GO:0005773 vacuole; GO:0043226 organelle; GO:0043227 membrane-bounded organelle; GO:0043229 intracellular organelle; GO:0043231 intracellular membrane-bounded organelle; GO:0044424 intracellular part; GO:0044444 cytoplasmic part; GO:0044464 cell part;		K17098	ANNAT; annexin D				U	KOG0819	Annexin
Q6ATY6	DNA-directed RNA polymerase II subunit RPB7(predicted) OS=Oryza sativa subsp. japonica OX=39947 GN=Os05g0400700 PE=2 SV=1	Os05g0400700	19.543	7.3	1	1	1	1.067	0.894	1.049	1.141	0.971	0.942	1.015	0.87236	cytoplasm	GO:0000291 nuclear-transcribed mRNA catabolic process, exonucleolytic; GO:0000956 nuclear-transcribed mRNA catabolic process; GO:0006139 nucleobase-containing compound metabolic process; GO:0006351 transcription, DNA-templated; GO:0006352 DNA-templated transcription, initiation; GO:0006366 transcription from RNA polymerase II promoter; GO:0006367 transcription initiation from RNA polymerase II pr…	GO:0000428 DNA-directed RNA polymerase complex; GO:0000932 P-body; GO:0005622 intracellular; GO:0005623 cell; GO:0005634 nucleus; GO:0005654 nucleoplasm; GO:0005665 DNA-directed RNA polymerase II, core complex; GO:0005737 cytoplasm; GO:0016591 DNA-directed RNA polymerase II, holoenzyme; GO:0030880 RNA polymerase complex; GO:0031974 membrane-enclosed lumen; GO:0031981 nuclear lumen; GO:0032991 mac…	GO:0003676 nucleic acid binding; GO:0003677 DNA binding; GO:0003697 single-stranded DNA binding; GO:0003723 RNA binding; GO:0003727 single-stranded RNA binding; GO:0005488 binding; GO:0005515 protein binding; GO:0031369 translation initiation factor binding; GO:0097159 organic cyclic compound binding; GO:1901363 heterocyclic compound binding;	K03015	RPB7, POLR2G; DNA-directed RNA polymerase II subunit RPB7	osa03020 RNA polymerase - Oryza sativa japonica (Japanese rice) (RefSeq);	PF03876; PF00575	SHS2 domain found in N terminus of Rpb7p/Rpc25p/MJ0397; S1 RNA binding domain	K	KOG3298	DNA-directed RNA polymerase subunit E'
Q0DWX6	UVR domain-containing protein(predicted) OS=Oryza sativa subsp. japonica OX=39947 GN=Os02g0788500 PE=2 SV=1	Os02g0788500	26.238	15.4	3	4	2	0.979	0.897	1.018	0.782	1.209	1.146	1.084	0.67556	chloroplast							PF13474	SnoaL-like domain
Q5QMK7	2,3-bisphosphoglycerate-independent phosphoglycerate mutase(predicted) OS=Oryza sativa subsp. japonica OX=39947 GN=Os01g0817700 PE=2 SV=1	Os01g0817700	60.789	55.8	25	64	13	1.014	1.042	0.956	1.039	0.883	1.083	0.998	0.93884	cytoplasm		GO:0005622 intracellular; GO:0005623 cell; GO:0005737 cytoplasm; GO:0044424 intracellular part; GO:0044464 cell part;		K15633	gpmI; 2,3-bisphosphoglycerate-independent phosphoglycerate mutase [EC:5.4.2.12]	osa00010 Glycolysis / Gluconeogenesis - Oryza sativa japonica (Japanese rice) (RefSeq); osa00260 Glycine, serine and threonine metabolism - Oryza sativa japonica (Japanese rice) (RefSeq); osa01100 Metabolic pathways - Oryza sativa japonica (Japanese rice) (RefSeq); osa01110 Biosynthesis of secondary metabolites - Oryza sativa japonica (Japanese rice) (RefSeq); osa01200 Carbon metabolism - Oryza s…	PF06415	BPG-independent PGAM N-terminus (iPGM_N)	G	KOG4513	Phosphoglycerate mutase
Q5JML8	DNA-binding protein OS=Oryza sativa subsp. japonica OX=39947 GN=Os01g0754100 PE=2 SV=1	Os01g0754100	14.925	27.1	3	3	3	0.933	1.009	0.957	0.985	1.179	0.959	1.077	0.36252	nucleus				K07466	RFA1, RPA1, rpa; replication factor A1	osa03030 DNA replication - Oryza sativa japonica (Japanese rice) (RefSeq); osa03420 Nucleotide excision repair - Oryza sativa japonica (Japanese rice) (RefSeq); osa03430 Mismatch repair - Oryza sativa japonica (Japanese rice) (RefSeq); osa03440 Homologous recombination - Oryza sativa japonica (Japanese rice) (RefSeq);
Q337Y2	Probable cinnamyl alcohol dehydrogenase 3 OS=Oryza sativa subsp. japonica OX=39947 GN=CAD3 PE=2 SV=1	CAD3	38.523	51.4	12	20	12	0.991	0.977	1.017	1.001	1.002	0.997	1.005	0.7062	cytoplasm				K23232	osa00902 Monoterpenoid biosynthesis - Oryza sativa japonica (Japanese rice) (RefSeq); osa01100 Metabolic pathways - Oryza sativa japonica (Japanese rice) (RefSeq); osa01110 Biosynthesis of secondary metabolites - Oryza sativa japonica (Japanese rice) (RefSeq);		PF08240	Alcohol dehydrogenase GroES-like domain	Q	KOG0023	Alcohol dehydrogenase, class V
Q0ISB3	Expressed protein OS=Oryza sativa subsp. japonica OX=39947 GN=LOC_Os11g33394 PE=4 SV=1	LOC_Os11g33394	50.599	18.3	6	9	6	0.989	0.95	1.07	1.237	0.761	1.115	1.035	0.92912	cytoplasm
Q6YSX0	60S ribosomal protein l22-2 (Fragment)(predicted) OS=Oryza sativa subsp. japonica OX=39947 GN=P0618H09.1 PE=2 SV=1	P0618H09.1	14.416	43.1	5	19	3	1.118	1.024	1.084	0.839	1.258	0.681	0.861	0.42254	cytoplasm				K02891	RP-L22e, RPL22; large subunit ribosomal protein L22e	osa03010 Ribosome - Oryza sativa japonica (Japanese rice) (RefSeq);			J	KOG3434	60S ribosomal protein L22
Q6K2H3	OSIGBa0148P16.4 protein(predicted) OS=Oryza sativa subsp. japonica OX=39947 GN=P0047E05.32-1 PE=2 SV=1	P0047E05.32-1	19.846	15.6	2	2	2	0.977	1.008	0.955	0.988	0.993	1.124	1.056	0.30366	chloroplast							PF04359	Protein of unknown function (DUF493)
A0A0P0XBM6	PKS_ER domain-containing protein(predicted) OS=Oryza sativa subsp. japonica OX=39947 GN=Os08g0109200 PE=4 SV=1	Os08g0109200	45.6	24.5	7	11	7	1.042	1.035	0.974	1.05	1.027	0.931	0.986	0.7419	chloroplast							PF08240	Alcohol dehydrogenase GroES-like domain	Q	KOG0022	Alcohol dehydrogenase, class III
Q69Y16	Pyr_redox_2 domain-containing protein(predicted) OS=Oryza sativa subsp. japonica OX=39947 GN=Os06g0214900 PE=4 SV=1	Os06g0214900	59.68	20.1	8	9	8	1.019	1.022	1.067	1.05	0.909	0.98	0.946	0.2639	chloroplast	GO:0006091 generation of precursor metabolites and energy; GO:0008152 metabolic process; GO:0009060 aerobic respiration; GO:0009314 response to radiation; GO:0009416 response to light stimulus; GO:0009628 response to abiotic stimulus; GO:0009987 cellular process; GO:0015980 energy derivation by oxidation of organic compounds; GO:0019646 aerobic electron transport chain; GO:0022900 electron transp…	GO:0005622 intracellular; GO:0005623 cell; GO:0005737 cytoplasm; GO:0005739 mitochondrion; GO:0009507 chloroplast; GO:0009532 plastid stroma; GO:0009536 plastid; GO:0009570 chloroplast stroma; GO:0010287 plastoglobule; GO:0043226 organelle; GO:0043227 membrane-bounded organelle; GO:0043229 intracellular organelle; GO:0043231 intracellular membrane-bounded organelle; GO:0044422 organelle part; GO:…	GO:0003824 catalytic activity; GO:0016491 oxidoreductase activity;	K17872	ndh2; NADH:ubiquinone reductase (non-electrogenic) [EC:1.6.5.9]	osa00130 Ubiquinone and other terpenoid-quinone biosynthesis - Oryza sativa japonica (Japanese rice) (RefSeq); osa01100 Metabolic pathways - Oryza sativa japonica (Japanese rice) (RefSeq); osa01110 Biosynthesis of secondary metabolites - Oryza sativa japonica (Japanese rice) (RefSeq);	PF07992	Pyridine nucleotide-disulphide oxidoreductase	C	KOG2495	NADH-dehydrogenase (ubiquinone)
Q69NF8	HpcH_HpaI domain-containing protein(predicted) OS=Oryza sativa subsp. japonica OX=39947 GN=Os09g0529900 PE=4 SV=1	Os09g0529900	36.825	21.3	5	8	5	0.959	0.995	0.985	0.915	1.056	1.179	1.072	0.4787	chloroplast
Q5VQU1	ADP,ATP carrier protein OS=Oryza sativa subsp. japonica OX=39947 GN=Os01g0647100 PE=3 SV=1	Os01g0647100	68.732	9.3	5	7	1									chloroplast	GO:0006810 transport; GO:0006811 ion transport; GO:0006820 anion transport; GO:0006855 drug transmembrane transport; GO:0006862 nucleotide transport; GO:0015711 organic anion transport; GO:0015748 organophosphate ester transport; GO:0015865 purine nucleotide transport; GO:0015866 ADP transport; GO:0015867 ATP transport; GO:0015868 purine ribonucleotide transport; GO:0015893 drug transport; GO:001…	GO:0005622 intracellular; GO:0005623 cell; GO:0005737 cytoplasm; GO:0009507 chloroplast; GO:0009526 plastid envelope; GO:0009536 plastid; GO:0009941 chloroplast envelope; GO:0016020 membrane; GO:0031090 organelle membrane; GO:0031967 organelle envelope; GO:0031969 chloroplast membrane; GO:0031975 envelope; GO:0042170 plastid membrane; GO:0043226 organelle; GO:0043227 membrane-bounded organelle; G…	GO:0000295 adenine nucleotide transmembrane transporter activity; GO:0005215 transporter activity; GO:0005346 purine ribonucleotide transmembrane transporter activity; GO:0005347 ATP transmembrane transporter activity; GO:0005471 ATP:ADP antiporter activity; GO:0008509 anion transmembrane transporter activity; GO:0008514 organic anion transmembrane transporter activity; GO:0015075 ion transmembra…	K03301	TC.AAA; ATP:ADP antiporter, AAA family
A0A0P0XQK1	GST C-terminal domain-containing protein(predicted) OS=Oryza sativa subsp. japonica OX=39947 GN=Os09g0544400 PE=3 SV=1	Os09g0544400	283.47	4.4	7	7	7	0.933	0.953	0.95	1.063	0.913	1.212	1.124	0.3111	nucleus							PF00043	Glutathione S-transferase, C-terminal domain	O	KOG0867	Glutathione S-transferase
P0C491	30S ribosomal protein S7, chloroplastic OS=Oryza sativa subsp. japonica OX=39947 GN=rps7-A PE=3 SV=1	rps7-A	17.629	23.1	4	7	4	0.961	0.919	0.938	0.905	1.533	0.785	1.144	0.69858	cytoplasm	GO:0000028 ribosomal small subunit assembly; GO:0006412 translation; GO:0006518 peptide metabolic process; GO:0006807 nitrogen compound metabolic process; GO:0006996 organelle organization; GO:0008152 metabolic process; GO:0009058 biosynthetic process; GO:0009059 macromolecule biosynthetic process; GO:0009987 cellular process; GO:0010467 gene expression; GO:0016043 cellular component organization…	GO:0005622 intracellular; GO:0005623 cell; GO:0005737 cytoplasm; GO:0005840 ribosome; GO:0009507 chloroplast; GO:0009536 plastid; GO:0032991 macromolecular complex; GO:0043226 organelle; GO:0043227 membrane-bounded organelle; GO:0043228 non-membrane-bounded organelle; GO:0043229 intracellular organelle; GO:0043231 intracellular membrane-bounded organelle; GO:0043232 intracellular non-membrane-bou…	GO:0003676 nucleic acid binding; GO:0003723 RNA binding; GO:0003729 mRNA binding; GO:0003735 structural constituent of ribosome; GO:0005198 structural molecule activity; GO:0005488 binding; GO:0019843 rRNA binding; GO:0097159 organic cyclic compound binding; GO:1901363 heterocyclic compound binding;	K02992	RP-S7, MRPS7, rpsG; small subunit ribosomal protein S7	osa03010 Ribosome - Oryza sativa japonica (Japanese rice) (RefSeq);	PF00177	Ribosomal protein S7p/S5e	J	KOG3291	Ribosomal protein S7
P42211	Aspartic proteinase OS=Oryza sativa subsp. japonica OX=39947 GN=RAP PE=2 SV=2	RAP	54.089	21.6	8	16	8	1.028	1.022	1.05	1.104	1.032	0.783	0.942	0.5711	chloroplast	GO:0006508 proteolysis; GO:0006807 nitrogen compound metabolic process; GO:0008152 metabolic process; GO:0009056 catabolic process; GO:0009057 macromolecule catabolic process; GO:0019538 protein metabolic process; GO:0030163 protein catabolic process; GO:0043170 macromolecule metabolic process; GO:0044238 primary metabolic process; GO:0071704 organic substance metabolic process; GO:1901564 organo…		GO:0003824 catalytic activity; GO:0004175 endopeptidase activity; GO:0004190 aspartic-type endopeptidase activity; GO:0008233 peptidase activity; GO:0016787 hydrolase activity; GO:0070001 aspartic-type peptidase activity; GO:0070011 peptidase activity, acting on L-amino acid peptides;	K08245	E3.4.23.40; phytepsin [EC:3.4.23.40]		PF05184	Saposin-like type B, region 1	O	KOG1339	Aspartyl protease
Q75KZ3	TRASH domain-containing protein(predicted) OS=Oryza sativa subsp. japonica OX=39947 GN=Os05g0486700 PE=2 SV=1	Os05g0486700	18.337	24.8	5	9	1	1.106	0.996	1.052	0.816	1.321	0.709	0.902	0.50742	cytoplasm				K02896	RP-L24e, RPL24; large subunit ribosomal protein L24e	osa03010 Ribosome - Oryza sativa japonica (Japanese rice) (RefSeq);	PF01246	Ribosomal protein L24e	J	KOG1722	60s ribosomal protein L24
Q6K3R8	T-complex protein 1 subunit gamma OS=Oryza sativa subsp. japonica OX=39947 GN=Os02g0247200 PE=2 SV=1	Os02g0247200	60.868	10.9	6	8	2	1.078	1.07	0.934	0.794	1.367	0.744	0.943	0.6535	cytoplasm	GO:0000902 cell morphogenesis; GO:0001101 response to acid chemical; GO:0005975 carbohydrate metabolic process; GO:0006457 protein folding; GO:0006458 'de novo' protein folding; GO:0006464 cellular protein modification process; GO:0006468 protein phosphorylation; GO:0006793 phosphorus metabolic process; GO:0006796 phosphate-containing compound metabolic process; GO:0006807 nitrogen compound metab…	GO:0005622 intracellular; GO:0005623 cell; GO:0005737 cytoplasm; GO:0005829 cytosol; GO:0005832 chaperonin-containing T-complex; GO:0032991 macromolecular complex; GO:0044424 intracellular part; GO:0044444 cytoplasmic part; GO:0044445 cytosolic part; GO:0044464 cell part; GO:0101031 chaperone complex;	GO:0003824 catalytic activity; GO:0004672 protein kinase activity; GO:0004674 protein serine/threonine kinase activity; GO:0005488 binding; GO:0005515 protein binding; GO:0016301 kinase activity; GO:0016740 transferase activity; GO:0016772 transferase activity, transferring phosphorus-containing groups; GO:0016773 phosphotransferase activity, alcohol group as acceptor; GO:0044183 protein binding …	K09495	CCT3, TRIC5; T-complex protein 1 subunit gamma				O	KOG0364	Chaperonin complex component, TCP-1 gamma subunit (CCT3)
A0A0P0WRW9	AT1 protein(predicted) OS=Oryza sativa subsp. japonica OX=39947 GN=Os05g0597200 PE=4 SV=1	Os05g0597200	53.624	6.6	2	2	2	0.979	0.933	0.784	1.224	1.122	1.007	1.244	0.0672	chloroplast		GO:0005622 intracellular; GO:0005623 cell; GO:0005634 nucleus; GO:0005694 chromosome; GO:0005730 nucleolus; GO:0005737 cytoplasm; GO:0005739 mitochondrion; GO:0031974 membrane-enclosed lumen; GO:0031981 nuclear lumen; GO:0043226 organelle; GO:0043227 membrane-bounded organelle; GO:0043228 non-membrane-bounded organelle; GO:0043229 intracellular organelle; GO:0043231 intracellular membrane-bounded…					PF00538	linker histone H1 and H5 family
A0A0P0VG07	Zinc finger protein F35(predicted) OS=Oryza sativa subsp. japonica OX=39947 GN=Os02g0198300 PE=4 SV=1	Os02g0198300	33.368	3.6	1	1	1									chloroplast				K12486	SMAP; stromal membrane-associated protein	osa04144 Endocytosis - Oryza sativa japonica (Japanese rice) (RefSeq);	PF01412; PF00168	Putative GTPase activating protein for Arf; C2 domain	T	KOG1030	Predicted Ca2+-dependent phospholipid-binding protein
Q6F3C5	ML domain protein, putative, expressed OS=Oryza sativa subsp. japonica OX=39947 GN=LOC_Os03g57420 PE=4 SV=1	LOC_Os03g57420	16.946	12.8	1	1	1	0.893	0.886	0.879	1.125	1.075	1.198	1.278	0.0164178	plasma membrane							PF02221	ML domain	S	KOG4680	Uncharacterized conserved protein, contains ML domain
Q76FS3	Tubulin beta-6 chain OS=Oryza sativa subsp. japonica OX=39947 GN=TUBB6 PE=2 SV=1	TUBB6	49.886	39.6	12	17	1	1.034	1.005	1.002	0.621	1.463	0.856	0.967	0.73486	nucleus		GO:0005622 intracellular; GO:0005623 cell; GO:0005856 cytoskeleton; GO:0043226 organelle; GO:0043228 non-membrane-bounded organelle; GO:0043229 intracellular organelle; GO:0043232 intracellular non-membrane-bounded organelle; GO:0044424 intracellular part; GO:0044464 cell part;		K07375	TUBB; tubulin beta	osa04145 Phagosome - Oryza sativa japonica (Japanese rice) (RefSeq);	PF00091; PF03953	Tubulin/FtsZ family, GTPase domain; Tubulin C-terminal domain	Z	KOG1375	Beta tubulin
Q6K9T9	Metallo-beta-lactamase-like OS=Oryza sativa subsp. japonica OX=39947 GN=OJ1124_D06.11-1 PE=2 SV=1	OJ1124_D06.11-1	36.526	11	3	3	1									chloroplast							PF13370; PF00753	4Fe-4S single cluster domain; Metallo-beta-lactamase superfamily
Q0DFR3	Tr-type G domain-containing protein(predicted) OS=Oryza sativa subsp. japonica OX=39947 GN=Os05g0575300 PE=3 SV=1	Os05g0575300	59.592	31.1	13	17	12	1.132	1.07	1.134	0.882	0.978	0.853	0.813	0.0101367	cytoplasm		GO:0005622 intracellular; GO:0005623 cell; GO:0005737 cytoplasm; GO:0009507 chloroplast; GO:0009526 plastid envelope; GO:0009532 plastid stroma; GO:0009536 plastid; GO:0009570 chloroplast stroma; GO:0009941 chloroplast envelope; GO:0031967 organelle envelope; GO:0031975 envelope; GO:0043226 organelle; GO:0043227 membrane-bounded organelle; GO:0043229 intracellular organelle; GO:0043231 intracellu…		K02519	infB, MTIF2; translation initiation factor IF-2		PF00009; PF11987	Elongation factor Tu GTP binding domain; Translation-initiation factor 2	J	KOG1145	Mitochondrial translation initiation factor 2 (IF-2; GTPase)
Q8W855	Ubiquinol oxidase 1c, mitochondrial OS=Oryza sativa subsp. japonica OX=39947 GN=AOX1C PE=2 SV=1	AOX1C	37.886	5.2	2	2	2	1.071	0.967	1.185	0.974	0.861	1.005	0.881	0.1716	chloroplast	GO:0006091 generation of precursor metabolites and energy; GO:0008152 metabolic process; GO:0009060 aerobic respiration; GO:0009987 cellular process; GO:0010230 alternative respiration; GO:0015980 energy derivation by oxidation of organic compounds; GO:0044237 cellular metabolic process; GO:0045333 cellular respiration; GO:0055114 oxidation-reduction process;	GO:0005622 intracellular; GO:0005623 cell; GO:0005737 cytoplasm; GO:0005739 mitochondrion; GO:0043226 organelle; GO:0043227 membrane-bounded organelle; GO:0043229 intracellular organelle; GO:0043231 intracellular membrane-bounded organelle; GO:0044424 intracellular part; GO:0044444 cytoplasmic part; GO:0044464 cell part;	GO:0003824 catalytic activity; GO:0009916 alternative oxidase activity; GO:0016491 oxidoreductase activity; GO:0016679 oxidoreductase activity, acting on diphenols and related substances as donors; GO:0016682 oxidoreductase activity, acting on diphenols and related substances as donors, oxygen as acceptor;	K17893	AOX1, AOX2; ubiquinol oxidase [EC:1.10.3.11]
A0A0P0VC32	CCCH-type zinc finger protein(predicted) OS=Oryza sativa subsp. japonica OX=39947 GN=Os01g0917400 PE=4 SV=1	Os01g0917400	36.234	18.9	4	4	4	0.94	0.951	0.923	1.153	0.932	1.205	1.169	0.20042	nucleus									S	KOG1677	CCCH-type Zn-finger protein
Q6H436	GFO_IDH_MocA domain-containing protein(predicted) OS=Oryza sativa subsp. japonica OX=39947 GN=Os09g0280300 PE=2 SV=1	Os09g0280300	39.397	3.1	1	2	1	0.983	0.984	0.995	1.028	1.21	0.821	1.033	0.87672	chloroplast	GO:0006139 nucleobase-containing compound metabolic process; GO:0006725 cellular aromatic compound metabolic process; GO:0006732 coenzyme metabolic process; GO:0006733 oxidoreduction coenzyme metabolic process; GO:0006739 NADP metabolic process; GO:0006740 NADPH regeneration; GO:0006753 nucleoside phosphate metabolic process; GO:0006793 phosphorus metabolic process; GO:0006796 phosphate-containin…		GO:0003824 catalytic activity; GO:0016491 oxidoreductase activity;						S	KOG2742	Predicted oxidoreductase
Q5VSC2	MutT/nudix protein-like OS=Oryza sativa subsp. japonica OX=39947 GN=Os06g0141100 PE=4 SV=1	Os06g0141100	43.956	28.1	10	15	10	0.989	1.049	0.992	1.001	1.099	0.879	0.983	0.77378	chloroplast		GO:0005622 intracellular; GO:0005623 cell; GO:0005737 cytoplasm; GO:0005829 cytosol; GO:0009507 chloroplast; GO:0009536 plastid; GO:0043226 organelle; GO:0043227 membrane-bounded organelle; GO:0043229 intracellular organelle; GO:0043231 intracellular membrane-bounded organelle; GO:0044424 intracellular part; GO:0044444 cytoplasmic part; GO:0044464 cell part;		K03426	E3.6.1.22, NUDT12, nudC; NAD+ diphosphatase [EC:3.6.1.22]	osa00760 Nicotinate and nicotinamide metabolism - Oryza sativa japonica (Japanese rice) (RefSeq); osa01100 Metabolic pathways - Oryza sativa japonica (Japanese rice) (RefSeq); osa04146 Peroxisome - Oryza sativa japonica (Japanese rice) (RefSeq);	PF09296; PF09297; PF00293	NADH pyrophosphatase-like rudimentary NUDIX domain; NADH pyrophosphatase zinc ribbon domain; NUDIX domain	L	KOG3084	NADH pyrophosphatase I of the Nudix family of hydrolases
A0A0P0WIZ3	Hypoxanthine phosphoribosyltransferase OS=Oryza sativa subsp. japonica OX=39947 GN=Os05g0182201 PE=3 SV=1	Os05g0182201	27.689	9.2	2	2	2	1.041	1.169	1.022	0.988	0.973	0.83	0.864	0.101401	chloroplast				K00760	hprT, hpt, HPRT1; hypoxanthine phosphoribosyltransferase [EC:2.4.2.8]	osa00230 Purine metabolism - Oryza sativa japonica (Japanese rice) (RefSeq); osa01100 Metabolic pathways - Oryza sativa japonica (Japanese rice) (RefSeq); osa01110 Biosynthesis of secondary metabolites - Oryza sativa japonica (Japanese rice) (RefSeq);	PF00156	Phosphoribosyl transferase domain	F	KOG3367	Hypoxanthine-guanine phosphoribosyltransferase
Q84YK8	Probable lipoxygenase 8, chloroplastic OS=Oryza sativa subsp. japonica OX=39947 GN=CM-LOX2 PE=2 SV=1	CM-LOX2	104.49	17.5	14	16	6	1.105	1.036	1.154	1.002	0.978	0.784	0.839	0.098184	chloroplast	GO:0006950 response to stress; GO:0008152 metabolic process; GO:0009605 response to external stimulus; GO:0009607 response to biotic stimulus; GO:0009611 response to wounding; GO:0043207 response to external biotic stimulus; GO:0050896 response to stimulus; GO:0051704 multi-organism process; GO:0051707 response to other organism; GO:0055114 oxidation-reduction process;		GO:0003824 catalytic activity; GO:0016166 phytoene dehydrogenase activity; GO:0016491 oxidoreductase activity; GO:0016627 oxidoreductase activity, acting on the CH-CH group of donors;	K00454	LOX2S; lipoxygenase [EC:1.13.11.12]	osa00591 Linoleic acid metabolism - Oryza sativa japonica (Japanese rice) (RefSeq); osa00592 alpha-Linolenic acid metabolism - Oryza sativa japonica (Japanese rice) (RefSeq); osa01100 Metabolic pathways - Oryza sativa japonica (Japanese rice) (RefSeq); osa01110 Biosynthesis of secondary metabolites - Oryza sativa japonica (Japanese rice) (RefSeq);	PF01477; PF00305	PLAT/LH2 domain; Lipoxygenase
Q9XHX4	Isocitrate dehydrogenase [NADP] OS=Oryza sativa subsp. japonica OX=39947 GN=OSJNBa0049B20.19 PE=2 SV=1	OSJNBa0049B20.19	46.57	15.5	6	11	1	0.933	1.017	1.037	1.166	1.002	0.887	1.023	0.84974	cytoplasm	GO:0006082 organic acid metabolic process; GO:0006102 isocitrate metabolic process; GO:0006139 nucleobase-containing compound metabolic process; GO:0006725 cellular aromatic compound metabolic process; GO:0006732 coenzyme metabolic process; GO:0006733 oxidoreduction coenzyme metabolic process; GO:0006739 NADP metabolic process; GO:0006753 nucleoside phosphate metabolic process; GO:0006793 phospho…	GO:0005576 extracellular region; GO:0005622 intracellular; GO:0005623 cell; GO:0005737 cytoplasm; GO:0005829 cytosol; GO:0005886 plasma membrane; GO:0005911 cell-cell junction; GO:0009506 plasmodesma; GO:0009507 chloroplast; GO:0009532 plastid stroma; GO:0009536 plastid; GO:0009570 chloroplast stroma; GO:0016020 membrane; GO:0030054 cell junction; GO:0043226 organelle; GO:0043227 membrane-bounded…	GO:0003824 catalytic activity; GO:0004448 isocitrate dehydrogenase activity; GO:0004450 isocitrate dehydrogenase (NADP+) activity; GO:0005488 binding; GO:0005507 copper ion binding; GO:0016491 oxidoreductase activity; GO:0016614 oxidoreductase activity, acting on CH-OH group of donors; GO:0016616 oxidoreductase activity, acting on the CH-OH group of donors, NAD or NADP as acceptor; GO:0043167 ion…	K00031	IDH1, IDH2, icd; isocitrate dehydrogenase [EC:1.1.1.42]	osa00020 Citrate cycle (TCA cycle) - Oryza sativa japonica (Japanese rice) (RefSeq); osa00480 Glutathione metabolism - Oryza sativa japonica (Japanese rice) (RefSeq); osa01100 Metabolic pathways - Oryza sativa japonica (Japanese rice) (RefSeq); osa01110 Biosynthesis of secondary metabolites - Oryza sativa japonica (Japanese rice) (RefSeq); osa01200 Carbon metabolism - Oryza sativa japonica (Japan…	PF00180	Isocitrate/isopropylmalate dehydrogenase	C	KOG1526	NADP-dependent isocitrate dehydrogenase
Q5Z402	Clathrin light chain 2 OS=Oryza sativa subsp. japonica OX=39947 GN=Os06g0731800 PE=2 SV=1	Os06g0731800	31.29	29.6	8	11	8	0.957	0.993	0.926	0.814	1.206	1.111	1.089	0.58736	nucleus	GO:0006810 transport; GO:0006897 endocytosis; GO:0006898 receptor-mediated endocytosis; GO:0016192 vesicle-mediated transport; GO:0051179 localization; GO:0051234 establishment of localization; GO:0072583 clathrin-dependent endocytosis; GO:0098657 import into cell;	GO:0005622 intracellular; GO:0005623 cell; GO:0005737 cytoplasm; GO:0005829 cytosol; GO:0005886 plasma membrane; GO:0012506 vesicle membrane; GO:0016020 membrane; GO:0030117 membrane coat; GO:0030118 clathrin coat; GO:0030120 vesicle coat; GO:0030125 clathrin vesicle coat; GO:0030135 coated vesicle; GO:0030136 clathrin-coated vesicle; GO:0030659 cytoplasmic vesicle membrane; GO:0030662 coated ves…	GO:0005198 structural molecule activity; GO:0005488 binding; GO:0005515 protein binding; GO:0030276 clathrin binding; GO:0032050 clathrin heavy chain binding;
A0A0N7KQG4	WD_REPEATS_REGION domain-containing protein(predicted) OS=Oryza sativa subsp. japonica OX=39947 GN=Os09g0267600 PE=4 SV=1	Os09g0267600	32.854	15.1	4	5	3	0.888	0.953	0.904	0.935	1.074	1.292	1.203	0.140699	nucleus	GO:0006810 transport; GO:0006900 membrane budding; GO:0006996 organelle organization; GO:0007032 endosome organization; GO:0009987 cellular process; GO:0010256 endomembrane system organization; GO:0016043 cellular component organization; GO:0016050 vesicle organization; GO:0016192 vesicle-mediated transport; GO:0051179 localization; GO:0051234 establishment of localization; GO:0061024 membrane or…	GO:0000815 ESCRT III complex; GO:0005622 intracellular; GO:0005623 cell; GO:0005737 cytoplasm; GO:0005768 endosome; GO:0005886 plasma membrane; GO:0010008 endosome membrane; GO:0012505 endomembrane system; GO:0016020 membrane; GO:0031090 organelle membrane; GO:0031410 cytoplasmic vesicle; GO:0031982 vesicle; GO:0032991 macromolecular complex; GO:0036452 ESCRT complex; GO:0043226 organelle; GO:004…		K12194	CHMP4, SNF7, VPS32; charged multivesicular body protein 4	osa04144 Endocytosis - Oryza sativa japonica (Japanese rice) (RefSeq);			U	KOG1656	Protein involved in glucose derepression and pre-vacuolar endosome protein sorting
P0C380	Translation initiation factor IF-1, chloroplastic OS=Oryza sativa subsp. japonica OX=39947 GN=infA PE=3 SV=1	infA	12.417	37.4	3	4	3	1.061	0.884	1.239	1.091	1.033	0.832	0.928	0.60592	nucleus		GO:0005622 intracellular; GO:0005623 cell; GO:0005737 cytoplasm; GO:0005829 cytosol; GO:0044424 intracellular part; GO:0044444 cytoplasmic part; GO:0044464 cell part;	GO:0005488 binding; GO:0043021 ribonucleoprotein complex binding; GO:0043022 ribosome binding; GO:0044877 macromolecular complex binding;	K02518	infA; translation initiation factor IF-1		PF01176	Translation initiation factor 1A / IF-1
A0A0P0X8E4	Formin-like protein OS=Oryza sativa subsp. japonica OX=39947 GN=Os07g0596300 PE=3 SV=1	Os07g0596300	78.249	0.9	1	1	1									chloroplast	GO:0006996 organelle organization; GO:0007010 cytoskeleton organization; GO:0007015 actin filament organization; GO:0008064 regulation of actin polymerization or depolymerization; GO:0009987 cellular process; GO:0010638 positive regulation of organelle organization; GO:0010639 negative regulation of organelle organization; GO:0016043 cellular component organization; GO:0030029 actin filament-base…		GO:0003779 actin binding; GO:0005488 binding; GO:0005515 protein binding; GO:0008092 cytoskeletal protein binding;	K02184	FMN2; formin 2				TZ	KOG1922	Rho GTPase effector BNI1 and related formins
P55857	Small ubiquitin-related modifier 1 OS=Oryza sativa subsp. japonica OX=39947 GN=SUMO1 PE=1 SV=1	SUMO1	10.928	50	5	6	5	0.866	0.93	0.856	1.01	1.064	1.243	1.251	0.030925	mitochondria	GO:0006464 cellular protein modification process; GO:0006807 nitrogen compound metabolic process; GO:0008152 metabolic process; GO:0009987 cellular process; GO:0016925 protein sumoylation; GO:0018193 peptidyl-amino acid modification; GO:0018205 peptidyl-lysine modification; GO:0019538 protein metabolic process; GO:0032446 protein modification by small protein conjugation; GO:0036211 protein modif…	GO:0005622 intracellular; GO:0005623 cell; GO:0005634 nucleus; GO:0043226 organelle; GO:0043227 membrane-bounded organelle; GO:0043229 intracellular organelle; GO:0043231 intracellular membrane-bounded organelle; GO:0044424 intracellular part; GO:0044464 cell part;	GO:0031386 protein tag;	K12160	SUMO, SMT3; small ubiquitin-related modifier	osa03013 RNA transport - Oryza sativa japonica (Japanese rice) (RefSeq);			O	KOG1769	Ubiquitin-like proteins
Q7XUS2	Anthranilate synthase beta subunit 1, chloroplastic OS=Oryza sativa subsp. japonica OX=39947 GN=ASB1 PE=1 SV=1	ASB1	30.722	8.7	3	3	3	0.865	0.938	0.839	0.979	1.275	1.127	1.28	0.043844	chloroplast	GO:0000162 tryptophan biosynthetic process; GO:0006082 organic acid metabolic process; GO:0006520 cellular amino acid metabolic process; GO:0006568 tryptophan metabolic process; GO:0006576 cellular biogenic amine metabolic process; GO:0006586 indolalkylamine metabolic process; GO:0006725 cellular aromatic compound metabolic process; GO:0006807 nitrogen compound metabolic process; GO:0008152 metab…	GO:0005622 intracellular; GO:0005623 cell; GO:0005737 cytoplasm; GO:0005950 anthranilate synthase complex; GO:0032991 macromolecular complex; GO:0044424 intracellular part; GO:0044444 cytoplasmic part; GO:0044464 cell part; GO:1902494 catalytic complex;	GO:0003824 catalytic activity; GO:0004049 anthranilate synthase activity; GO:0016829 lyase activity; GO:0016830 carbon-carbon lyase activity; GO:0016833 oxo-acid-lyase activity;	K01658	trpG; anthranilate synthase component II [EC:4.1.3.27]	osa00400 Phenylalanine, tyrosine and tryptophan biosynthesis - Oryza sativa japonica (Japanese rice) (RefSeq); osa01100 Metabolic pathways - Oryza sativa japonica (Japanese rice) (RefSeq); osa01110 Biosynthesis of secondary metabolites - Oryza sativa japonica (Japanese rice) (RefSeq); osa01230 Biosynthesis of amino acids - Oryza sativa japonica (Japanese rice) (RefSeq);	PF00117	Glutamine amidotransferase class-I	E	KOG0026	Anthranilate synthase, beta chain
Q6H3Z7	Cytochrome b5 heme-binding domain-containing protein(predicted) OS=Oryza sativa subsp. japonica OX=39947 GN=Os02g0649800 PE=2 SV=1	Os02g0649800	14.661	6.5	1	1	1	0.916	0.941	0.991	1.046	0.925	1.246	1.13	0.26856	mitochondria				K23490			PF00173	Cytochrome b5-like Heme/Steroid binding domain	C	KOG0537	Cytochrome b5
Q5VME8	RING-type domain-containing protein(predicted) OS=Oryza sativa subsp. japonica OX=39947 GN=Os06g0101300 PE=2 SV=1	Os06g0101300	35.191	2.4	1	1	1	0.886	0.934	0.849	1.037	0.98	1.376	1.271	0.10206	nucleus				K11982	RNF115_126; E3 ubiquitin-protein ligase RNF115/126 [EC:2.3.2.27]		PF14369; PF13639	zinc-finger; Ring finger domain	O	KOG0800	FOG: Predicted E3 ubiquitin ligase
A0A0P0XWG4	Glutathione S-transferase, N-terminal domain containing protein, expressed(predicted) OS=Oryza sativa subsp. japonica OX=39947 GN=Os10g0525400 PE=4 SV=1	Os10g0525400	14.126	36.2	3	3	3									cytoplasm				K00799	GST, gst; glutathione S-transferase [EC:2.5.1.18]	osa00480 Glutathione metabolism - Oryza sativa japonica (Japanese rice) (RefSeq); osa01100 Metabolic pathways - Oryza sativa japonica (Japanese rice) (RefSeq);	PF00043	Glutathione S-transferase, C-terminal domain	O	KOG0406	Glutathione S-transferase
A0A0P0VHG4	Isochorismatase domain-containing protein(predicted) OS=Oryza sativa subsp. japonica OX=39947 GN=Os02g0276400 PE=4 SV=1	Os02g0276400	21.748	16.4	3	5	3									cytoplasm	GO:0006139 nucleobase-containing compound metabolic process; GO:0006206 pyrimidine nucleobase metabolic process; GO:0006208 pyrimidine nucleobase catabolic process; GO:0006212 uracil catabolic process; GO:0006725 cellular aromatic compound metabolic process; GO:0006807 nitrogen compound metabolic process; GO:0008152 metabolic process; GO:0009056 catabolic process; GO:0009112 nucleobase metabolic …	GO:0005622 intracellular; GO:0005623 cell; GO:0005737 cytoplasm; GO:0044424 intracellular part; GO:0044464 cell part;
Q75LL6	Transcriptional adapter ADA2 OS=Oryza sativa subsp. japonica OX=39947 GN=ADA2 PE=2 SV=2	ADA2	63.551	3.7	2	3	2	0.963	0.994	1.276	0.934	0.985	1.014	0.907	0.38504	nucleus	GO:0006325 chromatin organization; GO:0006338 chromatin remodeling; GO:0006355 regulation of transcription, DNA-templated; GO:0006357 regulation of transcription from RNA polymerase II promoter; GO:0006950 response to stress; GO:0006996 organelle organization; GO:0009266 response to temperature stimulus; GO:0009409 response to cold; GO:0009628 response to abiotic stimulus; GO:0009631 cold acclima…	GO:0005622 intracellular; GO:0005623 cell; GO:0005634 nucleus; GO:0043226 organelle; GO:0043227 membrane-bounded organelle; GO:0043229 intracellular organelle; GO:0043231 intracellular membrane-bounded organelle; GO:0044424 intracellular part; GO:0044464 cell part;	GO:0003682 chromatin binding; GO:0003700 transcription factor activity, sequence-specific DNA binding; GO:0003712 transcription cofactor activity; GO:0003713 transcription coactivator activity; GO:0005488 binding;	K11314	TADA2A, ADA2; transcriptional adapter 2-alpha		PF00569; PF00249	Zinc finger, ZZ type; Myb-like DNA-binding domain	K	KOG0457	Histone acetyltransferase complex SAGA/ADA, subunit ADA2
Q8LR62	Putative glutathione S-transferase OsGSTF4(predicted) OS=Oryza sativa subsp. japonica OX=39947 GN=Os01g0933900 PE=2 SV=1	Os01g0933900	24.082	16.3	3	4	3	0.97	0.942	0.909	0.961	1.168	1.042	1.124	0.128203	chloroplast	GO:0001101 response to acid chemical; GO:0002239 response to oomycetes; GO:0002376 immune system process; GO:0006518 peptide metabolic process; GO:0006575 cellular modified amino acid metabolic process; GO:0006749 glutathione metabolic process; GO:0006790 sulfur compound metabolic process; GO:0006807 nitrogen compound metabolic process; GO:0006950 response to stress; GO:0006952 defense response; …	GO:0005576 extracellular region; GO:0005618 cell wall; GO:0005622 intracellular; GO:0005623 cell; GO:0005634 nucleus; GO:0005737 cytoplasm; GO:0005739 mitochondrion; GO:0005773 vacuole; GO:0005774 vacuolar membrane; GO:0005829 cytosol; GO:0005886 plasma membrane; GO:0005911 cell-cell junction; GO:0009506 plasmodesma; GO:0009507 chloroplast; GO:0009526 plastid envelope; GO:0009532 plastid stroma; …	GO:0003824 catalytic activity; GO:0004364 glutathione transferase activity; GO:0005488 binding; GO:0005507 copper ion binding; GO:0005515 protein binding; GO:0008144 drug binding; GO:0016740 transferase activity; GO:0016765 transferase activity, transferring alkyl or aryl (other than methyl) groups; GO:0019904 protein domain specific binding; GO:0033218 amide binding; GO:0042277 peptide binding; …	K00799	GST, gst; glutathione S-transferase [EC:2.5.1.18]	osa00480 Glutathione metabolism - Oryza sativa japonica (Japanese rice) (RefSeq); osa01100 Metabolic pathways - Oryza sativa japonica (Japanese rice) (RefSeq);	PF02798; PF00043	Glutathione S-transferase, N-terminal domain; Glutathione S-transferase, C-terminal domain	O	KOG0867	Glutathione S-transferase
Q75HZ0	'putative late embryogenesis abundant protein, LEA14-A OS=Oryza sativa subsp. japonica OX=39947 GN=Os05g0584200 PE=2 SV=1	Os05g0584200	16.546	19.2	2	4	2	0.853	0.889	0.873	1.181	0.963	1.264	1.303	0.08874	nucleus	GO:0006950 response to stress; GO:0006952 defense response; GO:0009314 response to radiation; GO:0009416 response to light stimulus; GO:0009605 response to external stimulus; GO:0009607 response to biotic stimulus; GO:0009611 response to wounding; GO:0009620 response to fungus; GO:0009628 response to abiotic stimulus; GO:0009642 response to light intensity; GO:0009644 response to high light inten…	GO:0005576 extracellular region; GO:0005622 intracellular; GO:0005623 cell; GO:0005737 cytoplasm; GO:0005829 cytosol; GO:0005886 plasma membrane; GO:0016020 membrane; GO:0044424 intracellular part; GO:0044444 cytoplasmic part; GO:0044464 cell part; GO:0048046 apoplast; GO:0071944 cell periphery;					PF03168	Late embryogenesis abundant protein
Q8W0W3	Transcription initiation factor IIB OS=Oryza sativa subsp. japonica OX=39947 GN=TFIIB PE=1 SV=1	TFIIB	34.297	11.2	3	4	3	0.976	0.907	0.972	1.021	1.123	1.107	1.139	0.027037	nucleus		GO:0005622 intracellular; GO:0005623 cell; GO:0005634 nucleus; GO:0043226 organelle; GO:0043227 membrane-bounded organelle; GO:0043229 intracellular organelle; GO:0043231 intracellular membrane-bounded organelle; GO:0044424 intracellular part; GO:0044464 cell part;		K03124	TFIIB, GTF2B, SUA7, tfb; transcription initiation factor TFIIB	osa03022 Basal transcription factors - Oryza sativa japonica (Japanese rice) (RefSeq);	PF08271; PF00382	TFIIB zinc-binding; Transcription factor TFIIB repeat	K	KOG1597	Transcription initiation factor TFIIB
Q0JJG1	TFR_dimer domain-containing protein(predicted) OS=Oryza sativa subsp. japonica OX=39947 GN=Os01g0740600 PE=4 SV=1	Os01g0740600	9.868	12.6	1	1	1	0.848	0.953	0.918	1.104	1.086	1.136	1.223	0.0053396	nucleus	GO:0009888 tissue development; GO:0010073 meristem maintenance; GO:0032501 multicellular organismal process; GO:0032502 developmental process; GO:0048507 meristem development; GO:0048856 anatomical structure development;	GO:0005622 intracellular; GO:0005623 cell; GO:0005737 cytoplasm; GO:0005773 vacuole; GO:0005783 endoplasmic reticulum; GO:0012505 endomembrane system; GO:0043226 organelle; GO:0043227 membrane-bounded organelle; GO:0043229 intracellular organelle; GO:0043231 intracellular membrane-bounded organelle; GO:0044424 intracellular part; GO:0044444 cytoplasmic part; GO:0044464 cell part;					PF04253	Transferrin receptor-like dimerisation domain	OP	KOG2195	Transferrin receptor and related proteins containing the protease-associated (PA) domain
B7F961	PI31_Prot_N domain-containing protein(predicted) OS=Oryza sativa subsp. japonica OX=39947 GN=Os07g0548900 PE=2 SV=1	Os07g0548900	30.957	4.1	1	1	1	1.02	0.916	1.047	0.939	0.96	1.18	1.032	0.75478	chloroplast	GO:0006508 proteolysis; GO:0006511 ubiquitin-dependent protein catabolic process; GO:0006807 nitrogen compound metabolic process; GO:0008152 metabolic process; GO:0009056 catabolic process; GO:0009057 macromolecule catabolic process; GO:0009719 response to endogenous stimulus; GO:0009725 response to hormone; GO:0009733 response to auxin; GO:0009892 negative regulation of metabolic process; GO:000…	GO:0005622 intracellular; GO:0005623 cell; GO:0005634 nucleus; GO:0005737 cytoplasm; GO:0005783 endoplasmic reticulum; GO:0005886 plasma membrane; GO:0012505 endomembrane system; GO:0016020 membrane; GO:0043226 organelle; GO:0043227 membrane-bounded organelle; GO:0043229 intracellular organelle; GO:0043231 intracellular membrane-bounded organelle; GO:0044424 intracellular part; GO:0044444 cytopla…		K06700	PSMF1; proteasome inhibitor subunit 1 (PI31)	osa03050 Proteasome - Oryza sativa japonica (Japanese rice) (RefSeq);			O	KOG4761	Proteasome formation inhibitor PI31
Q60EF6	Eukaryotic translation initiation factor 3 subunit I OS=Oryza sativa subsp. japonica OX=39947 GN=Os05g0256000 PE=2 SV=1	Os05g0256000	36.083	38.3	10	17	1	1.011	0.966	0.908	0.841	1.179	1.124	1.09	0.52684	mitochondria	GO:0006950 response to stress; GO:0006970 response to osmotic stress; GO:0009628 response to abiotic stimulus; GO:0009651 response to salt stress; GO:0010035 response to inorganic substance; GO:0010038 response to metal ion; GO:0042221 response to chemical; GO:0046686 response to cadmium ion; GO:0050896 response to stimulus;	GO:0000151 ubiquitin ligase complex; GO:0005622 intracellular; GO:0005623 cell; GO:0005737 cytoplasm; GO:0005829 cytosol; GO:0031461 cullin-RING ubiquitin ligase complex; GO:0032991 macromolecular complex; GO:0044424 intracellular part; GO:0044444 cytoplasmic part; GO:0044464 cell part; GO:0080008 Cul4-RING E3 ubiquitin ligase complex; GO:1902494 catalytic complex; GO:1990234 transferase complex;		K03246	EIF3I; translation initiation factor 3 subunit I	osa03013 RNA transport - Oryza sativa japonica (Japanese rice) (RefSeq);			J	KOG0643	Translation initiation factor 3, subunit i (eIF-3i)/TGF-beta receptor-interacting protein (TRIP-1)
A0A0P0VCI6	Thioredox_DsbH domain-containing protein(predicted) OS=Oryza sativa subsp. japonica OX=39947 GN=Os01g0935600 PE=4 SV=1	Os01g0935600	30.921	6	2	2	2	1.172	1.038	1.248	0.895	0.844	0.855	0.75	0.0074628	plasma membrane									O	KOG2244	Highly conserved protein containing a thioredoxin domain
Q67WC9	WD_REPEATS_REGION domain-containing protein(predicted) OS=Oryza sativa subsp. japonica OX=39947 GN=Os06g0653800 PE=2 SV=1	Os06g0653800	38.201	20.1	6	9	6	0.931	0.944	0.956	0.986	1.1	1.101	1.126	0.035116	chloroplast	GO:0006139 nucleobase-containing compound metabolic process; GO:0006396 RNA processing; GO:0006725 cellular aromatic compound metabolic process; GO:0006807 nitrogen compound metabolic process; GO:0008152 metabolic process; GO:0008380 RNA splicing; GO:0009987 cellular process; GO:0010467 gene expression; GO:0016070 RNA metabolic process; GO:0034641 cellular nitrogen compound metabolic process; GO:…	GO:0005622 intracellular; GO:0005623 cell; GO:0005634 nucleus; GO:0005681 spliceosomal complex; GO:0005682 U5 snRNP; GO:0030532 small nuclear ribonucleoprotein complex; GO:0032991 macromolecular complex; GO:0043226 organelle; GO:0043227 membrane-bounded organelle; GO:0043229 intracellular organelle; GO:0043231 intracellular membrane-bounded organelle; GO:0044422 organelle part; GO:0044424 intrace…	GO:0003676 nucleic acid binding; GO:0003723 RNA binding; GO:0005488 binding; GO:0097159 organic cyclic compound binding; GO:1901363 heterocyclic compound binding;	K12857	SNRNP40, PRP8BP; Prp8 binding protein	osa03040 Spliceosome - Oryza sativa japonica (Japanese rice) (RefSeq);			A	KOG0265	U5 snRNP-specific protein-like factor and related proteins
B9FSH5	Alanine--tRNA ligase, chloroplastic/mitochondrial OS=Oryza sativa subsp. japonica OX=39947 GN=Os06g0245800 PE=3 SV=2	Os06g0245800	108.16	32.6	27	47	27	1.085	1.056	1.094	0.914	1.016	0.843	0.857	0.046475	chloroplast	GO:0000003 reproduction; GO:0003006 developmental process involved in reproduction; GO:0006082 organic acid metabolic process; GO:0006139 nucleobase-containing compound metabolic process; GO:0006396 RNA processing; GO:0006399 tRNA metabolic process; GO:0006400 tRNA modification; GO:0006412 translation; GO:0006418 tRNA aminoacylation for protein translation; GO:0006419 alanyl-tRNA aminoacylation; …	GO:0005622 intracellular; GO:0005623 cell; GO:0005737 cytoplasm; GO:0005739 mitochondrion; GO:0009507 chloroplast; GO:0009532 plastid stroma; GO:0009536 plastid; GO:0009570 chloroplast stroma; GO:0016020 membrane; GO:0043226 organelle; GO:0043227 membrane-bounded organelle; GO:0043229 intracellular organelle; GO:0043231 intracellular membrane-bounded organelle; GO:0044422 organelle part; GO:00444…	GO:0000049 tRNA binding; GO:0003676 nucleic acid binding; GO:0003723 RNA binding; GO:0003824 catalytic activity; GO:0004812 aminoacyl-tRNA ligase activity; GO:0004813 alanine-tRNA ligase activity; GO:0005488 binding; GO:0016597 amino acid binding; GO:0016874 ligase activity; GO:0016875 ligase activity, forming carbon-oxygen bonds; GO:0031406 carboxylic acid binding; GO:0036094 small molecule bind…	K01872	AARS, alaS; alanyl-tRNA synthetase [EC:6.1.1.7]	osa00970 Aminoacyl-tRNA biosynthesis - Oryza sativa japonica (Japanese rice) (RefSeq);	PF07973	Threonyl and Alanyl tRNA synthetase second additional domain	J	KOG0188	Alanyl-tRNA synthetase
Q9FW35	Pex14_N domain-containing protein(predicted) OS=Oryza sativa subsp. japonica OX=39947 GN=Os05g0101200 PE=2 SV=2	Os05g0101200	53.836	26.9	12	15	12	0.977	0.972	0.999	1.012	0.932	1.208	1.069	0.51092	nucleus	GO:0006605 protein targeting; GO:0006625 protein targeting to peroxisome; GO:0006810 transport; GO:0006886 intracellular protein transport; GO:0006996 organelle organization; GO:0007031 peroxisome organization; GO:0008104 protein localization; GO:0009987 cellular process; GO:0015031 protein transport; GO:0015833 peptide transport; GO:0015919 peroxisomal membrane transport; GO:0016043 cellular com…	GO:0005622 intracellular; GO:0005623 cell; GO:0005737 cytoplasm; GO:0005739 mitochondrion; GO:0005777 peroxisome; GO:0005778 peroxisomal membrane; GO:0005829 cytosol; GO:0005886 plasma membrane; GO:0016020 membrane; GO:0031090 organelle membrane; GO:0031903 microbody membrane; GO:0032991 macromolecular complex; GO:0042579 microbody; GO:0043226 organelle; GO:0043227 membrane-bounded organelle; GO:…	GO:0005102 receptor binding; GO:0005215 transporter activity; GO:0005488 binding; GO:0005515 protein binding; GO:0008565 protein transporter activity;	K13343	PEX14; peroxin-14	osa04146 Peroxisome - Oryza sativa japonica (Japanese rice) (RefSeq);			MOU	KOG2629	Peroxisomal membrane anchor protein (peroxin)
P46466	26S proteasome regulatory subunit 4 homolog OS=Oryza sativa subsp. japonica OX=39947 GN=TBP2 PE=2 SV=2	TBP2	49.586	34.8	13	15	2	0.989	1.053	0.962	0.904	1.107	1.009	1.005	0.96954	cytoplasm	GO:0006355 regulation of transcription, DNA-templated; GO:0006357 regulation of transcription from RNA polymerase II promoter; GO:0006508 proteolysis; GO:0006511 ubiquitin-dependent protein catabolic process; GO:0006807 nitrogen compound metabolic process; GO:0006950 response to stress; GO:0008152 metabolic process; GO:0009056 catabolic process; GO:0009057 macromolecule catabolic process; GO:0009…	GO:0000502 proteasome complex; GO:0005622 intracellular; GO:0005623 cell; GO:0005634 nucleus; GO:0005737 cytoplasm; GO:0005829 cytosol; GO:0005838 proteasome regulatory particle; GO:0008540 proteasome regulatory particle, base subcomplex; GO:0022624 proteasome accessory complex; GO:0031595 nuclear proteasome complex; GO:0031597 cytosolic proteasome complex; GO:0031974 membrane-enclosed lumen; GO:…	GO:0003824 catalytic activity; GO:0005488 binding; GO:0005515 protein binding; GO:0008134 transcription factor binding; GO:0016462 pyrophosphatase activity; GO:0016787 hydrolase activity; GO:0016817 hydrolase activity, acting on acid anhydrides; GO:0016818 hydrolase activity, acting on acid anhydrides, in phosphorus-containing anhydrides; GO:0016887 ATPase activity; GO:0017025 TBP-class protein b…	K03062	PSMC1, RPT2; 26S proteasome regulatory subunit T2	osa03050 Proteasome - Oryza sativa japonica (Japanese rice) (RefSeq);	PF00004	ATPase family associated with various cellular activities (AAA)	O	KOG0726	26S proteasome regulatory complex, ATPase RPT2
B7FA34	Methyltransf_11 domain-containing protein(predicted) OS=Oryza sativa subsp. japonica OX=39947 GN=Os05g0548900 PE=2 SV=1	Os05g0548900	56.45	25.9	11	15	9	1.2	1.128	1.256	0.968	0.687	0.824	0.692	0.022062	cytoplasm	GO:0000003 reproduction; GO:0000902 cell morphogenesis; GO:0000904 cell morphogenesis involved in differentiation; GO:0001505 regulation of neurotransmitter levels; GO:0003006 developmental process involved in reproduction; GO:0006576 cellular biogenic amine metabolic process; GO:0006629 lipid metabolic process; GO:0006644 phospholipid metabolic process; GO:0006650 glycerophospholipid metabolic p…	GO:0005622 intracellular; GO:0005623 cell; GO:0005737 cytoplasm; GO:0005829 cytosol; GO:0044424 intracellular part; GO:0044444 cytoplasmic part; GO:0044464 cell part;	GO:0003824 catalytic activity; GO:0008168 methyltransferase activity; GO:0008170 N-methyltransferase activity; GO:0008757 S-adenosylmethionine-dependent methyltransferase activity; GO:0016740 transferase activity; GO:0016741 transferase activity, transferring one-carbon groups; GO:0052667 phosphomethylethanolamine N-methyltransferase activity;	K05929	E2.1.1.103, NMT; phosphoethanolamine N-methyltransferase [EC:2.1.1.103]	osa00564 Glycerophospholipid metabolism - Oryza sativa japonica (Japanese rice) (RefSeq);	PF08241; PF13847	Methyltransferase domain; Methyltransferase domain	I	KOG1269	SAM-dependent methyltransferases
A3C0G9	GOLD domain-containing protein(predicted) OS=Oryza sativa subsp. japonica OX=39947 GN=Os09g0507600 PE=3 SV=1	Os09g0507600	24.587	10	1	1	1	1.185	0.911	1.126	0.951	0.994	0.889	0.88	0.2293	vacuolar membrane							PF01105	emp24/gp25L/p24 family/GOLD	U	KOG1692	Putative cargo transport protein EMP24 (p24 protein family)
Q0J9U9	Epimerase domain-containing protein(predicted) OS=Oryza sativa subsp. japonica OX=39947 GN=Os04g0630400 PE=2 SV=1	Os04g0630400	37.58	24	6	8	6	1.02	1.04	1.073	1.17	0.937	0.802	0.929	0.51782	extracellular				K08695	ANR; anthocyanidin reductase [EC:1.3.1.77]	osa00941 Flavonoid biosynthesis - Oryza sativa japonica (Japanese rice) (RefSeq); osa01100 Metabolic pathways - Oryza sativa japonica (Japanese rice) (RefSeq); osa01110 Biosynthesis of secondary metabolites - Oryza sativa japonica (Japanese rice) (RefSeq);			V	KOG1502	Flavonol reductase/cinnamoyl-CoA reductase
Q94CS9	Probable aquaporin TIP1-2 OS=Oryza sativa subsp. japonica OX=39947 GN=TIP1-2 PE=2 SV=1	TIP1-2	25.32	6.3	1	2	1	1.111	1.153	1.09	1.05	0.694	0.963	0.807	0.21314	vacuolar membrane	GO:0006810 transport; GO:0006811 ion transport; GO:0006833 water transport; GO:0015840 urea transport; GO:0019755 one-carbon compound transport; GO:0034220 ion transmembrane transport; GO:0042044 fluid transport; GO:0042886 amide transport; GO:0051179 localization; GO:0051234 establishment of localization; GO:0055085 transmembrane transport; GO:0071702 organic substance transport; GO:0071705 nitr…	GO:0000325 plant-type vacuole; GO:0005622 intracellular; GO:0005623 cell; GO:0005737 cytoplasm; GO:0005773 vacuole; GO:0005774 vacuolar membrane; GO:0005886 plasma membrane; GO:0005887 integral component of plasma membrane; GO:0009705 plant-type vacuole membrane; GO:0016020 membrane; GO:0016021 integral component of membrane; GO:0031090 organelle membrane; GO:0031224 intrinsic component of membra…	GO:0005215 transporter activity; GO:0005372 water transmembrane transporter activity; GO:0015204 urea transmembrane transporter activity; GO:0015250 water channel activity; GO:0015267 channel activity; GO:0015318 inorganic solute uptake transmembrane transporter activity; GO:0022803 passive transmembrane transporter activity; GO:0022838 substrate-specific channel activity; GO:0022857 transmembran…	K09873	TIP; aquaporin TIP				P	KOG0223	Aquaporin (major intrinsic protein family)
Q0E328	3-oxoacyl-[acyl-carrier-protein] synthase(predicted) OS=Oryza sativa subsp. japonica OX=39947 GN=Os02g0196900 PE=4 SV=1	Os02g0196900	24.701	14.2	1	1	1	0.848	1.024	0.891	1.143	0.994	1.147	1.189	0.07744	nucleus	GO:0006996 organelle organization; GO:0009657 plastid organization; GO:0009668 plastid membrane organization; GO:0009987 cellular process; GO:0010027 thylakoid membrane organization; GO:0016043 cellular component organization; GO:0061024 membrane organization; GO:0071840 cellular component organization or biogenesis;			K09458	fabF; 3-oxoacyl-[acyl-carrier-protein] synthase II [EC:2.3.1.179]	osa00061 Fatty acid biosynthesis - Oryza sativa japonica (Japanese rice) (RefSeq); osa00780 Biotin metabolism - Oryza sativa japonica (Japanese rice) (RefSeq); osa01100 Metabolic pathways - Oryza sativa japonica (Japanese rice) (RefSeq); osa01212 Fatty acid metabolism - Oryza sativa japonica (Japanese rice) (RefSeq);	PF00109; PF02801	Beta-ketoacyl synthase, N-terminal domain; Beta-ketoacyl synthase, C-terminal domain	IQ	KOG1394	3-oxoacyl-(acyl-carrier-protein) synthase (I and II)
Q0JKD5	AMP-binding domain-containing protein(predicted) OS=Oryza sativa subsp. japonica OX=39947 GN=Os01g0681200 PE=4 SV=1	Os01g0681200	73.575	6	4	4	2									cytoplasm				K01897	ACSL, fadD; long-chain acyl-CoA synthetase [EC:6.2.1.3]	osa00061 Fatty acid biosynthesis - Oryza sativa japonica (Japanese rice) (RefSeq); osa00071 Fatty acid degradation - Oryza sativa japonica (Japanese rice) (RefSeq); osa01100 Metabolic pathways - Oryza sativa japonica (Japanese rice) (RefSeq); osa01212 Fatty acid metabolism - Oryza sativa japonica (Japanese rice) (RefSeq); osa04146 Peroxisome - Oryza sativa japonica (Japanese rice) (RefSeq);			I	KOG1256	Long-chain acyl-CoA synthetases (AMP-forming)
Q9S7P1	AB hydrolase-1 domain-containing protein(predicted) OS=Oryza sativa subsp. japonica OX=39947 GN=Os01g0255000 PE=2 SV=1	Os01g0255000	35.53	29.5	6	9	5	1.115	1.032	1.096	1.075	0.788	0.942	0.865	0.176221	cytoplasm							PF12697	Alpha/beta hydrolase family	I	KOG4178	Soluble epoxide hydrolase
Q33E21	NAD-dependent isocitrate dehydrogenase c;1 OS=Oryza sativa subsp. japonica OX=39947 GN=OsIDHc;1 PE=2 SV=1	OsIDHc;1	40.141	27.9	8	13	4	0.953	1.003	1.042	1.069	1.015	0.989	1.025	0.51142	chloroplast				K00030	IDH3; isocitrate dehydrogenase (NAD+) [EC:1.1.1.41]	osa00020 Citrate cycle (TCA cycle) - Oryza sativa japonica (Japanese rice) (RefSeq); osa01100 Metabolic pathways - Oryza sativa japonica (Japanese rice) (RefSeq); osa01110 Biosynthesis of secondary metabolites - Oryza sativa japonica (Japanese rice) (RefSeq); osa01200 Carbon metabolism - Oryza sativa japonica (Japanese rice) (RefSeq); osa01210 2-Oxocarboxylic acid metabolism - Oryza sativa japoni…	PF00180	Isocitrate/isopropylmalate dehydrogenase	E	KOG0784	Isocitrate dehydrogenase, gamma subunit
Q0DRG6	Expressed protein(predicted) OS=Oryza sativa subsp. japonica OX=39947 GN=Os03g0387000 PE=4 SV=1	Os03g0387000	69.427	1.7	1	1	1	1.206	1.004	1.16	0.743	1.031	0.891	0.791	0.093904	cytoplasm				K12874	AQR; intron-binding protein aquarius	osa03040 Spliceosome - Oryza sativa japonica (Japanese rice) (RefSeq);	PF13086; PF13087	AAA domain; AAA domain	L	KOG1806	DEAD box containing helicases
Q10NX8	Beta-galactosidase 6 OS=Oryza sativa subsp. japonica OX=39947 GN=Os03g0255100 PE=1 SV=2	Os03g0255100	92.839	6.8	5	6	5	0.875	0.942	0.908	0.939	1.41	0.979	1.221	0.2344	chloroplast		GO:0005618 cell wall; GO:0005622 intracellular; GO:0005623 cell; GO:0005737 cytoplasm; GO:0005773 vacuole; GO:0030312 external encapsulating structure; GO:0043226 organelle; GO:0043227 membrane-bounded organelle; GO:0043229 intracellular organelle; GO:0043231 intracellular membrane-bounded organelle; GO:0044424 intracellular part; GO:0044444 cytoplasmic part; GO:0044464 cell part; GO:0071944 cell…	GO:0003824 catalytic activity; GO:0004553 hydrolase activity, hydrolyzing O-glycosyl compounds; GO:0004565 beta-galactosidase activity; GO:0015925 galactosidase activity; GO:0016787 hydrolase activity; GO:0016798 hydrolase activity, acting on glycosyl bonds;				PF01301; PF02140	Glycosyl hydrolases family 35; Galactose binding lectin domain	G	KOG0496	Beta-galactosidase
Q84S20	CHP-rich zinc finger protein-like OS=Oryza sativa subsp. japonica OX=39947 GN=OSJNBb0041B22.112-2 PE=2 SV=1	OSJNBb0041B22.112-2	28.186	31	7	9	5	0.914	0.957	0.891	1.014	1.012	1.269	1.193	0.093184	chloroplast							PF00582	Universal stress protein family
Q652P6	Sugar phosphatase YfbT-like(predicted) OS=Oryza sativa subsp. japonica OX=39947 GN=Os09g0569100 PE=2 SV=1	Os09g0569100	43.045	3.7	1	2	1	1.198	0.946	0.975	0.975	1.004	0.957	0.941	0.50646	chloroplast	GO:0006464 cellular protein modification process; GO:0006468 protein phosphorylation; GO:0006766 vitamin metabolic process; GO:0006767 water-soluble vitamin metabolic process; GO:0006771 riboflavin metabolic process; GO:0006793 phosphorus metabolic process; GO:0006796 phosphate-containing compound metabolic process; GO:0006807 nitrogen compound metabolic process; GO:0008152 metabolic process; GO:…	GO:0005622 intracellular; GO:0005623 cell; GO:0005737 cytoplasm; GO:0044424 intracellular part; GO:0044464 cell part;	GO:0003824 catalytic activity; GO:0005488 binding; GO:0005515 protein binding; GO:0016787 hydrolase activity; GO:0016788 hydrolase activity, acting on ester bonds; GO:0016791 phosphatase activity; GO:0042578 phosphoric ester hydrolase activity; GO:0043621 protein self-association;	K22912	osa00740 Riboflavin metabolism - Oryza sativa japonica (Japanese rice) (RefSeq); osa01100 Metabolic pathways - Oryza sativa japonica (Japanese rice) (RefSeq); osa01110 Biosynthesis of secondary metabolites - Oryza sativa japonica (Japanese rice) (RefSeq);				S	KOG2914	Predicted haloacid-halidohydrolase and related hydrolases
Q0JKI5	FKS1_dom1 domain-containing protein(predicted) OS=Oryza sativa subsp. japonica OX=39947 GN=Os01g0672500 PE=4 SV=1	Os01g0672500	54.458	1.5	1	1	1									plasma membrane	GO:0000003 reproduction; GO:0007275 multicellular organism development; GO:0007623 circadian rhythm; GO:0009555 pollen development; GO:0032501 multicellular organismal process; GO:0032502 developmental process; GO:0048229 gametophyte development; GO:0048511 rhythmic process; GO:0048856 anatomical structure development;	GO:0005623 cell; GO:0005886 plasma membrane; GO:0016020 membrane; GO:0044464 cell part; GO:0071944 cell periphery;		K11000	CALS; callose synthase [EC:2.4.1.-]				M	KOG0916	1,3-beta-glucan synthase/callose synthase catalytic subunit
Q5VRH4	Homogentisate 1,2-dioxygenase OS=Oryza sativa subsp. japonica OX=39947 GN=HGO PE=2 SV=1	HGO	51.77	12.6	5	5	5	0.934	0.872	0.885	1.25	0.95	1.171	1.253	0.062241	cytoskeleton				K00451	HGD, hmgA; homogentisate 1,2-dioxygenase [EC:1.13.11.5]	osa00350 Tyrosine metabolism - Oryza sativa japonica (Japanese rice) (RefSeq); osa01100 Metabolic pathways - Oryza sativa japonica (Japanese rice) (RefSeq);			E	KOG1417	Homogentisate 1,2-dioxygenase
O64422	Fructose-1,6-bisphosphatase, chloroplastic OS=Oryza sativa subsp. japonica OX=39947 GN=Os03g0267300 PE=2 SV=1	Os03g0267300	43.604	36.7	14	82	14	1.112	1.073	1.103	1.061	0.864	0.831	0.838	0.140276	chloroplast	GO:0005975 carbohydrate metabolic process; GO:0005984 disaccharide metabolic process; GO:0005985 sucrose metabolic process; GO:0005986 sucrose biosynthetic process; GO:0005996 monosaccharide metabolic process; GO:0006000 fructose metabolic process; GO:0006002 fructose 6-phosphate metabolic process; GO:0006006 glucose metabolic process; GO:0006094 gluconeogenesis; GO:0006793 phosphorus metabolic p…	GO:0005622 intracellular; GO:0005623 cell; GO:0005737 cytoplasm; GO:0005829 cytosol; GO:0009507 chloroplast; GO:0009532 plastid stroma; GO:0009536 plastid; GO:0009570 chloroplast stroma; GO:0043226 organelle; GO:0043227 membrane-bounded organelle; GO:0043229 intracellular organelle; GO:0043231 intracellular membrane-bounded organelle; GO:0044422 organelle part; GO:0044424 intracellular part; GO:0…	GO:0003824 catalytic activity; GO:0016787 hydrolase activity; GO:0016788 hydrolase activity, acting on ester bonds; GO:0016791 phosphatase activity; GO:0019203 carbohydrate phosphatase activity; GO:0042132 fructose 1,6-bisphosphate 1-phosphatase activity; GO:0042578 phosphoric ester hydrolase activity; GO:0050308 sugar-phosphatase activity;	K03841	FBP, fbp; fructose-1,6-bisphosphatase I [EC:3.1.3.11]	osa00010 Glycolysis / Gluconeogenesis - Oryza sativa japonica (Japanese rice) (RefSeq); osa00030 Pentose phosphate pathway - Oryza sativa japonica (Japanese rice) (RefSeq); osa00051 Fructose and mannose metabolism - Oryza sativa japonica (Japanese rice) (RefSeq); osa00710 Carbon fixation in photosynthetic organisms - Oryza sativa japonica (Japanese rice) (RefSeq); osa01100 Metabolic pathways - Or…	PF00316	Fructose-1-6-bisphosphatase	G	KOG1458	Fructose-1,6-bisphosphatase
B9F3B6	Succinate-semialdehyde dehydrogenase, mitochondrial OS=Oryza sativa subsp. japonica OX=39947 GN=ALDH5F1 PE=3 SV=1	ALDH5F1	56.093	27.1	9	13	9	1.075	1.053	1.031	1.098	0.993	0.811	0.919	0.4117	chloroplast	GO:0001505 regulation of neurotransmitter levels; GO:0006082 organic acid metabolic process; GO:0006105 succinate metabolic process; GO:0006520 cellular amino acid metabolic process; GO:0006536 glutamate metabolic process; GO:0006538 glutamate catabolic process; GO:0006540 glutamate decarboxylation to succinate; GO:0006807 nitrogen compound metabolic process; GO:0008152 metabolic process; GO:0009…	GO:0005622 intracellular; GO:0005623 cell; GO:0005737 cytoplasm; GO:0005739 mitochondrion; GO:0005759 mitochondrial matrix; GO:0031974 membrane-enclosed lumen; GO:0043226 organelle; GO:0043227 membrane-bounded organelle; GO:0043229 intracellular organelle; GO:0043231 intracellular membrane-bounded organelle; GO:0043233 organelle lumen; GO:0044422 organelle part; GO:0044424 intracellular part; GO:…	GO:0000166 nucleotide binding; GO:0003824 catalytic activity; GO:0004777 succinate-semialdehyde dehydrogenase (NAD+) activity; GO:0005488 binding; GO:0016491 oxidoreductase activity; GO:0016620 oxidoreductase activity, acting on the aldehyde or oxo group of donors, NAD or NADP as acceptor; GO:0016903 oxidoreductase activity, acting on the aldehyde or oxo group of donors; GO:0036094 small molecule…	K17761	SSADH; succinate-semialdehyde dehydrogenase, mitochondrial [EC:1.2.1.24]	osa00250 Alanine, aspartate and glutamate metabolism - Oryza sativa japonica (Japanese rice) (RefSeq); osa00650 Butanoate metabolism - Oryza sativa japonica (Japanese rice) (RefSeq); osa01100 Metabolic pathways - Oryza sativa japonica (Japanese rice) (RefSeq);			C	KOG2451	Aldehyde dehydrogenase
Q67WL5	HVA22-like protein OS=Oryza sativa subsp. japonica OX=39947 GN=Os06g0226600 PE=2 SV=1	Os06g0226600	22.517	8.3	1	1	1	0.941	1.042	0.977	1.037	1.185	0.833	1.032	0.84644	chloroplast	GO:0001101 response to acid chemical; GO:0006950 response to stress; GO:0006970 response to osmotic stress; GO:0006972 hyperosmotic response; GO:0009266 response to temperature stimulus; GO:0009409 response to cold; GO:0009414 response to water deprivation; GO:0009415 response to water; GO:0009628 response to abiotic stimulus; GO:0009651 response to salt stress; GO:0009719 response to endogenous …			K17279	REEP5_6; receptor expression-enhancing protein 5/6				U	KOG1725	Protein involved in membrane traffic (YOP1/TB2/DP1/HVA22 family)
Q6ZC59	Putative VAMP-like protein(predicted) OS=Oryza sativa subsp. japonica OX=39947 GN=Os08g0110300 PE=2 SV=1	Os08g0110300	30.646	5.4	1	1	1									mitochondria	GO:0006810 transport; GO:0006887 exocytosis; GO:0006906 vesicle fusion; GO:0006996 organelle organization; GO:0009987 cellular process; GO:0016043 cellular component organization; GO:0016050 vesicle organization; GO:0016192 vesicle-mediated transport; GO:0032940 secretion by cell; GO:0046903 secretion; GO:0048284 organelle fusion; GO:0051179 localization; GO:0051234 establishment of localization;…	GO:0005622 intracellular; GO:0005623 cell; GO:0005737 cytoplasm; GO:0005886 plasma membrane; GO:0016020 membrane; GO:0031201 SNARE complex; GO:0032991 macromolecular complex; GO:0044424 intracellular part; GO:0044425 membrane part; GO:0044444 cytoplasmic part; GO:0044464 cell part; GO:0071944 cell periphery; GO:0098796 membrane protein complex;	GO:0000149 SNARE binding; GO:0005484 SNAP receptor activity; GO:0005488 binding; GO:0005515 protein binding;
A0A0P0WEC1	Glucose-6-phosphate 1-epimerase OS=Oryza sativa subsp. japonica OX=39947 GN=Os04g0603000 PE=3 SV=1	Os04g0603000	37.856	11.2	3	3	2									chloroplast				K01792	E5.1.3.15; glucose-6-phosphate 1-epimerase [EC:5.1.3.15]	osa00010 Glycolysis / Gluconeogenesis - Oryza sativa japonica (Japanese rice) (RefSeq); osa01100 Metabolic pathways - Oryza sativa japonica (Japanese rice) (RefSeq); osa01110 Biosynthesis of secondary metabolites - Oryza sativa japonica (Japanese rice) (RefSeq);			G	KOG1594	Uncharacterized enzymes related to aldose 1-epimerase
Q6K9Q5	Serine/threonine-protein phosphatase OS=Oryza sativa subsp. japonica OX=39947 GN=Os02g0820000 PE=2 SV=1	Os02g0820000	35.832	16.8	5	6	2	1.014	0.979	1.073	1.024	1.094	0.851	0.968	0.66712	cytoplasm				K06269	PPP1C; serine/threonine-protein phosphatase PP1 catalytic subunit [EC:3.1.3.16]	osa03015 mRNA surveillance pathway - Oryza sativa japonica (Japanese rice) (RefSeq);	PF00149	Calcineurin-like phosphoesterase	T	KOG0374	Serine/threonine specific protein phosphatase PP1, catalytic subunit
Q0IZR7	C2 NT-type domain-containing protein(predicted) OS=Oryza sativa subsp. japonica OX=39947 GN=Os09g0553900 PE=2 SV=1	Os09g0553900	94.215	45.3	29	61	29	1.042	1.021	1.03	0.931	0.982	1.013	0.946	0.09136	cytoplasm	GO:0006810 transport; GO:0006928 movement of cell or subcellular component; GO:0006950 response to stress; GO:0006970 response to osmotic stress; GO:0006996 organelle organization; GO:0007097 nuclear migration; GO:0009314 response to radiation; GO:0009416 response to light stimulus; GO:0009628 response to abiotic stimulus; GO:0009637 response to blue light; GO:0009657 plastid organization; GO:000…	GO:0005622 intracellular; GO:0005623 cell; GO:0005737 cytoplasm; GO:0005829 cytosol; GO:0005886 plasma membrane; GO:0016020 membrane; GO:0044424 intracellular part; GO:0044444 cytoplasmic part; GO:0044464 cell part; GO:0071944 cell periphery;
[truncated: 4,318 more rows]
